# Supplementary material for: Reprogramming CAR T-Cells with designed bioPROTACs
Source: bioRxiv. 2026 Feb 22:2026.02.21.706835. Preprint. [Version 1] doi: 10.64898/2026.02.21.706835 (PMC12934639; doi:10.64898/2026.02.21.706835)
Supplement: Supplement 2 [file media-2.xlsx]

## Sheet: Sup Table 1
Protein Accession #	Protein Description	GN	PSM#	Total Peptide#	Unique Peptide#	%Coverage	1_NT	1_CAR	1_CAR.CtrlDeg	1_CAR.D3ADeg14	1_CAR.D3ADeg15	1_CAR.D3AKO	2_NT	2_CAR	2_CAR.CtrlDeg	2_CAR.D3ADeg14	2_CAR.D3ADeg15	2_CAR.D3AKO	3_NT	3_CAR	3_CAR.CtrlDeg	3_CAR.D3ADeg14	3_CAR.D3ADeg15	3_CAR.D3AKO
sp|O43242|PSMD3_HUMAN	26S proteasome non-ATPase regulatory subunit 3 OS=Homo sapiens OX=9606 GN=PSMD3 PE=1 SV=2	PSMD3	239	30	0	56.93	2.5452e+06	2.67787e+06	2.67478e+06	2.5414e+06	2.55899e+06	2.56418e+06	2.5727e+06	2.61683e+06	2.50822e+06	2.56963e+06	2.51093e+06	2.60393e+06	2.52265e+06	2.52339e+06	2.4748e+06	2.49458e+06	2.50099e+06	2.45233e+06
sp|P17980|PRS6A_HUMAN	26S proteasome regulatory subunit 6A OS=Homo sapiens OX=9606 GN=PSMC3 PE=1 SV=3	PSMC3	214	32	0	68.11	6.78471e+06	6.73756e+06	7.0316e+06	6.60212e+06	6.96702e+06	6.44229e+06	6.61667e+06	6.92982e+06	6.59826e+06	6.5292e+06	6.5878e+06	6.85059e+06	6.64042e+06	6.28927e+06	6.35062e+06	6.72864e+06	6.41857e+06	6.40863e+06
sp|P35813|PPM1A_HUMAN	Protein phosphatase 1A OS=Homo sapiens OX=9606 GN=PPM1A PE=1 SV=1	PPM1A	91	19	0	57.59	990474	892062	822320	868694	837309	866932	974820	957317	897831	915880	912674	889593	931429	911438	886075	897983	923863	948350
sp|O75347|TBCA_HUMAN	Tubulin-specific chaperone A OS=Homo sapiens OX=9606 GN=TBCA PE=1 SV=3	TBCA	123	11	0	59.25	4.07986e+06	4.04597e+06	4.43074e+06	4.31555e+06	4.63739e+06	4.3037e+06	4.61397e+06	4.64161e+06	4.53266e+06	4.42664e+06	4.61385e+06	4.76531e+06	4.21195e+06	4.2097e+06	4.21861e+06	4.44104e+06	4.30174e+06	3.62675e+06
sp|Q92614|MY18A_HUMAN	Unconventional myosin-XVIIIa OS=Homo sapiens OX=9606 GN=MYO18A PE=1 SV=3	MYO18A	272	71	0	36.81	2.56456e+06	2.02076e+06	1.72455e+06	1.88099e+06	1.72478e+06	1.97643e+06	2.58893e+06	2.4322e+06	2.00481e+06	2.15439e+06	2.04614e+06	2.21829e+06	2.48418e+06	2.23282e+06	2.12192e+06	2.05632e+06	2.34102e+06	2.18921e+06
sp|Q92614-2|MY18A_HUMAN	Isoform 2 of Unconventional myosin-XVIIIa OS=Homo sapiens OX=9606 GN=MYO18A	MYO18A	270	70	1	43.01	2.57334e+06	2.0213e+06	1.71985e+06	1.87961e+06	1.72358e+06	1.9729e+06	2.59132e+06	2.42925e+06	2.00503e+06	2.15528e+06	2.04527e+06	2.21488e+06	2.4838e+06	2.23369e+06	2.12285e+06	2.05497e+06	2.34535e+06	2.19388e+06
sp|Q13617|CUL2_HUMAN	Cullin-2 OS=Homo sapiens OX=9606 GN=CUL2 PE=1 SV=2	CUL2	69	25	0	33.15	1.6431e+06	1.60294e+06	1.576e+06	1.60968e+06	1.57946e+06	1.58742e+06	1.75239e+06	1.70203e+06	1.68341e+06	1.67801e+06	1.6576e+06	1.70439e+06	1.66156e+06	1.64246e+06	1.64341e+06	1.66532e+06	1.64805e+06	1.62133e+06
sp|P07108|ACBP_HUMAN	Acyl-CoA-binding protein OS=Homo sapiens OX=9606 GN=DBI PE=1 SV=2	DBI	51	5	0	50.57	1.88278e+06	1.57094e+06	1.37412e+06	1.64805e+06	1.5838e+06	1.54084e+06	1.92726e+06	1.78261e+06	1.65985e+06	1.73503e+06	1.65151e+06	1.56243e+06	1.71395e+06	2.05622e+06	1.55597e+06	1.07544e+06	1.73464e+06	2.3304e+06
sp|P07108-4|ACBP_HUMAN	Isoform 4 of Acyl-CoA-binding protein OS=Homo sapiens OX=9606 GN=DBI	DBI	52	6	0	39.53	1.88278e+06	1.57094e+06	1.37412e+06	1.64805e+06	1.5838e+06	1.54084e+06	1.92726e+06	1.78261e+06	1.65985e+06	1.73503e+06	1.65151e+06	1.56243e+06	1.71395e+06	2.05622e+06	1.55597e+06	1.07544e+06	1.73464e+06	2.3304e+06
sp|P14136|GFAP_HUMAN	Glial fibrillary acidic protein OS=Homo sapiens OX=9606 GN=GFAP PE=1 SV=1	GFAP	95	4	0	7.87	4.7881e+07	3.30412e+07	3.48711e+07	3.90443e+07	3.69756e+07	3.52559e+07	4.98943e+07	4.80147e+07	4.78344e+07	4.85336e+07	4.70383e+07	4.84937e+07	5.20387e+07	4.51552e+07	4.5429e+07	4.17058e+07	4.80303e+07	4.00759e+07
sp|P35612|ADDB_HUMAN	Beta-adducin OS=Homo sapiens OX=9606 GN=ADD2 PE=1 SV=3	ADD2	7	2	0	1.1	406694	356095	330080	373297	376634	368797	373699	397839	401555	387706	366505	381478	395151	381407	411437	370144	388249	362392
sp|P02686|MBP_HUMAN	Myelin basic protein OS=Homo sapiens OX=9606 GN=MBP PE=1 SV=3	MBP	14	4	0	18.42	370137	333920	363465	349687	380766	348914	365828	415506	379441	364807	349037	392167	335964	311258	288462	268995	316361	302063
tr|H0YEA2|H0YEA2_HUMAN	Myelin basic protein OS=Homo sapiens OX=9606 GN=MBP PE=1 SV=2	MBP	8	1	0	8.4	166600	142772	163812	156354	181367	153411	171072	174001	179410	171925	165132	195362	183917	137977	148148	150555	152301	124080
sp|P14927|QCR7_HUMAN	Cytochrome b-c1 complex subunit 7 OS=Homo sapiens OX=9606 GN=UQCRB PE=1 SV=2	UQCRB	60	8	1	56.75	1.50852e+06	1.40359e+06	1.25861e+06	1.28721e+06	1.20969e+06	1.2787e+06	1.32665e+06	1.34223e+06	1.25036e+06	1.29855e+06	1.30159e+06	1.27273e+06	1.44828e+06	1.33212e+06	1.37017e+06	1.49474e+06	1.43797e+06	1.44737e+06
sp|Q9Y3P9|RBGP1_HUMAN	Rab GTPase-activating protein 1 OS=Homo sapiens OX=9606 GN=RABGAP1 PE=1 SV=3	RABGAP1	72	31	13	29.65	600485	569515	537435	537492	529582	557672	596538	598051	548569	547127	556818	564853	537922	531178	531008	527984	539508	524433
sp|O00264|PGRC1_HUMAN	Membrane-associated progesterone receptor component 1 OS=Homo sapiens OX=9606 GN=PGRMC1 PE=1 SV=3	PGRMC1	32	7	1	44.61	919953	929549	932069	898601	963065	971992	980222	1.04888e+06	922660	985312	946351	949809	930829	974422	867645	896039	908723	1.17672e+06
sp|P09429|HMGB1_HUMAN	High mobility group protein B1 OS=Homo sapiens OX=9606 GN=HMGB1 PE=1 SV=3	HMGB1	414	21	0	52.09	2.62516e+07	3.10648e+07	2.93472e+07	3.97157e+07	2.99155e+07	3.58355e+07	2.4002e+07	2.33015e+07	3.68007e+07	3.77788e+07	3.6221e+07	2.54102e+07	2.78869e+07	4.92794e+07	4.08801e+07	3.62571e+07	3.83502e+07	4.88162e+07
sp|P05387|RLA2_HUMAN	60S acidic ribosomal protein P2 OS=Homo sapiens OX=9606 GN=RPLP2 PE=1 SV=1	RPLP2	112	7	0	77.38	2.53764e+06	3.17792e+06	3.33874e+06	3.06795e+06	3.66713e+06	3.35658e+06	2.52526e+06	2.86138e+06	2.58814e+06	2.67661e+06	2.7554e+06	2.84508e+06	3.10178e+06	3.14307e+06	3.0275e+06	3.58525e+06	3.25075e+06	3.651e+06
sp|P09493|TPM1_HUMAN	Tropomyosin alpha-1 chain OS=Homo sapiens OX=9606 GN=TPM1 PE=1 SV=2	TPM1	36	2	0	3.17	1.94905e+06	1.81838e+06	1.62502e+06	1.81882e+06	2.06965e+06	2.10224e+06	2.64897e+06	4.09174e+06	2.26921e+06	2.57068e+06	2.37797e+06	2.43634e+06	2.90302e+06	4.23113e+06	3.0528e+06	6.25365e+06	4.58108e+06	5.69975e+06
tr|B7Z596|B7Z596_HUMAN	Tropomyosin alpha-1 chain OS=Homo sapiens OX=9606 GN=TPM1 PE=1 SV=1	TPM1	146	9	0	20.73	1.04831e+07	9.01809e+06	8.04397e+06	9.11483e+06	1.04656e+07	1.1067e+07	1.39585e+07	2.13233e+07	1.13477e+07	1.33336e+07	1.19438e+07	1.28328e+07	1.52267e+07	2.26176e+07	1.54148e+07	3.24323e+07	2.38988e+07	3.32277e+07
tr|B4DTB1|B4DTB1_HUMAN	cDNA FLJ52936, weakly similar to Tropomyosin alpha-4 chain OS=Homo sapiens OX=9606 PE=2 SV=1	NA	143	12	0	62.33	1.16285e+07	9.73006e+06	8.56288e+06	9.57216e+06	1.1045e+07	1.19153e+07	1.52012e+07	2.26196e+07	1.15825e+07	1.35932e+07	1.2451e+07	1.41137e+07	1.65752e+07	2.31325e+07	1.64067e+07	3.33087e+07	2.4637e+07	3.18736e+07
tr|B4DTK3|B4DTK3_HUMAN	cDNA FLJ57891, highly similar to Tropomyosin beta chain OS=Homo sapiens OX=9606 PE=2 SV=1	NA	56	4	1	17.72	3.32677e+06	2.87451e+06	2.57055e+06	2.82538e+06	3.22911e+06	3.5322e+06	4.5911e+06	6.69814e+06	3.6265e+06	4.1624e+06	3.7505e+06	4.06585e+06	4.84293e+06	6.91104e+06	4.97607e+06	9.81228e+06	7.34516e+06	1.01808e+07
tr|B4E3P1|B4E3P1_HUMAN	cDNA FLJ57036, highly similar to Homo sapiens tropomyosin 2 (beta) (TPM2), transcript variant 2, mRNA OS=Homo sapiens OX=9606 PE=2 SV=1	NA	148	10	0	17.82	1.13555e+07	9.08594e+06	7.91601e+06	9.10612e+06	1.02375e+07	1.11891e+07	1.40187e+07	2.13381e+07	1.09152e+07	1.30227e+07	1.15768e+07	1.32155e+07	1.54353e+07	2.27758e+07	1.48101e+07	3.13403e+07	2.34151e+07	3.57816e+07
sp|P49006|MRP_HUMAN	MARCKS-related protein OS=Homo sapiens OX=9606 GN=MARCKSL1 PE=1 SV=2	MARCKSL1	4	3	3	17.95	110125	126936	95260.6	124580	115878	122397	92863.6	112007	103990	103607	89978.4	96145.8	119435	124285	90117.9	102499	103265	195855
sp|P06753|TPM3_HUMAN	Tropomyosin alpha-3 chain OS=Homo sapiens OX=9606 GN=TPM3 PE=1 SV=2	TPM3	102	10	0	24.21	5.26573e+06	4.53047e+06	3.97555e+06	4.46529e+06	5.25294e+06	5.64234e+06	6.97883e+06	1.06021e+07	5.93344e+06	6.97651e+06	6.34122e+06	6.58802e+06	7.5411e+06	1.18194e+07	7.93999e+06	1.65425e+07	1.24775e+07	1.69823e+07
sp|P06753-3|TPM3_HUMAN	Isoform 3 of Tropomyosin alpha-3 chain OS=Homo sapiens OX=9606 GN=TPM3	TPM3	341	26	0	64.37	1.09393e+07	9.58894e+06	8.52368e+06	9.44024e+06	1.11615e+07	1.17362e+07	1.4708e+07	2.23343e+07	1.22459e+07	1.43145e+07	1.29619e+07	1.35816e+07	1.58401e+07	2.36143e+07	1.64139e+07	3.38635e+07	2.49411e+07	3.28719e+07
tr|A0A494C0G0|A0A494C0G0_HUMAN	Tropomyosin alpha-3 chain (Fragment) OS=Homo sapiens OX=9606 GN=TPM3 PE=1 SV=1	TPM3	103	6	0	52.87	9.28604e+06	8.03628e+06	7.21766e+06	7.98211e+06	9.27358e+06	1.00102e+07	1.26869e+07	1.90435e+07	1.01172e+07	1.1824e+07	1.06753e+07	1.14858e+07	1.37906e+07	1.98646e+07	1.39528e+07	2.86693e+07	2.12454e+07	2.93155e+07
tr|Q5VU61|Q5VU61_HUMAN	Tropomyosin alpha-3 chain OS=Homo sapiens OX=9606 GN=TPM3 PE=1 SV=3	TPM3	31	2	0	30.61	824006	739968	700810	746752	914216	907206	1.1101e+06	1.60875e+06	934750	1.08409e+06	994115	1.01151e+06	1.15346e+06	1.67695e+06	1.2415e+06	2.46962e+06	1.76057e+06	2.42956e+06
tr|B4DWT5|B4DWT5_HUMAN	cDNA FLJ50720, highly similar to Homo sapiens tropomyosin 3 (TPM3), transcript variant 2, mRNA OS=Homo sapiens OX=9606 PE=2 SV=1	NA	291	24	0	70.44	1.09462e+07	9.61191e+06	8.49422e+06	9.39794e+06	1.11654e+07	1.16616e+07	1.46598e+07	2.23866e+07	1.23367e+07	1.45098e+07	1.31264e+07	1.35804e+07	1.57174e+07	2.36553e+07	1.64526e+07	3.4385e+07	2.49884e+07	3.11558e+07
tr|C9J5N1|C9J5N1_HUMAN	PTGES3L-AARSD1 readthrough OS=Homo sapiens OX=9606 GN=PTGES3L-AARSD1 PE=1 SV=1	PTGES3L-AARSD1	18	8	0	16.36	393331	444913	409239	423051	412177	429897	422865	422638	409122	429501	417412	433169	383090	401637	384411	405379	387998	396896
sp|P41236|IPP2_HUMAN	Protein phosphatase inhibitor 2 OS=Homo sapiens OX=9606 GN=PPP1R2 PE=1 SV=2	PPP1R2	35	7	0	32.68	337942	491946	530358	410535	569995	549109	362693	503012	419303	423218	407807	393441	434140	449961	453722	693733	505742	496275
sp|O95182|NDUA7_HUMAN	NADH dehydrogenase [ubiquinone] 1 alpha subcomplex subunit 7 OS=Homo sapiens OX=9606 GN=NDUFA7 PE=1 SV=3	NDUFA7	40	9	0	70.79	618266	581651	452633	524439	444288	564840	585855	585587	539886	563203	545823	513800	572939	635517	570986	545250	628945	833494
sp|O95168|NDUB4_HUMAN	NADH dehydrogenase [ubiquinone] 1 beta subcomplex subunit 4 OS=Homo sapiens OX=9606 GN=NDUFB4 PE=1 SV=3	NDUFB4	32	5	0	41.08	915132	890244	672663	776709	678727	839479	852681	856004	744103	789813	781587	781433	870421	859132	863093	846827	857497	1.07259e+06
sp|P09669|COX6C_HUMAN	Cytochrome c oxidase subunit 6C OS=Homo sapiens OX=9606 GN=COX6C PE=1 SV=2	COX6C	54	6	1	50.66	7.58078e+06	7.71031e+06	6.87923e+06	7.53367e+06	6.69108e+06	7.17234e+06	7.30535e+06	6.88749e+06	7.03574e+06	7.37373e+06	7.30444e+06	6.67701e+06	7.22259e+06	8.37267e+06	7.96048e+06	7.15589e+06	7.99104e+06	9.17442e+06
sp|Q9H0R8|GBRL1_HUMAN	Gamma-aminobutyric acid receptor-associated protein-like 1 OS=Homo sapiens OX=9606 GN=GABARAPL1 PE=1 SV=1	GABARAPL1	19	2	0	12.82	823502	890723	1.22325e+06	1.09802e+06	1.20675e+06	1.04321e+06	680969	910418	1.07609e+06	992534	1.07078e+06	1.0991e+06	942065	937870	981697	956811	944689	655368
sp|P62805|H4_HUMAN	Histone H4 OS=Homo sapiens OX=9606 GN=H4C1 PE=1 SV=2	H4C1	1401	19	18	76.69	9.12871e+07	1.1078e+08	1.0482e+08	1.72362e+08	1.06651e+08	1.39064e+08	6.71541e+07	5.43521e+07	1.51346e+08	1.61385e+08	1.43632e+08	7.77662e+07	1.08804e+08	2.41925e+08	1.82462e+08	1.35124e+08	1.65278e+08	2.49717e+08
sp|P0DP24|CALM2_HUMAN	Calmodulin-2 OS=Homo sapiens OX=9606 GN=CALM2 PE=1 SV=1	CALM2	132	14	0	51.67	3.48288e+06	2.45084e+06	2.20367e+06	2.91569e+06	2.56513e+06	2.64147e+06	3.3629e+06	3.23498e+06	3.10179e+06	3.36762e+06	2.99402e+06	2.79686e+06	3.25805e+06	4.01094e+06	2.92874e+06	1.97267e+06	3.34214e+06	5.0526e+06
sp|Q9UKY7|CDV3_HUMAN	Protein CDV3 homolog OS=Homo sapiens OX=9606 GN=CDV3 PE=1 SV=1	CDV3	109	20	0	61.24	4.33016e+06	4.60602e+06	4.45002e+06	4.71663e+06	4.71054e+06	4.82413e+06	4.41344e+06	4.8904e+06	4.54852e+06	4.41477e+06	4.36881e+06	4.46769e+06	4.10048e+06	4.36193e+06	4.04511e+06	4.2394e+06	4.33169e+06	3.97245e+06
sp|P14621|ACYP2_HUMAN	Acylphosphatase-2 OS=Homo sapiens OX=9606 GN=ACYP2 PE=1 SV=2	ACYP2	10	5	0	45.45	153976	134918	115688	121480	117613	125814	179345	151381	155088	141527	160979	150859	149355	141648	149675	162728	152338	129399
sp|P05026|AT1B1_HUMAN	Sodium/potassium-transporting ATPase subunit beta-1 OS=Homo sapiens OX=9606 GN=ATP1B1 PE=1 SV=1	ATP1B1	11	7	0	26.73	264154	173773	194942	233002	225449	184259	341769	247906	262992	289546	273636	238357	439204	314806	448937	553503	404529	243521
sp|P67936|TPM4_HUMAN	Tropomyosin alpha-4 chain OS=Homo sapiens OX=9606 GN=TPM4 PE=1 SV=3	TPM4	181	18	0	50.8	9.15339e+06	7.43844e+06	6.31852e+06	7.14871e+06	8.07542e+06	8.88156e+06	1.13483e+07	1.71664e+07	8.46044e+06	1.00173e+07	9.0782e+06	1.08145e+07	1.24273e+07	1.73814e+07	1.19702e+07	2.43276e+07	1.8059e+07	2.41705e+07
sp|Q16143|SYUB_HUMAN	Beta-synuclein OS=Homo sapiens OX=9606 GN=SNCB PE=1 SV=1	SNCB	1	1	0	6.72	66921.2	58899.9	66393.5	84591.3	72645.3	67672	72138.1	60965.3	94634.6	92255.6	88961	69778.6	117531	88039.6	101242	115588	90616	68184.4
sp|P04792|HSPB1_HUMAN	Heat shock protein beta-1 OS=Homo sapiens OX=9606 GN=HSPB1 PE=1 SV=2	HSPB1	24	8	5	39.02	218395	490822	737123	420876	684012	389665	393236	397628	332469	993742	356165	377428	182634	238958	220718	175232	173341	214169
sp|Q5SSJ5|HP1B3_HUMAN	Heterochromatin protein 1-binding protein 3 OS=Homo sapiens OX=9606 GN=HP1BP3 PE=1 SV=1	HP1BP3	226	26	0	40.32	2.41749e+06	2.80279e+06	2.41981e+06	3.78573e+06	2.42601e+06	3.28934e+06	1.95365e+06	1.60896e+06	3.30577e+06	3.41002e+06	3.16636e+06	1.85031e+06	2.75674e+06	5.19052e+06	4.75264e+06	3.59732e+06	4.01056e+06	5.07438e+06
sp|P08670|VIME_HUMAN	Vimentin OS=Homo sapiens OX=9606 GN=VIM PE=1 SV=4	VIM	2402	62	50	91.41	1.58778e+08	1.11855e+08	1.17472e+08	1.32323e+08	1.25492e+08	1.20367e+08	1.70503e+08	1.6105e+08	1.64041e+08	1.62104e+08	1.62145e+08	1.60976e+08	1.71671e+08	1.57177e+08	1.54546e+08	1.45568e+08	1.66089e+08	1.38093e+08
sp|P62258|1433E_HUMAN	14-3-3 protein epsilon OS=Homo sapiens OX=9606 GN=YWHAE PE=1 SV=1	YWHAE	597	31	0	76.86	7.75486e+07	7.30889e+07	7.37155e+07	7.24109e+07	7.62279e+07	7.35297e+07	7.77414e+07	7.72607e+07	7.43604e+07	7.28533e+07	7.53569e+07	8.04534e+07	8.19167e+07	7.04406e+07	7.47235e+07	7.75682e+07	7.53263e+07	6.44157e+07
sp|O75947|ATP5H_HUMAN	ATP synthase subunit d, mitochondrial OS=Homo sapiens OX=9606 GN=ATP5PD PE=1 SV=3	ATP5PD	107	14	4	77.01	5.05199e+06	5.26852e+06	4.38849e+06	4.3843e+06	4.51408e+06	4.73563e+06	4.76896e+06	4.811e+06	4.40647e+06	4.37546e+06	4.55106e+06	4.41916e+06	4.46655e+06	4.64137e+06	4.47601e+06	4.29179e+06	4.83972e+06	5.28888e+06
sp|P58546|MTPN_HUMAN	Myotrophin OS=Homo sapiens OX=9606 GN=MTPN PE=1 SV=2	MTPN	46	5	0	38.98	1.48844e+06	1.18163e+06	1.03261e+06	1.18668e+06	1.15251e+06	1.15696e+06	1.44862e+06	1.41612e+06	1.23674e+06	1.27034e+06	1.26211e+06	1.2212e+06	1.48046e+06	1.46934e+06	1.33843e+06	926800	1.4934e+06	1.55428e+06
sp|P63267|ACTH_HUMAN	Actin, gamma-enteric smooth muscle OS=Homo sapiens OX=9606 GN=ACTG2 PE=1 SV=1	ACTG2	3254	39	0	46.54	2.27666e+08	1.80967e+08	1.93891e+08	1.99378e+08	2.03846e+08	1.86679e+08	2.29299e+08	2.16331e+08	2.16275e+08	2.14915e+08	2.18837e+08	2.16536e+08	2.46178e+08	2.14166e+08	2.37563e+08	2.47728e+08	2.38183e+08	2.0606e+08
tr|F8WCH0|F8WCH0_HUMAN	Actin, gamma-enteric smooth muscle OS=Homo sapiens OX=9606 GN=ACTG2 PE=1 SV=1	ACTG2	232	3	1	53.84	5.45386e+07	4.06589e+07	3.04089e+07	4.26753e+07	3.73313e+07	4.602e+07	5.63691e+07	4.86123e+07	5.17235e+07	5.88233e+07	5.11331e+07	4.0638e+07	4.94156e+07	7.35479e+07	5.49406e+07	5.04218e+07	5.92538e+07	1.04087e+08
tr|B4DW52|B4DW52_HUMAN	cDNA FLJ55253, highly similar to Actin, cytoplasmic 1 OS=Homo sapiens OX=9606 PE=2 SV=1	NA	4439	44	1	76.37	1.31825e+08	1.06257e+08	1.053e+08	1.1289e+08	1.11163e+08	1.08627e+08	1.32176e+08	1.23392e+08	1.24739e+08	1.27206e+08	1.25901e+08	1.23648e+08	1.37009e+08	1.32506e+08	1.3322e+08	1.39732e+08	1.39288e+08	1.35622e+08
tr|B4E335|B4E335_HUMAN	cDNA FLJ52842, highly similar to Actin, cytoplasmic 1 OS=Homo sapiens OX=9606 PE=2 SV=1	NA	5295	52	0	73.22	2.25366e+08	1.79934e+08	1.91597e+08	1.98605e+08	2.02073e+08	1.87259e+08	2.28103e+08	2.14543e+08	2.16641e+08	2.15788e+08	2.18996e+08	2.1692e+08	2.4504e+08	2.17323e+08	2.37167e+08	2.47044e+08	2.39648e+08	2.12523e+08
tr|B7Z6P1|B7Z6P1_HUMAN	cDNA FLJ53662, highly similar to Actin, alpha skeletal muscle OS=Homo sapiens OX=9606 PE=2 SV=1	NA	3263	38	0	52.48	2.27616e+08	1.80966e+08	1.93918e+08	1.99428e+08	2.03859e+08	1.86644e+08	2.29305e+08	2.16252e+08	2.16302e+08	2.14883e+08	2.18781e+08	2.1659e+08	2.46277e+08	2.14164e+08	2.37622e+08	2.4766e+08	2.38231e+08	2.06011e+08
sp|Q9NZ45|CISD1_HUMAN	CDGSH iron-sulfur domain-containing protein 1 OS=Homo sapiens OX=9606 GN=CISD1 PE=1 SV=1	CISD1	31	5	5	43.51	1.34993e+06	1.22677e+06	977942	1.13373e+06	994386	1.11323e+06	1.12709e+06	1.25624e+06	1.08977e+06	1.14017e+06	1.02248e+06	1.002e+06	1.29161e+06	1.32822e+06	1.2441e+06	1.30707e+06	1.39663e+06	1.60337e+06
sp|P56211|ARP19_HUMAN	cAMP-regulated phosphoprotein 19 OS=Homo sapiens OX=9606 GN=ARPP19 PE=1 SV=2	ARPP19	51	6	0	40.17	1.69091e+06	1.60547e+06	1.87986e+06	1.84924e+06	1.93708e+06	1.74654e+06	1.47582e+06	1.69052e+06	1.77802e+06	1.70327e+06	1.70833e+06	1.7248e+06	1.80845e+06	1.85211e+06	1.87029e+06	2.02015e+06	1.88874e+06	1.69598e+06
sp|P09497|CLCB_HUMAN	Clathrin light chain B OS=Homo sapiens OX=9606 GN=CLTB PE=1 SV=1	CLTB	25	9	0	30.57	406301	391357	366007	403220	399288	371645	421284	449964	396667	392436	389648	383222	433092	470268	441654	388643	443974	521359
sp|P09497-2|CLCB_HUMAN	Isoform Non-brain of Clathrin light chain B OS=Homo sapiens OX=9606 GN=CLTB	CLTB	27	10	1	36.97	473232	473479	426689	482233	470600	442012	488508	533101	461974	464157	455176	469221	509484	552576	511080	457298	520937	628093
sp|Q13885|TBB2A_HUMAN	Tubulin beta-2A chain OS=Homo sapiens OX=9606 GN=TUBB2A PE=1 SV=1	TUBB2A	1711	32	1	52.36	3.43471e+07	3.36172e+07	3.99623e+07	3.75398e+07	4.04553e+07	3.58761e+07	3.64056e+07	3.61607e+07	4.00942e+07	3.92253e+07	4.0311e+07	3.98326e+07	3.93946e+07	3.77487e+07	3.81735e+07	3.96541e+07	3.82019e+07	3.58864e+07
sp|P62308|RUXG_HUMAN	Small nuclear ribonucleoprotein G OS=Homo sapiens OX=9606 GN=SNRPG PE=1 SV=1	SNRPG	60	5	0	35.52	5.6661e+06	6.14075e+06	6.37009e+06	6.02818e+06	6.38725e+06	5.98394e+06	5.66176e+06	5.99982e+06	5.95125e+06	5.70746e+06	5.91879e+06	6.05923e+06	5.58186e+06	5.39097e+06	5.7718e+06	5.90083e+06	5.52978e+06	5.12107e+06
sp|P62263|RS14_HUMAN	40S ribosomal protein S14 OS=Homo sapiens OX=9606 GN=RPS14 PE=1 SV=3	RPS14	121	9	7	38.41	1.16102e+07	1.46345e+07	1.55791e+07	1.89505e+07	1.5056e+07	1.70416e+07	1.00863e+07	9.33088e+06	1.53276e+07	1.53518e+07	1.48163e+07	1.15123e+07	1.25718e+07	2.18695e+07	1.97565e+07	1.72507e+07	1.71716e+07	2.03704e+07
tr|K7EM38|K7EM38_HUMAN	Actin, cytoplasmic 2 (Fragment) OS=Homo sapiens OX=9606 GN=ACTG1 PE=1 SV=1	ACTG1	1570	17	2	81.95	2.10204e+08	1.59633e+08	2.03369e+08	2.02278e+08	2.19192e+08	1.83398e+08	2.24431e+08	2.12597e+08	2.18679e+08	2.09782e+08	2.2321e+08	2.16454e+08	2.57913e+08	2.04254e+08	2.57426e+08	2.64939e+08	2.45765e+08	1.94608e+08
sp|P04075|ALDOA_HUMAN	Fructose-bisphosphate aldolase A OS=Homo sapiens OX=9606 GN=ALDOA PE=1 SV=2	ALDOA	819	33	0	83.24	3.78284e+07	3.59805e+07	3.98789e+07	3.79564e+07	3.95534e+07	3.61372e+07	3.81759e+07	3.7142e+07	3.78525e+07	3.88203e+07	3.7808e+07	3.8741e+07	3.86284e+07	3.83458e+07	3.74275e+07	3.89279e+07	3.87374e+07	4.16195e+07
sp|Q9UI09|NDUAC_HUMAN	NADH dehydrogenase [ubiquinone] 1 alpha subcomplex subunit 12 OS=Homo sapiens OX=9606 GN=NDUFA12 PE=1 SV=1	NDUFA12	47	8	0	71.03	1.3514e+06	1.39255e+06	1.04924e+06	1.21103e+06	1.06125e+06	1.26925e+06	1.32013e+06	1.34194e+06	1.21086e+06	1.35616e+06	1.23065e+06	1.24779e+06	1.32885e+06	1.37166e+06	1.31736e+06	1.25704e+06	1.30596e+06	1.62983e+06
sp|P07437|TBB5_HUMAN	Tubulin beta chain OS=Homo sapiens OX=9606 GN=TUBB PE=1 SV=2	TUBB	2275	44	0	71.62	3.64362e+07	3.5715e+07	4.19742e+07	3.99428e+07	4.28317e+07	3.8152e+07	3.90447e+07	3.81996e+07	4.31153e+07	4.20808e+07	4.33068e+07	4.25905e+07	4.17338e+07	4.13152e+07	4.10359e+07	4.27689e+07	4.1599e+07	4.01733e+07
tr|B3KML9|B3KML9_HUMAN	Delta-tubulin OS=Homo sapiens OX=9606 PE=2 SV=1	NA	1779	33	0	53.65	3.41426e+07	3.28149e+07	3.9757e+07	3.72875e+07	4.0662e+07	3.54603e+07	3.64742e+07	3.55643e+07	4.02298e+07	3.89555e+07	4.06713e+07	4.05461e+07	3.9908e+07	3.74774e+07	3.90839e+07	4.0196e+07	3.86674e+07	3.53596e+07
tr|B4DFH6|B4DFH6_HUMAN	cDNA FLJ52536, highly similar to Tubulin beta-4 chain OS=Homo sapiens OX=9606 PE=2 SV=1	NA	1247	18	0	46.18	3.01583e+07	2.91809e+07	3.67322e+07	3.38165e+07	3.78473e+07	3.20772e+07	3.26833e+07	3.2634e+07	3.62933e+07	3.48253e+07	3.6759e+07	3.66996e+07	3.67175e+07	3.29605e+07	3.61001e+07	3.6648e+07	3.46175e+07	3.06166e+07
tr|B4DJ43|B4DJ43_HUMAN	cDNA FLJ53341, highly similar to Tubulin beta-4 chain OS=Homo sapiens OX=9606 PE=2 SV=1	NA	1453	26	0	61.05	3.36234e+07	3.24077e+07	4.02946e+07	3.73615e+07	4.13353e+07	3.5483e+07	3.61659e+07	3.62907e+07	4.01705e+07	3.87055e+07	4.06816e+07	4.05797e+07	4.04297e+07	3.69403e+07	3.96315e+07	4.04095e+07	3.84512e+07	3.45997e+07
tr|B4DMJ5|B4DMJ5_HUMAN	cDNA FLJ53012, highly similar to Tubulin beta-7 chain OS=Homo sapiens OX=9606 PE=2 SV=1	NA	1275	18	1	68.59	3.16949e+07	3.08637e+07	3.60141e+07	3.38022e+07	3.60482e+07	3.21494e+07	3.32631e+07	3.28857e+07	3.60682e+07	3.54885e+07	3.60955e+07	3.60642e+07	3.49236e+07	3.44984e+07	3.34643e+07	3.52531e+07	3.44335e+07	3.32684e+07
sp|P22626|ROA2_HUMAN	Heterogeneous nuclear ribonucleoproteins A2/B1 OS=Homo sapiens OX=9606 GN=HNRNPA2B1 PE=1 SV=2	HNRNPA2B1	626	26	0	73.65	4.00943e+07	3.97001e+07	3.7862e+07	3.91368e+07	3.80526e+07	3.82712e+07	3.98656e+07	4.05898e+07	4.03763e+07	3.97381e+07	4.07349e+07	4.03952e+07	3.77961e+07	3.81265e+07	3.61851e+07	3.65497e+07	3.8126e+07	3.92884e+07
sp|P63208|SKP1_HUMAN	S-phase kinase-associated protein 1 OS=Homo sapiens OX=9606 GN=SKP1 PE=1 SV=2	SKP1	46	8	3	39.26	1.1232e+06	1.0377e+06	866411	897251	920607	1.02773e+06	1.27695e+06	1.36438e+06	1.00107e+06	1.17615e+06	1.03995e+06	1.14802e+06	1.16804e+06	1.39022e+06	1.07292e+06	1.19929e+06	1.27608e+06	1.79849e+06
tr|E5RI56|E5RI56_HUMAN	Skp1_POZ domain-containing protein (Fragment) OS=Homo sapiens OX=9606 PE=1 SV=1	NA	20	2	0	23.07	3.0771e+06	3.02692e+06	2.93122e+06	3.01024e+06	3.1378e+06	2.94309e+06	3.15169e+06	3.12692e+06	3.10816e+06	3.09699e+06	3.01528e+06	3.113e+06	3.19463e+06	3.08659e+06	3.05548e+06	3.26169e+06	3.00811e+06	2.7603e+06
sp|O60831|PRAF2_HUMAN	PRA1 family protein 2 OS=Homo sapiens OX=9606 GN=PRAF2 PE=1 SV=1	PRAF2	20	3	0	16.29	1.09435e+06	1.12908e+06	1.081e+06	1.10618e+06	1.08078e+06	1.01446e+06	1.09847e+06	1.07801e+06	1.07864e+06	1.0398e+06	1.09623e+06	925677	1.03705e+06	1.04469e+06	1.12063e+06	1.08553e+06	1.0312e+06	1.09489e+06
tr|A6NM71|A6NM71_HUMAN	PRA1 family protein OS=Homo sapiens OX=9606 PE=3 SV=3	NA	8	3	0	8.9	584795	610615	540635	574264	560607	579891	602311	596292	602967	556074	599257	565910	562908	574042	577629	571137	567264	565571
sp|P23528|COF1_HUMAN	Cofilin-1 OS=Homo sapiens OX=9606 GN=CFL1 PE=1 SV=3	CFL1	1029	24	0	81.32	8.55712e+07	6.2963e+07	6.55932e+07	7.43677e+07	7.0414e+07	6.48862e+07	8.10119e+07	7.49842e+07	8.03573e+07	8.03517e+07	8.02512e+07	7.76062e+07	8.90099e+07	8.40071e+07	8.81526e+07	8.97111e+07	8.98878e+07	6.89788e+07
sp|Q9UII2|ATIF1_HUMAN	ATPase inhibitor, mitochondrial OS=Homo sapiens OX=9606 GN=ATP5IF1 PE=1 SV=1	ATP5IF1	52	7	4	32.07	2.92527e+07	2.66683e+07	2.4108e+07	2.38857e+07	2.47623e+07	2.34788e+07	2.54352e+07	2.38316e+07	2.3147e+07	2.11455e+07	2.274e+07	2.21944e+07	2.97144e+07	2.29138e+07	2.83138e+07	2.75148e+07	2.67515e+07	2.39119e+07
sp|Q99497|PARK7_HUMAN	Parkinson disease protein 7 OS=Homo sapiens OX=9606 GN=PARK7 PE=1 SV=2	PARK7	386	23	2	89.94	2.00998e+07	1.94967e+07	1.79326e+07	1.76817e+07	1.79826e+07	1.84402e+07	2.23446e+07	2.2667e+07	1.99093e+07	2.04329e+07	1.9991e+07	2.12683e+07	1.86278e+07	1.73777e+07	1.64737e+07	1.69571e+07	1.77736e+07	1.79345e+07
sp|P11142|HSP7C_HUMAN	Heat shock cognate 71 kDa protein OS=Homo sapiens OX=9606 GN=HSPA8 PE=1 SV=1	HSPA8	1671	58	0	70.12	4.08966e+07	4.54004e+07	4.75177e+07	4.38161e+07	4.71926e+07	4.57507e+07	4.15567e+07	4.32587e+07	4.17779e+07	4.16047e+07	4.22507e+07	4.55792e+07	3.77278e+07	3.85263e+07	3.79014e+07	4.05403e+07	3.84409e+07	3.48628e+07
sp|P63000|RAC1_HUMAN	Ras-related C3 botulinum toxin substrate 1 OS=Homo sapiens OX=9606 GN=RAC1 PE=1 SV=1	RAC1	207	11	0	46.35	2.80798e+07	2.31876e+07	2.19486e+07	2.49958e+07	2.35579e+07	2.30281e+07	2.65048e+07	2.52652e+07	2.52976e+07	2.5936e+07	2.58268e+07	2.47088e+07	2.69168e+07	2.59189e+07	2.70267e+07	2.61659e+07	2.73688e+07	2.50872e+07
sp|Q9Y266|NUDC_HUMAN	Nuclear migration protein nudC OS=Homo sapiens OX=9606 GN=NUDC PE=1 SV=1	NUDC	241	31	1	63.74	3.73692e+06	4.55116e+06	5.86267e+06	4.88103e+06	5.66531e+06	4.71738e+06	3.84408e+06	4.16069e+06	4.34926e+06	4.2071e+06	4.44284e+06	4.85284e+06	3.84734e+06	3.77262e+06	3.82847e+06	4.08472e+06	3.76452e+06	3.20929e+06
sp|P50395|GDIB_HUMAN	Rab GDP dissociation inhibitor beta OS=Homo sapiens OX=9606 GN=GDI2 PE=1 SV=2	GDI2	487	42	0	80.9	1.32416e+07	1.40722e+07	1.42391e+07	1.33603e+07	1.40758e+07	1.40853e+07	1.39243e+07	1.41635e+07	1.31528e+07	1.31862e+07	1.32425e+07	1.41472e+07	1.32403e+07	1.23702e+07	1.26037e+07	1.33095e+07	1.26087e+07	1.10023e+07
tr|Q5SX90|Q5SX90_HUMAN	Rab GDP dissociation inhibitor (Fragment) OS=Homo sapiens OX=9606 GN=GDI2 PE=1 SV=1	GDI2	151	15	0	77.02	3.76253e+06	4.12231e+06	4.22586e+06	3.87416e+06	4.14356e+06	4.02332e+06	3.94674e+06	4.10916e+06	3.77247e+06	3.72122e+06	3.7877e+06	4.09933e+06	3.90913e+06	3.47254e+06	3.68433e+06	3.83396e+06	3.66084e+06	3.0666e+06
tr|B4DHX4|B4DHX4_HUMAN	Rab GDP dissociation inhibitor OS=Homo sapiens OX=9606 PE=2 SV=1	NA	233	26	0	67.86	6.19915e+06	5.89706e+06	6.05567e+06	5.69892e+06	6.02724e+06	5.81469e+06	6.48178e+06	6.33352e+06	5.76725e+06	5.76719e+06	5.84938e+06	6.26109e+06	6.7457e+06	5.5876e+06	6.04967e+06	6.36558e+06	6.09986e+06	5.08345e+06
sp|Q9Y2J2|E41L3_HUMAN	Band 4.1-like protein 3 OS=Homo sapiens OX=9606 GN=EPB41L3 PE=1 SV=2	EPB41L3	10	4	0	3.4	165184	228988	220144	213228	229083	248935	169517	195521	220301	220459	226324	201506	142191	182618	187949	162822	166116	186708
sp|P63167|DYL1_HUMAN	Dynein light chain 1, cytoplasmic OS=Homo sapiens OX=9606 GN=DYNLL1 PE=1 SV=1	DYNLL1	26	4	0	44.94	445151	423158	438851	415011	456517	437812	427272	438550	441979	444747	449022	438011	447602	439593	448582	480392	453976	375663
sp|Q9UI15|TAGL3_HUMAN	Transgelin-3 OS=Homo sapiens OX=9606 GN=TAGLN3 PE=1 SV=2	TAGLN3	54	4	0	14.07	3.04451e+06	2.63661e+06	2.50329e+06	2.59412e+06	2.58938e+06	2.64902e+06	3.41944e+06	3.05591e+06	2.99822e+06	3.10904e+06	3.102e+06	3.01277e+06	2.89537e+06	3.03444e+06	2.8588e+06	3.02848e+06	3.07027e+06	3.16936e+06
sp|Q5BKZ1|ZN326_HUMAN	DBIRD complex subunit ZNF326 OS=Homo sapiens OX=9606 GN=ZNF326 PE=1 SV=2	ZNF326	35	14	6	29.38	374710	534770	569570	502783	556641	548291	383443	423530	457371	432022	443768	428172	363683	425486	398757	401015	387508	441522
sp|P35611|ADDA_HUMAN	Alpha-adducin OS=Homo sapiens OX=9606 GN=ADD1 PE=1 SV=2	ADD1	146	22	0	39.08	1.26364e+06	1.13849e+06	1.11665e+06	1.27978e+06	1.20046e+06	1.18929e+06	1.20299e+06	1.23348e+06	1.28028e+06	1.27021e+06	1.28391e+06	1.21003e+06	1.2371e+06	1.28214e+06	1.31178e+06	1.33002e+06	1.26651e+06	1.28664e+06
sp|P04406|G3P_HUMAN	Glyceraldehyde-3-phosphate dehydrogenase OS=Homo sapiens OX=9606 GN=GAPDH PE=1 SV=3	GAPDH	1575	38	0	68.65	1.08999e+08	1.15697e+08	1.1605e+08	1.11918e+08	1.10271e+08	1.14348e+08	1.14581e+08	1.11892e+08	1.07924e+08	1.12315e+08	1.08641e+08	1.11362e+08	1.00054e+08	1.14013e+08	1.00392e+08	1.0194e+08	1.0772e+08	1.28348e+08
sp|P31150|GDIA_HUMAN	Rab GDP dissociation inhibitor alpha OS=Homo sapiens OX=9606 GN=GDI1 PE=1 SV=2	GDI1	243	29	3	70.02	6.23045e+06	5.90709e+06	6.0648e+06	5.67394e+06	6.02596e+06	5.79276e+06	6.50321e+06	6.35707e+06	5.7585e+06	5.74595e+06	5.83537e+06	6.27534e+06	6.79407e+06	5.57478e+06	6.07477e+06	6.35059e+06	6.08995e+06	5.05029e+06
sp|P27824|CALX_HUMAN	Calnexin OS=Homo sapiens OX=9606 GN=CANX PE=1 SV=2	CANX	422	42	0	51.01	9.24367e+06	1.00299e+07	9.63732e+06	9.52166e+06	9.43786e+06	9.87076e+06	8.6574e+06	9.80262e+06	8.82392e+06	8.75471e+06	8.81965e+06	9.16142e+06	8.65373e+06	8.73873e+06	8.23173e+06	8.04392e+06	8.36698e+06	8.22771e+06
sp|Q71U36|TBA1A_HUMAN	Tubulin alpha-1A chain OS=Homo sapiens OX=9606 GN=TUBA1A PE=1 SV=1	TUBA1A	1616	38	0	78.49	4.88139e+07	4.84712e+07	5.75378e+07	5.50331e+07	5.85079e+07	5.18189e+07	5.26006e+07	5.12911e+07	5.73145e+07	5.64302e+07	5.85838e+07	5.77264e+07	5.69068e+07	5.4838e+07	5.484e+07	5.94013e+07	5.55336e+07	5.0925e+07
sp|Q16555|DPYL2_HUMAN	Dihydropyrimidinase-related protein 2 OS=Homo sapiens OX=9606 GN=DPYSL2 PE=1 SV=1	DPYSL2	288	29	0	58.57	5.45642e+06	4.48852e+06	4.80554e+06	4.886e+06	4.8979e+06	4.74913e+06	4.94695e+06	4.73796e+06	5.00514e+06	4.92406e+06	5.04079e+06	5.0533e+06	5.89309e+06	5.40517e+06	5.14155e+06	4.9132e+06	5.51473e+06	4.94872e+06
tr|Q86U75|Q86U75_HUMAN	Dihydropyrimidinase-related protein 2 OS=Homo sapiens OX=9606 PE=2 SV=1	NA	213	26	0	53.47	2.11465e+06	1.80305e+06	1.88792e+06	1.90462e+06	1.90508e+06	1.88396e+06	1.97896e+06	1.87119e+06	1.95148e+06	1.92827e+06	1.95565e+06	1.97467e+06	2.20954e+06	2.10987e+06	1.94998e+06	1.92025e+06	2.13466e+06	2.01651e+06
sp|Q8N183|NDUF2_HUMAN	NADH dehydrogenase [ubiquinone] 1 alpha subcomplex assembly factor 2 OS=Homo sapiens OX=9606 GN=NDUFAF2 PE=1 SV=1	NDUFAF2	33	10	4	49.11	535641	579823	459134	485487	455189	537738	475121	493070	419153	426424	414589	440171	444143	454240	429272	428563	446621	529774
sp|P30086|PEBP1_HUMAN	Phosphatidylethanolamine-binding protein 1 OS=Homo sapiens OX=9606 GN=PEBP1 PE=1 SV=3	PEBP1	234	13	4	79.67	8.80857e+06	9.77371e+06	8.63374e+06	8.31736e+06	8.6323e+06	9.19228e+06	9.40252e+06	8.89933e+06	8.13829e+06	8.11992e+06	8.26368e+06	8.34734e+06	8.23949e+06	7.27588e+06	8.04022e+06	8.61336e+06	7.94647e+06	7.70472e+06
sp|P68363|TBA1B_HUMAN	Tubulin alpha-1B chain OS=Homo sapiens OX=9606 GN=TUBA1B PE=1 SV=1	TUBA1B	1640	38	0	78.49	4.87208e+07	4.85061e+07	5.76331e+07	5.50966e+07	5.85218e+07	5.17905e+07	5.25702e+07	5.13143e+07	5.73216e+07	5.64645e+07	5.8567e+07	5.77955e+07	5.69448e+07	5.48223e+07	5.476e+07	5.94488e+07	5.54659e+07	5.08577e+07
sp|Q02750|MP2K1_HUMAN	Dual specificity mitogen-activated protein kinase kinase 1 OS=Homo sapiens OX=9606 GN=MAP2K1 PE=1 SV=2	MAP2K1	206	19	2	50.13	4.34349e+06	4.32572e+06	4.8631e+06	4.97028e+06	4.84412e+06	4.24301e+06	4.62328e+06	4.34635e+06	5.1647e+06	5.09606e+06	5.15886e+06	4.47525e+06	4.85437e+06	5.07927e+06	5.41998e+06	5.71335e+06	5.12034e+06	4.54067e+06
sp|P62269|RS18_HUMAN	40S ribosomal protein S18 OS=Homo sapiens OX=9606 GN=RPS18 PE=1 SV=3	RPS18	155	12	8	53.29	9.06173e+06	1.1298e+07	1.2106e+07	1.42289e+07	1.14795e+07	1.29888e+07	7.8233e+06	7.67162e+06	1.14808e+07	1.2075e+07	1.15627e+07	9.31184e+06	9.64297e+06	1.63286e+07	1.45097e+07	1.24607e+07	1.30748e+07	1.471e+07
sp|P61353|RL27_HUMAN	60S ribosomal protein L27 OS=Homo sapiens OX=9606 GN=RPL27 PE=1 SV=2	RPL27	160	11	0	53.67	5.80336e+06	7.29568e+06	7.94077e+06	1.05444e+07	7.79928e+06	9.55417e+06	4.46831e+06	3.77824e+06	8.42691e+06	8.70556e+06	8.18744e+06	5.05244e+06	7.25364e+06	1.36335e+07	1.18918e+07	1.02189e+07	1.04165e+07	1.22289e+07
sp|O43676|NDUB3_HUMAN	NADH dehydrogenase [ubiquinone] 1 beta subcomplex subunit 3 OS=Homo sapiens OX=9606 GN=NDUFB3 PE=1 SV=3	NDUFB3	23	4	4	35.71	1.61658e+06	1.57498e+06	1.2253e+06	1.32083e+06	1.25596e+06	1.39923e+06	1.47836e+06	1.48045e+06	1.24751e+06	1.27164e+06	1.27054e+06	1.41007e+06	1.53087e+06	1.34109e+06	1.41728e+06	1.3795e+06	1.46829e+06	1.52905e+06
sp|O14949|QCR8_HUMAN	Cytochrome b-c1 complex subunit 8 OS=Homo sapiens OX=9606 GN=UQCRQ PE=1 SV=4	UQCRQ	67	6	2	54.87	2.49414e+06	2.35763e+06	2.10057e+06	2.132e+06	2.00567e+06	2.18326e+06	2.29113e+06	2.24677e+06	2.1925e+06	2.27004e+06	2.17897e+06	2.14304e+06	2.31057e+06	2.33838e+06	2.3416e+06	2.22928e+06	2.38758e+06	2.75728e+06
sp|P27348|1433T_HUMAN	14-3-3 protein theta OS=Homo sapiens OX=9606 GN=YWHAQ PE=1 SV=1	YWHAQ	475	25	13	71.83	7.80019e+07	7.1937e+07	7.12583e+07	7.20796e+07	7.34547e+07	7.24217e+07	7.74965e+07	7.68007e+07	7.59385e+07	7.37806e+07	7.63108e+07	7.82147e+07	8.15575e+07	7.23565e+07	7.60056e+07	7.98011e+07	7.7236e+07	6.43538e+07
sp|P82909|RT36_HUMAN	28S ribosomal protein S36, mitochondrial OS=Homo sapiens OX=9606 GN=MRPS36 PE=1 SV=2	MRPS36	35	4	4	53.39	908326	908223	821764	860111	814429	918360	915208	897722	779331	796469	799194	799512	917683	908666	940396	927033	950342	962865
sp|Q8TB36|GDAP1_HUMAN	Ganglioside-induced differentiation-associated protein 1 OS=Homo sapiens OX=9606 GN=GDAP1 PE=1 SV=3	GDAP1	7	4	0	12.29	200654	271116	222319	232060	214810	277868	250582	259022	239872	258459	220551	265704	220900	283601	238629	225599	239433	248695
sp|P02545|LMNA_HUMAN	Prelamin-A/C OS=Homo sapiens OX=9606 GN=LMNA PE=1 SV=1	LMNA	396	47	0	64.91	8.26407e+06	1.05415e+07	9.99465e+06	7.55783e+06	8.48264e+06	1.03002e+07	1.42507e+07	1.14982e+07	6.84245e+06	8.29414e+06	7.09502e+06	1.09975e+07	9.86752e+06	7.30277e+06	7.76201e+06	7.31222e+06	8.31562e+06	5.60303e+06
sp|Q03252|LMNB2_HUMAN	Lamin-B2 OS=Homo sapiens OX=9606 GN=LMNB2 PE=1 SV=4	LMNB2	424	45	13	63.55	1.48705e+07	1.44745e+07	1.3867e+07	1.41537e+07	1.43118e+07	1.42348e+07	1.49196e+07	1.49707e+07	1.47554e+07	1.46022e+07	1.47208e+07	1.4969e+07	1.47407e+07	1.42487e+07	1.37643e+07	1.40489e+07	1.45413e+07	1.49792e+07
sp|P09972|ALDOC_HUMAN	Fructose-bisphosphate aldolase C OS=Homo sapiens OX=9606 GN=ALDOC PE=1 SV=2	ALDOC	313	22	0	60.99	1.33821e+07	1.29347e+07	1.25587e+07	1.25642e+07	1.25673e+07	1.22211e+07	1.38862e+07	1.35894e+07	1.33063e+07	1.42934e+07	1.31108e+07	1.26986e+07	1.31707e+07	1.36997e+07	1.28585e+07	1.31076e+07	1.34796e+07	1.74005e+07
sp|P37840|SYUA_HUMAN	Alpha-synuclein OS=Homo sapiens OX=9606 GN=SNCA PE=1 SV=1	SNCA	5	3	0	27.14	77505.7	69349.5	75904	86199.8	78495.2	73328.9	79053.8	76660.4	106004	94439.1	96850	79853	116258	93007	106175	103529	97866.6	85305.9
tr|Q5T5H1|Q5T5H1_HUMAN	Alpha-endosulfine OS=Homo sapiens OX=9606 GN=ENSA PE=1 SV=1	ENSA	68	8	0	37.97	2.13812e+06	2.06321e+06	2.22172e+06	2.2184e+06	2.32344e+06	2.07637e+06	1.88585e+06	2.10931e+06	2.22082e+06	1.9929e+06	2.0768e+06	2.05498e+06	2.20391e+06	2.20234e+06	2.21779e+06	2.48122e+06	2.36622e+06	2.06901e+06
sp|Q06830|PRDX1_HUMAN	Peroxiredoxin-1 OS=Homo sapiens OX=9606 GN=PRDX1 PE=1 SV=1	PRDX1	453	21	13	79.9	3.86296e+07	4.28286e+07	4.71406e+07	4.24911e+07	4.50887e+07	4.23269e+07	4.29274e+07	3.99485e+07	3.9595e+07	3.91409e+07	3.95338e+07	4.08109e+07	3.63605e+07	3.60727e+07	3.4933e+07	3.87967e+07	3.67706e+07	3.2706e+07
tr|B4DF70|B4DF70_HUMAN	cDNA FLJ60461, highly similar to Peroxiredoxin-2 OS=Homo sapiens OX=9606 PE=2 SV=1	NA	155	12	0	59.01	2.67969e+07	2.53414e+07	2.32534e+07	2.43401e+07	2.44101e+07	2.50868e+07	3.12759e+07	2.87237e+07	2.85001e+07	2.90683e+07	2.88534e+07	2.79861e+07	2.73197e+07	2.66809e+07	2.59426e+07	2.75654e+07	2.77491e+07	2.72056e+07
sp|Q13509|TBB3_HUMAN	Tubulin beta-3 chain OS=Homo sapiens OX=9606 GN=TUBB3 PE=1 SV=2	TUBB3	969	24	0	39.11	3.45459e+07	3.40324e+07	3.88946e+07	3.74159e+07	3.94538e+07	3.61365e+07	3.67101e+07	3.47668e+07	4.0237e+07	3.96658e+07	4.04598e+07	3.94876e+07	3.84869e+07	3.89515e+07	3.75718e+07	3.94751e+07	3.85969e+07	3.78592e+07
sp|Q15435|PP1R7_HUMAN	Protein phosphatase 1 regulatory subunit 7 OS=Homo sapiens OX=9606 GN=PPP1R7 PE=1 SV=1	PPP1R7	147	21	0	58.33	1.53109e+06	1.50891e+06	1.42131e+06	1.41863e+06	1.44094e+06	1.4462e+06	1.58691e+06	1.59744e+06	1.49088e+06	1.51908e+06	1.52123e+06	1.58675e+06	1.53132e+06	1.38193e+06	1.41496e+06	1.45247e+06	1.4359e+06	1.35653e+06
sp|Q15435-2|PP1R7_HUMAN	Isoform 2 of Protein phosphatase 1 regulatory subunit 7 OS=Homo sapiens OX=9606 GN=PPP1R7	PPP1R7	141	19	0	59.3	1.52743e+06	1.5088e+06	1.41472e+06	1.41692e+06	1.43983e+06	1.44936e+06	1.57402e+06	1.5832e+06	1.48691e+06	1.51523e+06	1.51548e+06	1.57303e+06	1.53841e+06	1.38886e+06	1.42268e+06	1.46596e+06	1.44692e+06	1.36982e+06
sp|P18859|ATP5J_HUMAN	ATP synthase-coupling factor 6, mitochondrial OS=Homo sapiens OX=9606 GN=ATP5PF PE=1 SV=1	ATP5PF	17	5	0	50.92	1.1764e+06	1.15149e+06	1.02084e+06	1.11232e+06	1.09429e+06	1.0849e+06	1.11235e+06	1.18098e+06	1.01116e+06	998697	970190	1.01109e+06	1.13472e+06	1.17871e+06	1.087e+06	743709	1.08164e+06	1.30422e+06
sp|P13637|AT1A3_HUMAN	Sodium/potassium-transporting ATPase subunit alpha-3 OS=Homo sapiens OX=9606 GN=ATP1A3 PE=1 SV=3	ATP1A3	191	22	0	19.84	7.06739e+06	5.76538e+06	5.45215e+06	5.70999e+06	5.53242e+06	5.80891e+06	7.00042e+06	6.42446e+06	5.66163e+06	5.93084e+06	5.86639e+06	6.26195e+06	7.10076e+06	6.03008e+06	6.3219e+06	6.5346e+06	6.58599e+06	6.07409e+06
sp|Q9BQE3|TBA1C_HUMAN	Tubulin alpha-1C chain OS=Homo sapiens OX=9606 GN=TUBA1C PE=1 SV=1	TUBA1C	1300	35	0	78.39	4.90406e+07	4.85228e+07	5.76449e+07	5.50524e+07	5.85966e+07	5.19001e+07	5.26837e+07	5.12225e+07	5.71044e+07	5.62885e+07	5.8336e+07	5.76722e+07	5.72766e+07	5.47233e+07	5.50095e+07	5.95215e+07	5.56124e+07	5.03794e+07
sp|Q14240|IF4A2_HUMAN	Eukaryotic initiation factor 4A-II OS=Homo sapiens OX=9606 GN=EIF4A2 PE=1 SV=2	EIF4A2	306	25	0	51.35	1.20029e+07	1.28756e+07	1.33023e+07	1.25647e+07	1.31852e+07	1.28803e+07	1.19876e+07	1.18743e+07	1.16675e+07	1.19529e+07	1.18394e+07	1.25326e+07	1.18176e+07	1.13797e+07	1.13895e+07	1.23785e+07	1.16203e+07	1.15682e+07
sp|P05091|ALDH2_HUMAN	Aldehyde dehydrogenase, mitochondrial OS=Homo sapiens OX=9606 GN=ALDH2 PE=1 SV=2	ALDH2	5	1	0	1.55	180120	180814	184256	165549	164934	175595	184442	152654	148000	134998	153530	143904	167918	133308	159060	147490	171378	171347
sp|Q00765|REEP5_HUMAN	Receptor expression-enhancing protein 5 OS=Homo sapiens OX=9606 GN=REEP5 PE=1 SV=3	REEP5	80	9	0	24.34	4.30522e+06	3.53335e+06	3.82898e+06	3.61904e+06	3.70484e+06	3.46173e+06	4.48297e+06	4.15738e+06	3.93064e+06	3.81612e+06	3.90809e+06	4.08985e+06	4.54144e+06	3.56932e+06	4.05687e+06	3.98426e+06	3.97643e+06	2.92984e+06
sp|P16949|STMN1_HUMAN	Stathmin OS=Homo sapiens OX=9606 GN=STMN1 PE=1 SV=3	STMN1	305	16	4	55.03	1.81933e+07	1.81443e+07	2.46257e+07	2.27052e+07	2.59551e+07	2.06991e+07	1.78471e+07	1.9121e+07	2.57884e+07	2.42163e+07	2.56371e+07	2.37561e+07	2.02323e+07	2.2486e+07	2.02202e+07	2.29996e+07	2.18522e+07	2.07991e+07
sp|P99999|CYC_HUMAN	Cytochrome c OS=Homo sapiens OX=9606 GN=CYCS PE=1 SV=2	CYCS	100	10	10	57.14	5.42826e+06	5.58608e+06	5.31193e+06	5.39381e+06	4.86216e+06	5.311e+06	5.50378e+06	5.03184e+06	5.28466e+06	5.62125e+06	5.1504e+06	4.69826e+06	5.78955e+06	6.13694e+06	6.10543e+06	6.27438e+06	6.0947e+06	6.15469e+06
sp|P18124|RL7_HUMAN	60S ribosomal protein L7 OS=Homo sapiens OX=9606 GN=RPL7 PE=1 SV=1	RPL7	219	20	0	62.9	4.1938e+06	5.53816e+06	5.30589e+06	7.30023e+06	5.19248e+06	6.45851e+06	3.43808e+06	3.16637e+06	5.78138e+06	6.56406e+06	5.63177e+06	3.927e+06	4.77273e+06	9.46165e+06	7.69659e+06	6.1449e+06	6.61517e+06	8.37582e+06
sp|P08238|HS90B_HUMAN	Heat shock protein HSP 90-beta OS=Homo sapiens OX=9606 GN=HSP90AB1 PE=1 SV=4	HSP90AB1	1198	61	0	68.23	4.23571e+07	4.93085e+07	5.74682e+07	5.00871e+07	5.67294e+07	5.13814e+07	4.4434e+07	4.63129e+07	4.60307e+07	4.57342e+07	4.72441e+07	5.3479e+07	4.36159e+07	4.27551e+07	4.33116e+07	4.79383e+07	4.30422e+07	3.69738e+07
sp|P04264|K2C1_HUMAN	Keratin, type II cytoskeletal 1 OS=Homo sapiens OX=9606 GN=KRT1 PE=1 SV=6	KRT1	360	41	0	47.83	3.47834e+06	1.05341e+06	1.28621e+06	951858	1.00768e+06	862239	703057	7.32669e+06	827707	7.27209e+06	2.86026e+06	657652	1.18087e+06	735795	1.44037e+06	1.29269e+06	819764	711633
sp|Q99962|SH3G2_HUMAN	Endophilin-A1 OS=Homo sapiens OX=9606 GN=SH3GL2 PE=1 SV=1	SH3GL2	24	4	0	9.94	807121	748344	837419	870353	886508	745199	749643	801594	904383	855216	876321	858587	880913	845056	912295	956099	853620	715658
sp|P14314|GLU2B_HUMAN	Glucosidase 2 subunit beta OS=Homo sapiens OX=9606 GN=PRKCSH PE=1 SV=2	PRKCSH	276	24	0	39.39	4.53072e+06	4.81226e+06	4.29438e+06	4.16743e+06	4.47267e+06	4.80102e+06	4.86961e+06	5.33264e+06	4.70877e+06	4.73366e+06	4.6807e+06	4.7595e+06	4.32725e+06	4.43814e+06	4.28206e+06	4.6564e+06	4.52318e+06	4.61145e+06
tr|K7ELL7|K7ELL7_HUMAN	Glucosidase 2 subunit beta OS=Homo sapiens OX=9606 GN=PRKCSH PE=1 SV=1	PRKCSH	277	25	0	42.43	4.53072e+06	4.81226e+06	4.29438e+06	4.16743e+06	4.47267e+06	4.80102e+06	4.86961e+06	5.33264e+06	4.70877e+06	4.73366e+06	4.6807e+06	4.7595e+06	4.32725e+06	4.43814e+06	4.28206e+06	4.6564e+06	4.52318e+06	4.61145e+06
sp|P63104|1433Z_HUMAN	14-3-3 protein zeta/delta OS=Homo sapiens OX=9606 GN=YWHAZ PE=1 SV=1	YWHAZ	834	27	0	77.55	8.56357e+07	7.0091e+07	6.56373e+07	6.84825e+07	6.81803e+07	6.88534e+07	8.34441e+07	8.06818e+07	7.39737e+07	7.4515e+07	7.51211e+07	7.72924e+07	8.66532e+07	7.18411e+07	7.57753e+07	7.75394e+07	7.96626e+07	6.82692e+07
sp|P51149|RAB7A_HUMAN	Ras-related protein Rab-7a OS=Homo sapiens OX=9606 GN=RAB7A PE=1 SV=1	RAB7A	221	18	3	77.29	3.94003e+06	3.98777e+06	4.46071e+06	4.31527e+06	4.37518e+06	4.10723e+06	3.99841e+06	3.86282e+06	4.21039e+06	4.23339e+06	4.27462e+06	4.20443e+06	4.28749e+06	4.1852e+06	4.39926e+06	4.43074e+06	4.19418e+06	3.76315e+06
sp|O95298|NDUC2_HUMAN	NADH dehydrogenase [ubiquinone] 1 subunit C2 OS=Homo sapiens OX=9606 GN=NDUFC2 PE=1 SV=1	NDUFC2	43	6	0	36.13	1.33927e+06	1.28732e+06	1.02791e+06	1.09055e+06	991764	1.17863e+06	1.24234e+06	1.20996e+06	1.0966e+06	1.10067e+06	1.07831e+06	1.09817e+06	1.27394e+06	1.14569e+06	1.20565e+06	1.14684e+06	1.23029e+06	1.21183e+06
sp|P05023|AT1A1_HUMAN	Sodium/potassium-transporting ATPase subunit alpha-1 OS=Homo sapiens OX=9606 GN=ATP1A1 PE=1 SV=1	ATP1A1	508	55	0	46.33	7.13491e+06	5.7507e+06	5.35771e+06	5.66357e+06	5.45369e+06	5.74372e+06	7.01021e+06	6.45081e+06	5.69e+06	5.94371e+06	5.78625e+06	6.2397e+06	7.13755e+06	6.14663e+06	6.31601e+06	6.55328e+06	6.61727e+06	6.18432e+06
sp|P12235|ADT1_HUMAN	ADP/ATP translocase 1 OS=Homo sapiens OX=9606 GN=SLC25A4 PE=1 SV=4	SLC25A4	204	20	1	44.63	4.83244e+07	5.01059e+07	5.00594e+07	4.88457e+07	4.78809e+07	4.94722e+07	4.67203e+07	4.6174e+07	4.67626e+07	4.74496e+07	4.68157e+07	4.68526e+07	5.03875e+07	4.94219e+07	5.06569e+07	4.8143e+07	5.00245e+07	4.87913e+07
sp|P22061|PIMT_HUMAN	Protein-L-isoaspartate(D-aspartate) O-methyltransferase OS=Homo sapiens OX=9606 GN=PCMT1 PE=1 SV=4	PCMT1	149	20	0	68.28	4.40249e+06	4.4908e+06	4.83491e+06	4.57707e+06	4.97679e+06	4.5372e+06	4.30905e+06	4.48143e+06	4.37563e+06	4.2209e+06	4.40388e+06	4.35511e+06	4.6621e+06	4.31753e+06	4.67942e+06	4.81633e+06	4.55162e+06	4.37368e+06
sp|P13073|COX41_HUMAN	Cytochrome c oxidase subunit 4 isoform 1, mitochondrial OS=Homo sapiens OX=9606 GN=COX4I1 PE=1 SV=1	COX4I1	113	13	12	50.88	1.13288e+07	1.07875e+07	9.5872e+06	9.80449e+06	9.52192e+06	9.6571e+06	1.06957e+07	1.01262e+07	9.64457e+06	9.92645e+06	9.78246e+06	9.6489e+06	1.05489e+07	1.01769e+07	1.03011e+07	1.01597e+07	1.05902e+07	1.1506e+07
sp|Q16643|DREB_HUMAN	Drebrin OS=Homo sapiens OX=9606 GN=DBN1 PE=1 SV=4	DBN1	116	24	0	39.91	962535	1.47e+06	1.31043e+06	1.5106e+06	1.48576e+06	1.34493e+06	1.17903e+06	1.7992e+06	1.63924e+06	1.75786e+06	1.71198e+06	1.45542e+06	810531	1.12055e+06	1.18327e+06	1.54657e+06	1.07343e+06	1.42319e+06
sp|P08559|ODPA_HUMAN	Pyruvate dehydrogenase E1 component subunit alpha, somatic form, mitochondrial OS=Homo sapiens OX=9606 GN=PDHA1 PE=1 SV=3	PDHA1	144	22	0	53.08	2.94524e+06	2.99764e+06	2.53149e+06	2.60501e+06	2.5369e+06	2.78276e+06	2.73358e+06	2.7686e+06	2.49188e+06	2.5013e+06	2.46362e+06	2.52344e+06	2.8871e+06	2.63319e+06	2.72114e+06	2.71234e+06	2.81079e+06	3.03406e+06
sp|P06396|GELS_HUMAN	Gelsolin OS=Homo sapiens OX=9606 GN=GSN PE=1 SV=1	GSN	28	15	0	17.77	386877	324209	389407	323390	316338	295230	473587	431408	410122	451733	385917	416802	338752	287990	381300	383474	346254	365089
sp|P23396|RS3_HUMAN	40S ribosomal protein S3 OS=Homo sapiens OX=9606 GN=RPS3 PE=1 SV=2	RPS3	434	28	0	83.12	1.81043e+07	1.98342e+07	2.08917e+07	2.04796e+07	2.03326e+07	2.04699e+07	1.82253e+07	1.82314e+07	1.87235e+07	1.91907e+07	1.86205e+07	1.88646e+07	1.71643e+07	1.94855e+07	1.85269e+07	1.6934e+07	1.84911e+07	1.93195e+07
tr|H0YES8|H0YES8_HUMAN	40S ribosomal protein S3 (Fragment) OS=Homo sapiens OX=9606 GN=RPS3 PE=1 SV=1	RPS3	21	1	0	27.26	8.68715e+06	9.19061e+06	9.56988e+06	9.32333e+06	9.18989e+06	9.27577e+06	8.37858e+06	8.6452e+06	8.45825e+06	8.72773e+06	8.80392e+06	8.82045e+06	7.95808e+06	9.12659e+06	8.90385e+06	7.99676e+06	8.69851e+06	9.62348e+06
sp|Q16181|SEPT7_HUMAN	Septin-7 OS=Homo sapiens OX=9606 GN=SEPTIN7 PE=1 SV=2	SEPTIN7	378	30	1	62.24	8.41877e+06	7.427e+06	6.93121e+06	7.93496e+06	7.08855e+06	7.54398e+06	8.21185e+06	7.89827e+06	8.12785e+06	8.25337e+06	8.26143e+06	7.67701e+06	7.94244e+06	8.71966e+06	8.73755e+06	8.52932e+06	8.43204e+06	8.52018e+06
sp|Q16181-2|SEPT7_HUMAN	Isoform 2 of Septin-7 OS=Homo sapiens OX=9606 GN=SEPTIN7	SEPTIN7	377	30	1	62.15	8.41279e+06	7.42824e+06	6.93803e+06	7.93704e+06	7.09338e+06	7.54702e+06	8.21155e+06	7.90036e+06	8.12688e+06	8.24679e+06	8.25689e+06	7.67785e+06	7.94814e+06	8.71767e+06	8.73404e+06	8.5286e+06	8.43039e+06	8.51623e+06
sp|P09936|UCHL1_HUMAN	Ubiquitin carboxyl-terminal hydrolase isozyme L1 OS=Homo sapiens OX=9606 GN=UCHL1 PE=1 SV=2	UCHL1	16	8	1	43.05	398355	807459	688651	702028	805643	666857	219587	259216	305111	309982	319650	251763	347205	403767	428476	447222	388172	393315
sp|P26038|MOES_HUMAN	Moesin OS=Homo sapiens OX=9606 GN=MSN PE=1 SV=3	MSN	1283	75	35	77.47	4.85897e+07	3.61184e+07	3.88461e+07	4.10693e+07	3.96496e+07	3.73276e+07	4.41941e+07	4.27093e+07	4.46969e+07	4.44263e+07	4.54389e+07	4.48169e+07	5.11e+07	4.80718e+07	4.89324e+07	4.8219e+07	5.04986e+07	4.2303e+07
tr|B7Z4C7|B7Z4C7_HUMAN	cDNA FLJ57321, moderately similar to Moesin OS=Homo sapiens OX=9606 PE=2 SV=1	NA	427	26	4	66.17	3.5448e+07	2.62376e+07	2.71722e+07	2.95316e+07	2.80254e+07	2.67451e+07	3.1644e+07	3.05521e+07	3.17366e+07	3.15756e+07	3.20112e+07	3.19708e+07	3.60891e+07	3.50637e+07	3.41866e+07	3.35329e+07	3.58752e+07	3.14805e+07
sp|P07900|HS90A_HUMAN	Heat shock protein HSP 90-alpha OS=Homo sapiens OX=9606 GN=HSP90AA1 PE=1 SV=5	HSP90AA1	1493	72	0	73.09	4.50935e+07	4.93125e+07	5.31706e+07	4.84833e+07	5.3194e+07	5.05581e+07	4.55516e+07	4.62994e+07	4.54008e+07	4.52372e+07	4.63565e+07	5.1039e+07	4.5709e+07	4.32201e+07	4.43507e+07	4.88391e+07	4.42783e+07	3.94799e+07
sp|Q01082|SPTB2_HUMAN	Spectrin beta chain, non-erythrocytic 1 OS=Homo sapiens OX=9606 GN=SPTBN1 PE=1 SV=2	SPTBN1	1165	147	0	63.96	1.14938e+07	1.07637e+07	1.03791e+07	1.18341e+07	1.12385e+07	1.09284e+07	1.14294e+07	1.18863e+07	1.32796e+07	1.30438e+07	1.32615e+07	1.12894e+07	1.08339e+07	1.15291e+07	1.11148e+07	1.19284e+07	1.12594e+07	1.27288e+07
sp|Q01082-3|SPTB2_HUMAN	Isoform 2 of Spectrin beta chain, non-erythrocytic 1 OS=Homo sapiens OX=9606 GN=SPTBN1	SPTBN1	1079	136	1	65.24	1.14505e+07	1.07652e+07	1.0382e+07	1.18373e+07	1.12327e+07	1.09244e+07	1.1442e+07	1.18846e+07	1.32565e+07	1.304e+07	1.3261e+07	1.1294e+07	1.08365e+07	1.15575e+07	1.11376e+07	1.1923e+07	1.12506e+07	1.27432e+07
tr|Q59FP5|Q59FP5_HUMAN	Spectrin, beta, erythrocytic (Includes spherocytosis, clinical type I) variant (Fragment) OS=Homo sapiens OX=9606 PE=2 SV=1	NA	40	8	0	3.04	3.07782e+06	2.69066e+06	2.70087e+06	2.98415e+06	3.00899e+06	2.75266e+06	3.02187e+06	3.00084e+06	3.51391e+06	3.25949e+06	3.43843e+06	2.93787e+06	2.80665e+06	2.92536e+06	2.95347e+06	2.97954e+06	2.91822e+06	3.22509e+06
sp|Q9BY11|PACN1_HUMAN	Protein kinase C and casein kinase substrate in neurons protein 1 OS=Homo sapiens OX=9606 GN=PACSIN1 PE=1 SV=1	PACSIN1	12	3	0	4.73	613599	452984	474272	448594	496294	488328	507667	504397	524374	481028	513229	550079	563438	419597	479173	409770	502066	428752
sp|P46108|CRK_HUMAN	Adapter molecule crk OS=Homo sapiens OX=9606 GN=CRK PE=1 SV=2	CRK	14	7	1	26.64	144466	128790	125702	129743	126017	141481	149980	142388	135870	138693	133759	148593	138747	131213	124900	126935	130259	140512
sp|P49418|AMPH_HUMAN	Amphiphysin OS=Homo sapiens OX=9606 GN=AMPH PE=1 SV=1	AMPH	16	2	0	1.29	1.52664e+06	1.0456e+06	924211	1.14739e+06	1.06745e+06	1.02066e+06	1.40273e+06	1.39015e+06	1.34096e+06	1.3336e+06	1.34208e+06	1.35542e+06	1.49503e+06	1.20944e+06	1.37694e+06	1.33899e+06	1.33919e+06	1.18681e+06
sp|O43491|E41L2_HUMAN	Band 4.1-like protein 2 OS=Homo sapiens OX=9606 GN=EPB41L2 PE=1 SV=1	EPB41L2	49	25	0	27.96	263188	436025	528054	423701	513534	473359	352123	464986	526944	510365	550584	575548	275313	324808	319821	300687	292108	288564
tr|E9PN54|E9PN54_HUMAN	Band 4.1-like protein 2 (Fragment) OS=Homo sapiens OX=9606 GN=EPB41L2 PE=1 SV=1	EPB41L2	3	1	0	4.17	51058.5	77741	95185.5	72830.1	98845.6	80008.1	70121.7	84865.6	102529	95054	101192	108981	48213.1	55550.7	55428.2	43731.1	48884.4	53330.1
sp|Q96CT7|CC124_HUMAN	Coiled-coil domain-containing protein 124 OS=Homo sapiens OX=9606 GN=CCDC124 PE=1 SV=1	CCDC124	65	12	6	50.67	756927	816133	903214	975911	852616	894522	679637	679123	870325	850579	864665	786627	709201	999007	949129	801861	853360	835225
sp|Q9NZN3|EHD3_HUMAN	EH domain-containing protein 3 OS=Homo sapiens OX=9606 GN=EHD3 PE=1 SV=2	EHD3	110	17	1	31.78	2.0064e+06	1.48772e+06	1.61037e+06	1.60279e+06	1.64057e+06	1.54091e+06	2.07341e+06	1.93911e+06	1.81549e+06	1.88573e+06	1.8984e+06	1.9519e+06	2.06405e+06	1.72172e+06	1.88632e+06	1.93557e+06	1.92153e+06	1.53424e+06
sp|P09543|CN37_HUMAN	2',3'-cyclic-nucleotide 3'-phosphodiesterase OS=Homo sapiens OX=9606 GN=CNP PE=1 SV=2	CNP	102	25	0	47.74	2.48162e+06	2.70686e+06	2.85371e+06	2.57111e+06	2.70902e+06	2.61609e+06	2.52266e+06	2.55458e+06	2.56926e+06	2.56919e+06	2.53413e+06	2.65546e+06	2.54826e+06	2.49219e+06	2.51082e+06	2.52329e+06	2.41168e+06	2.39424e+06
sp|P24539|AT5F1_HUMAN	ATP synthase F(0) complex subunit B1, mitochondrial OS=Homo sapiens OX=9606 GN=ATP5PB PE=1 SV=2	ATP5PB	126	14	3	43.36	5.20358e+06	5.60156e+06	4.94956e+06	5.11303e+06	4.88068e+06	5.20726e+06	5.01026e+06	4.8927e+06	4.84524e+06	4.96021e+06	4.79165e+06	4.84979e+06	5.15634e+06	5.31042e+06	5.25928e+06	5.07202e+06	5.40619e+06	5.83085e+06
sp|P08621|RU17_HUMAN	U1 small nuclear ribonucleoprotein 70 kDa OS=Homo sapiens OX=9606 GN=SNRNP70 PE=1 SV=2	SNRNP70	178	18	0	40.96	3.42574e+06	3.92222e+06	3.89842e+06	4.07514e+06	3.79167e+06	3.98716e+06	3.24641e+06	3.25081e+06	3.75828e+06	3.70981e+06	3.73035e+06	3.45249e+06	3.24351e+06	4.08714e+06	3.80549e+06	3.42605e+06	3.67674e+06	4.27282e+06
sp|P25705|ATPA_HUMAN	ATP synthase subunit alpha, mitochondrial OS=Homo sapiens OX=9606 GN=ATP5F1A PE=1 SV=1	ATP5F1A	760	41	0	64.19	2.03694e+07	2.1967e+07	1.98828e+07	1.98169e+07	1.9158e+07	2.01435e+07	1.9693e+07	2.02754e+07	1.84827e+07	1.90193e+07	1.89327e+07	1.95192e+07	2.01571e+07	1.91036e+07	1.99712e+07	2.04725e+07	1.97236e+07	2.05555e+07
sp|P15311|EZRI_HUMAN	Ezrin OS=Homo sapiens OX=9606 GN=EZR PE=1 SV=4	EZR	767	54	0	68.26	4.22049e+07	3.63384e+07	3.8701e+07	3.86379e+07	3.90786e+07	3.79011e+07	4.05272e+07	3.93998e+07	4.0134e+07	3.97979e+07	4.15082e+07	4.16541e+07	4.42712e+07	3.99945e+07	4.15297e+07	4.18473e+07	4.28988e+07	3.60891e+07
sp|Q92599|SEPT8_HUMAN	Septin-8 OS=Homo sapiens OX=9606 GN=SEPTIN8 PE=1 SV=4	SEPTIN8	70	11	0	19.25	4.23732e+06	3.79021e+06	3.88972e+06	3.90963e+06	3.92931e+06	3.79269e+06	4.24922e+06	4.01153e+06	4.028e+06	3.96246e+06	4.0648e+06	3.93651e+06	4.44941e+06	4.03458e+06	4.27557e+06	4.31347e+06	4.18779e+06	3.9363e+06
sp|P05141|ADT2_HUMAN	ADP/ATP translocase 2 OS=Homo sapiens OX=9606 GN=SLC25A5 PE=1 SV=7	SLC25A5	379	26	0	53.69	4.9607e+07	5.05205e+07	5.18834e+07	5.18013e+07	5.05221e+07	5.0239e+07	4.96154e+07	4.93177e+07	5.16585e+07	5.16838e+07	5.18062e+07	5.12193e+07	5.14828e+07	5.24463e+07	5.39887e+07	5.18806e+07	5.22422e+07	5.07201e+07
tr|Q59EI9|Q59EI9_HUMAN	ADP,ATP carrier protein, liver isoform T2 variant (Fragment) OS=Homo sapiens OX=9606 PE=2 SV=1	NA	284	24	0	52.32	5.03223e+07	5.19373e+07	5.34717e+07	5.18991e+07	5.1115e+07	5.10141e+07	4.91479e+07	4.86182e+07	4.99693e+07	4.99401e+07	5.02182e+07	4.98125e+07	5.29147e+07	5.2181e+07	5.43598e+07	5.19552e+07	5.32812e+07	5.06678e+07
sp|P43686|PRS6B_HUMAN	26S proteasome regulatory subunit 6B OS=Homo sapiens OX=9606 GN=PSMC4 PE=1 SV=2	PSMC4	208	26	4	61.24	4.8571e+06	4.99562e+06	5.14071e+06	4.82153e+06	5.06253e+06	4.84759e+06	4.97939e+06	5.07898e+06	4.78427e+06	4.81965e+06	4.76028e+06	5.02968e+06	4.92039e+06	4.62225e+06	4.62546e+06	4.84128e+06	4.71133e+06	4.54376e+06
sp|Q9UNZ2|NSF1C_HUMAN	NSFL1 cofactor p47 OS=Homo sapiens OX=9606 GN=NSFL1C PE=1 SV=2	NSFL1C	84	17	0	55.13	1.11069e+06	1.15002e+06	1.042e+06	1.06421e+06	1.12512e+06	1.12469e+06	1.13957e+06	1.16668e+06	1.13302e+06	1.11495e+06	1.14125e+06	1.13852e+06	1.1368e+06	1.01909e+06	1.07326e+06	1.15798e+06	1.09008e+06	1.05033e+06
sp|Q9UNZ2-4|NSF1C_HUMAN	Isoform 2 of NSFL1 cofactor p47 OS=Homo sapiens OX=9606 GN=NSFL1C	NSFL1C	78	17	1	58.11	1.10295e+06	1.1518e+06	1.04431e+06	1.06467e+06	1.12379e+06	1.12364e+06	1.13073e+06	1.16237e+06	1.13669e+06	1.11852e+06	1.14054e+06	1.13249e+06	1.1348e+06	1.02787e+06	1.07393e+06	1.14921e+06	1.0936e+06	1.06393e+06
tr|Q6ZQU3|Q6ZQU3_HUMAN	cDNA FLJ46889 fis, clone UTERU3017995, highly similar to Homo sapiens likely ortholog of rat p47 (p47) OS=Homo sapiens OX=9606 PE=2 SV=1	NA	16	3	1	28.67	420044	468289	434115	423561	423268	458327	444151	457146	436878	443919	441523	451244	454116	390126	415892	454576	422455	429696
sp|Q8N8S7|ENAH_HUMAN	Protein enabled homolog OS=Homo sapiens OX=9606 GN=ENAH PE=1 SV=2	ENAH	2	2	0	5.92	629278	577703	537422	635878	570452	585841	585686	646870	650156	770368	647097	666413	721307	573483	708979	851951	544066	486821
sp|Q05193|DYN1_HUMAN	Dynamin-1 OS=Homo sapiens OX=9606 GN=DNM1 PE=1 SV=2	DNM1	109	12	0	11	3.56383e+06	3.71197e+06	3.51436e+06	3.45629e+06	3.45425e+06	3.54027e+06	3.34002e+06	3.66688e+06	3.68425e+06	3.55028e+06	3.63644e+06	3.54144e+06	3.67656e+06	3.57614e+06	3.6084e+06	3.47337e+06	3.67815e+06	3.59457e+06
tr|B3KUU8|B3KUU8_HUMAN	cDNA FLJ40670 fis, clone THYMU2020959, highly similar to Dynamin-2 OS=Homo sapiens OX=9606 PE=2 SV=1	NA	72	12	0	22.03	1.81507e+06	1.82464e+06	1.78485e+06	1.7697e+06	1.69826e+06	1.73669e+06	1.75861e+06	1.83804e+06	1.78959e+06	1.79545e+06	1.80095e+06	1.77639e+06	1.79425e+06	1.75941e+06	1.797e+06	1.75278e+06	1.78658e+06	1.78441e+06
sp|Q9H4G0-2|E41L1_HUMAN	Isoform 2 of Band 4.1-like protein 1 OS=Homo sapiens OX=9606 GN=EPB41L1	EPB41L1	2	1	0	1.93	63958.3	58924.6	48755.6	49374.2	56421.4	55658.2	46807.2	52957.2	62441.5	47123.3	47911.8	52580.6	55756.5	45819.9	54262.9	59324.4	54134.6	54105.8
tr|A0A1B0GTW6|A0A1B0GTW6_HUMAN	Band 4.1-like protein 1 OS=Homo sapiens OX=9606 GN=EPB41L1 PE=1 SV=2	EPB41L1	3	2	0	2.13	117772	119992	115292	104458	121816	118114	107195	111120	117971	103377	95964.4	116483	113613	79888.9	108973	109400	97265	70674.3
sp|P62280|RS11_HUMAN	40S ribosomal protein S11 OS=Homo sapiens OX=9606 GN=RPS11 PE=1 SV=3	RPS11	168	11	8	56.96	1.08205e+07	1.32971e+07	1.42838e+07	1.8344e+07	1.34334e+07	1.62163e+07	9.23691e+06	8.02828e+06	1.48539e+07	1.51102e+07	1.44702e+07	9.9507e+06	1.19066e+07	2.25249e+07	2.00351e+07	1.63644e+07	1.73609e+07	2.0042e+07
sp|Q02790|FKBP4_HUMAN	Peptidyl-prolyl cis-trans isomerase FKBP4 OS=Homo sapiens OX=9606 GN=FKBP4 PE=1 SV=3	FKBP4	224	33	25	72.98	2.79229e+06	3.19102e+06	3.05289e+06	2.96922e+06	3.03473e+06	3.24184e+06	2.8836e+06	2.98361e+06	2.65792e+06	2.71596e+06	2.75938e+06	3.1359e+06	2.55692e+06	2.51978e+06	2.42376e+06	2.58291e+06	2.48487e+06	2.55761e+06
sp|P16220|CREB1_HUMAN	Cyclic AMP-responsive element-binding protein 1 OS=Homo sapiens OX=9606 GN=CREB1 PE=1 SV=3	CREB1	31	3	0	9.17	2.52304e+06	2.51833e+06	2.58289e+06	2.50461e+06	2.60977e+06	2.46848e+06	2.47803e+06	2.55256e+06	2.50475e+06	2.47924e+06	2.54246e+06	2.46799e+06	2.48504e+06	2.49563e+06	2.3821e+06	2.39637e+06	2.51123e+06	2.5135e+06
sp|P08195|4F2_HUMAN	4F2 cell-surface antigen heavy chain OS=Homo sapiens OX=9606 GN=SLC3A2 PE=1 SV=3	SLC3A2	168	23	0	41.11	2.88981e+06	4.66342e+06	4.36731e+06	3.90729e+06	4.07167e+06	4.59974e+06	3.0325e+06	3.6325e+06	2.9252e+06	2.95172e+06	2.90911e+06	3.28627e+06	2.48686e+06	2.58144e+06	2.90726e+06	3.32089e+06	2.52431e+06	3.01141e+06
sp|Q15370|ELOB_HUMAN	Elongin-B OS=Homo sapiens OX=9606 GN=ELOB PE=1 SV=1	ELOB	56	8	0	58.47	3.05228e+06	3.01279e+06	3.07543e+06	2.90535e+06	3.0388e+06	2.8883e+06	3.17887e+06	3.1226e+06	3.04754e+06	3.09463e+06	3.04185e+06	3.19253e+06	2.94372e+06	3.04998e+06	2.76292e+06	2.4703e+06	3.01883e+06	2.89414e+06
sp|Q5U5X0|LYRM7_HUMAN	Complex III assembly factor LYRM7 OS=Homo sapiens OX=9606 GN=LYRM7 PE=1 SV=1	LYRM7	18	5	0	47.11	438920	480628	502068	517620	484001	495071	437483	455484	516647	490720	484785	494921	451998	571141	542552	507333	522919	511675
sp|P63173|RL38_HUMAN	60S ribosomal protein L38 OS=Homo sapiens OX=9606 GN=RPL38 PE=1 SV=2	RPL38	121	6	3	49.99	3.29005e+06	3.93009e+06	4.1043e+06	5.34946e+06	4.14241e+06	4.82748e+06	2.7938e+06	2.55063e+06	4.14726e+06	4.32821e+06	4.12754e+06	3.17606e+06	3.53306e+06	5.86733e+06	5.27997e+06	4.79006e+06	4.70578e+06	4.92313e+06
sp|Q8N4P3|MESH1_HUMAN	Guanosine-3',5'-bis(diphosphate) 3'-pyrophosphohydrolase MESH1 OS=Homo sapiens OX=9606 GN=HDDC3 PE=1 SV=3	HDDC3	16	5	2	24.02	194586	218665	185584	196357	188365	208846	176915	192064	165590	171974	168026	169398	173566	180517	175936	181380	174624	195351
sp|Q9UKX7|NUP50_HUMAN	Nuclear pore complex protein Nup50 OS=Homo sapiens OX=9606 GN=NUP50 PE=1 SV=2	NUP50	141	26	0	66.88	1.6791e+06	1.92976e+06	2.08625e+06	2.02104e+06	2.07915e+06	1.97404e+06	1.7134e+06	1.85814e+06	1.85329e+06	1.81071e+06	1.87075e+06	1.93048e+06	1.66351e+06	1.69626e+06	1.62909e+06	1.74757e+06	1.6187e+06	1.6074e+06
sp|Q16777|H2A2C_HUMAN	Histone H2A type 2-C OS=Homo sapiens OX=9606 GN=H2AC20 PE=1 SV=4	H2AC20	386	8	0	41.08	2.42179e+08	2.8743e+08	3.04608e+08	4.36943e+08	3.14456e+08	3.62687e+08	2.09444e+08	1.88586e+08	3.89726e+08	3.92908e+08	3.71991e+08	2.5349e+08	3.03414e+08	5.28396e+08	4.97257e+08	3.60448e+08	4.20745e+08	4.99771e+08
sp|Q9H3Z4|DNJC5_HUMAN	DnaJ homolog subfamily C member 5 OS=Homo sapiens OX=9606 GN=DNAJC5 PE=1 SV=1	DNAJC5	20	7	0	37.37	485592	444408	462520	463567	455867	441580	485410	495691	488603	479366	481491	498639	503898	507721	495598	500012	507932	451794
sp|P61981|1433G_HUMAN	14-3-3 protein gamma OS=Homo sapiens OX=9606 GN=YWHAG PE=1 SV=2	YWHAG	366	20	3	63.97	8.13374e+07	7.53887e+07	7.15763e+07	7.08118e+07	7.33091e+07	7.36821e+07	8.18034e+07	7.96473e+07	7.33001e+07	7.21567e+07	7.32357e+07	7.71376e+07	8.26052e+07	6.9523e+07	7.48116e+07	7.59065e+07	7.65653e+07	6.65257e+07
sp|O75915|PRAF3_HUMAN	PRA1 family protein 3 OS=Homo sapiens OX=9606 GN=ARL6IP5 PE=1 SV=1	ARL6IP5	95	8	0	32.45	1.13901e+07	1.01272e+07	1.04416e+07	1.04675e+07	1.02433e+07	9.78783e+06	1.10654e+07	1.03501e+07	1.03442e+07	1.02187e+07	1.00209e+07	1.00211e+07	1.30938e+07	1.151e+07	1.26318e+07	1.25695e+07	1.22643e+07	1.05088e+07
sp|P20671|H2A1D_HUMAN	Histone H2A type 1-D OS=Homo sapiens OX=9606 GN=H2AC7 PE=1 SV=2	H2AC7	389	9	0	46.15	2.40101e+08	2.86231e+08	3.07359e+08	4.38712e+08	3.17562e+08	3.61792e+08	2.08128e+08	1.88199e+08	3.90846e+08	3.92093e+08	3.73724e+08	2.54902e+08	3.03531e+08	5.25363e+08	5.01559e+08	3.61154e+08	4.21627e+08	4.91094e+08
sp|Q9UK76|JUPI1_HUMAN	Jupiter microtubule associated homolog 1 OS=Homo sapiens OX=9606 GN=JPT1 PE=1 SV=3	JPT1	26	8	0	72.07	1.6013e+06	1.56849e+06	1.78183e+06	1.65887e+06	1.99935e+06	1.60669e+06	1.58739e+06	1.81052e+06	1.77482e+06	1.6678e+06	1.73012e+06	1.75056e+06	1.72378e+06	1.72561e+06	1.56841e+06	1.55662e+06	1.72747e+06	1.69668e+06
sp|P62241|RS8_HUMAN	40S ribosomal protein S8 OS=Homo sapiens OX=9606 GN=RPS8 PE=1 SV=2	RPS8	219	11	1	51.44	5.18964e+06	6.86675e+06	7.38011e+06	9.86217e+06	7.25963e+06	8.51164e+06	3.87474e+06	3.25752e+06	7.5412e+06	7.73235e+06	7.43263e+06	4.9104e+06	6.58775e+06	1.20205e+07	1.07748e+07	9.69278e+06	9.19267e+06	1.02644e+07
sp|P35268|RL22_HUMAN	60S ribosomal protein L22 OS=Homo sapiens OX=9606 GN=RPL22 PE=1 SV=2	RPL22	58	5	2	50.78	3.54603e+06	4.0148e+06	4.99879e+06	5.62489e+06	5.01959e+06	5.03561e+06	3.05064e+06	2.73925e+06	4.70586e+06	4.59144e+06	4.65223e+06	3.48623e+06	4.44563e+06	6.41547e+06	6.57929e+06	5.59511e+06	5.59091e+06	6.30916e+06
sp|P62312|LSM6_HUMAN	U6 snRNA-associated Sm-like protein LSm6 OS=Homo sapiens OX=9606 GN=LSM6 PE=1 SV=1	LSM6	38	5	2	54.99	3.09355e+06	3.36247e+06	3.43385e+06	3.46486e+06	3.44991e+06	3.3225e+06	3.02887e+06	2.94258e+06	3.42077e+06	3.34848e+06	3.44139e+06	3.20779e+06	3.095e+06	3.3515e+06	3.31115e+06	3.33209e+06	3.30538e+06	3.22677e+06
sp|O60493|SNX3_HUMAN	Sorting nexin-3 OS=Homo sapiens OX=9606 GN=SNX3 PE=1 SV=3	SNX3	73	9	0	48.76	3.54323e+06	3.39863e+06	3.51662e+06	3.45423e+06	3.58655e+06	3.42318e+06	3.46208e+06	3.50892e+06	3.46814e+06	3.45918e+06	3.45617e+06	3.60044e+06	3.65211e+06	3.36976e+06	3.49719e+06	3.68548e+06	3.49557e+06	3.26849e+06
sp|Q9NV96|CC50A_HUMAN	Cell cycle control protein 50A OS=Homo sapiens OX=9606 GN=TMEM30A PE=1 SV=1	TMEM30A	27	6	0	18.84	862449	754680	793559	793583	803769	734355	803693	788054	750058	774959	781735	739358	858021	824464	845731	833399	848621	788879
sp|Q53T59|H1BP3_HUMAN	HCLS1-binding protein 3 OS=Homo sapiens OX=9606 GN=HS1BP3 PE=1 SV=1	HS1BP3	17	8	0	23.72	322463	242908	220764	246363	227009	257856	316252	287443	261729	267174	259373	276308	295706	271552	279014	280681	299159	287815
sp|O15371|EIF3D_HUMAN	Eukaryotic translation initiation factor 3 subunit D OS=Homo sapiens OX=9606 GN=EIF3D PE=1 SV=1	EIF3D	117	21	0	51.82	3.07337e+06	3.39766e+06	3.31664e+06	3.64958e+06	3.23351e+06	3.66138e+06	2.80001e+06	2.71288e+06	3.07272e+06	3.18355e+06	3.18278e+06	2.91196e+06	3.04664e+06	3.74141e+06	3.5427e+06	3.1866e+06	3.4002e+06	3.63127e+06
sp|Q9H061|T126A_HUMAN	Transmembrane protein 126A OS=Homo sapiens OX=9606 GN=TMEM126A PE=1 SV=1	TMEM126A	13	6	3	22.05	383740	407859	334607	338254	341385	362205	356469	347405	333834	341723	343634	348513	393039	379449	374072	361383	378122	360414
sp|P63279|UBC9_HUMAN	SUMO-conjugating enzyme UBC9 OS=Homo sapiens OX=9606 GN=UBE2I PE=1 SV=1	UBE2I	94	11	0	34.81	3.18555e+06	3.27888e+06	3.18573e+06	3.51279e+06	3.40752e+06	3.22794e+06	2.82612e+06	2.72393e+06	3.0016e+06	3.15357e+06	3.37745e+06	3.14639e+06	3.30254e+06	3.45414e+06	3.35938e+06	3.6987e+06	3.51491e+06	3.24072e+06
sp|Q96FJ2|DYL2_HUMAN	Dynein light chain 2, cytoplasmic OS=Homo sapiens OX=9606 GN=DYNLL2 PE=1 SV=1	DYNLL2	37	3	0	44.94	2.32893e+06	2.18255e+06	1.84092e+06	2.0219e+06	1.85003e+06	2.01317e+06	2.37668e+06	2.28574e+06	2.12751e+06	2.25295e+06	2.15646e+06	2.05665e+06	2.05586e+06	2.22407e+06	1.99265e+06	1.98675e+06	2.19688e+06	2.53798e+06
sp|P61254|RL26_HUMAN	60S ribosomal protein L26 OS=Homo sapiens OX=9606 GN=RPL26 PE=1 SV=1	RPL26	109	10	1	45.51	6.22468e+06	8.40465e+06	8.71551e+06	1.20259e+07	8.59514e+06	1.04433e+07	4.71853e+06	3.93288e+06	9.15694e+06	9.70038e+06	9.10918e+06	5.61849e+06	7.64893e+06	1.46464e+07	1.31956e+07	1.06817e+07	1.10198e+07	1.27328e+07
sp|Q9HB71|CYBP_HUMAN	Calcyclin-binding protein OS=Homo sapiens OX=9606 GN=CACYBP PE=1 SV=2	CACYBP	184	18	0	66.23	7.35129e+06	7.72224e+06	9.83047e+06	8.63716e+06	9.53228e+06	8.31234e+06	7.93699e+06	7.60101e+06	7.73654e+06	7.63283e+06	7.97755e+06	9.04893e+06	7.38562e+06	7.19951e+06	7.03165e+06	7.37234e+06	7.17328e+06	6.38422e+06
sp|Q9HD34|LYRM4_HUMAN	LYR motif-containing protein 4 OS=Homo sapiens OX=9606 GN=LYRM4 PE=1 SV=1	LYRM4	9	4	1	37.36	123991	140861	138512	149502	129862	146246	121807	115021	131962	126710	133256	119722	126729	159009	144023	146539	134574	158267
sp|Q15714|T22D1_HUMAN	TSC22 domain family protein 1 OS=Homo sapiens OX=9606 GN=TSC22D1 PE=1 SV=3	TSC22D1	11	3	0	1.49	289764	261538	235570	246002	255984	251185	288442	296829	280771	273271	262763	271692	258649	263382	262772	252620	259513	265081
sp|O43678|NDUA2_HUMAN	NADH dehydrogenase [ubiquinone] 1 alpha subcomplex subunit 2 OS=Homo sapiens OX=9606 GN=NDUFA2 PE=1 SV=3	NDUFA2	47	7	0	65.65	1.13023e+06	1.07383e+06	869475	925634	866786	958332	1.01449e+06	1.0351e+06	934121	939604	922334	941410	1.05086e+06	987122	964626	962715	1.02197e+06	1.17229e+06
sp|Q8NHG7|SVIP_HUMAN	Small VCP/p97-interacting protein OS=Homo sapiens OX=9606 GN=SVIP PE=1 SV=1	SVIP	3	1	1	14.28	82408.9	110982	107682	117155	105142	103455	82557.1	99844.4	105551	104232	109250	106016	73458.5	87570.2	94885.4	90012.2	75816.4	107570
sp|P59768|GBG2_HUMAN	Guanine nucleotide-binding protein G(I)/G(S)/G(O) subunit gamma-2 OS=Homo sapiens OX=9606 GN=GNG2 PE=1 SV=2	GNG2	59	5	0	61.96	3.4162e+06	2.27603e+06	2.13518e+06	2.62752e+06	2.35247e+06	2.34128e+06	2.84658e+06	2.57344e+06	2.58539e+06	2.84941e+06	2.68206e+06	2.53476e+06	3.09867e+06	3.24767e+06	2.90079e+06	1.99191e+06	3.12482e+06	3.49958e+06
sp|Q8TAF3|WDR48_HUMAN	WD repeat-containing protein 48 OS=Homo sapiens OX=9606 GN=WDR48 PE=1 SV=1	WDR48	24	12	1	22.6	342030	382501	375377	374324	375173	387078	332386	366048	369060	372262	361162	392921	357792	366614	345613	352374	359686	328360
sp|Q8TAF3-5|WDR48_HUMAN	Isoform 5 of WD repeat-containing protein 48 OS=Homo sapiens OX=9606 GN=WDR48	WDR48	16	8	1	26.62	247266	271354	266472	266720	267563	276862	237873	262990	259522	274103	256535	282773	258151	268108	248325	253176	263367	234353
sp|P38117|ETFB_HUMAN	Electron transfer flavoprotein subunit beta OS=Homo sapiens OX=9606 GN=ETFB PE=1 SV=3	ETFB	258	20	0	62.35	3.3532e+06	4.04475e+06	3.59451e+06	3.62734e+06	3.54303e+06	3.73959e+06	3.35892e+06	3.45451e+06	3.24193e+06	3.2973e+06	3.18996e+06	3.19728e+06	3.39783e+06	3.52144e+06	3.60221e+06	3.77188e+06	3.42624e+06	3.83478e+06
sp|P47756|CAPZB_HUMAN	F-actin-capping protein subunit beta OS=Homo sapiens OX=9606 GN=CAPZB PE=1 SV=4	CAPZB	349	25	0	55.95	1.1431e+07	9.24029e+06	8.54173e+06	9.30188e+06	8.84345e+06	9.08116e+06	1.11475e+07	1.05437e+07	9.70123e+06	9.97831e+06	9.79699e+06	9.99823e+06	1.09654e+07	1.0333e+07	1.00706e+07	1.04463e+07	1.08144e+07	1.06613e+07
sp|P47756-2|CAPZB_HUMAN	Isoform 2 of F-actin-capping protein subunit beta OS=Homo sapiens OX=9606 GN=CAPZB	CAPZB	439	32	0	65.81	2.20589e+07	1.75534e+07	1.60184e+07	1.76485e+07	1.6673e+07	1.72813e+07	2.14458e+07	2.00308e+07	1.8496e+07	1.9171e+07	1.8695e+07	1.90553e+07	2.0787e+07	1.97374e+07	1.91633e+07	1.99169e+07	2.06641e+07	1.98951e+07
sp|Q9Y678|COPG1_HUMAN	Coatomer subunit gamma-1 OS=Homo sapiens OX=9606 GN=COPG1 PE=1 SV=1	COPG1	292	47	0	62.01	2.21017e+06	2.23201e+06	2.26822e+06	2.24027e+06	2.29728e+06	2.28633e+06	2.28854e+06	2.26465e+06	2.17734e+06	2.14349e+06	2.18411e+06	2.30687e+06	2.35414e+06	2.20088e+06	2.31613e+06	2.42488e+06	2.28214e+06	2.06003e+06
sp|P61165|TM258_HUMAN	Transmembrane protein 258 OS=Homo sapiens OX=9606 GN=TMEM258 PE=1 SV=1	TMEM258	6	1	0	10.13	231843	241448	250525	260250	240407	247711	224526	236969	241296	234264	231258	239446	229360	255116	243892	224619	241318	267753
sp|Q9Y5K8|VATD_HUMAN	V-type proton ATPase subunit D OS=Homo sapiens OX=9606 GN=ATP6V1D PE=1 SV=1	ATP6V1D	27	7	0	35.22	472046	495442	529179	540168	480218	510023	469887	428175	453855	501817	485038	453194	526478	580366	567336	530312	542073	540216
tr|Q9NW63|Q9NW63_HUMAN	V-type proton ATPase subunit D OS=Homo sapiens OX=9606 PE=2 SV=1	NA	13	5	1	36.29	171279	177535	197414	207916	175697	183332	167257	148537	162532	180331	169003	160228	201417	215230	201442	188643	194640	200562
sp|Q16695|H31T_HUMAN	Histone H3.1t OS=Homo sapiens OX=9606 GN=H3-4 PE=1 SV=3	H3-4	484	11	0	44.85	1.20557e+08	1.44702e+08	1.43555e+08	2.35306e+08	1.45621e+08	1.89273e+08	7.86196e+07	6.45073e+07	1.97621e+08	2.03354e+08	1.9549e+08	1.00624e+08	1.42728e+08	3.02659e+08	2.50405e+08	1.83386e+08	2.13017e+08	3.1007e+08
sp|P62857|RS28_HUMAN	40S ribosomal protein S28 OS=Homo sapiens OX=9606 GN=RPS28 PE=1 SV=1	RPS28	77	5	4	56.51	5.6987e+06	5.94573e+06	5.9575e+06	5.6969e+06	6.07718e+06	5.94742e+06	5.55564e+06	5.70244e+06	5.47687e+06	5.33315e+06	5.35799e+06	5.87225e+06	5.2877e+06	5.33529e+06	5.38916e+06	5.50305e+06	5.29792e+06	5.44724e+06
sp|P35241|RADI_HUMAN	Radixin OS=Homo sapiens OX=9606 GN=RDX PE=1 SV=1	RDX	560	40	0	43.74	4.20138e+07	3.52055e+07	3.89512e+07	3.88327e+07	3.90107e+07	3.6925e+07	3.9306e+07	3.91418e+07	4.0202e+07	3.95711e+07	4.1143e+07	4.16404e+07	4.46785e+07	4.12306e+07	4.27141e+07	4.2076e+07	4.34113e+07	3.67402e+07
sp|P37837|TALDO_HUMAN	Transaldolase OS=Homo sapiens OX=9606 GN=TALDO1 PE=1 SV=2	TALDO1	327	23	8	48.37	1.54697e+07	1.43801e+07	1.55361e+07	1.54912e+07	1.59542e+07	1.47615e+07	1.57335e+07	1.50902e+07	1.59157e+07	1.57781e+07	1.60319e+07	1.5462e+07	1.75271e+07	1.57081e+07	1.7332e+07	1.89837e+07	1.673e+07	1.42246e+07
sp|Q9H7D7|WDR26_HUMAN	WD repeat-containing protein 26 OS=Homo sapiens OX=9606 GN=WDR26 PE=1 SV=3	WDR26	67	18	0	34.95	552682	616534	648651	568161	628081	603768	575729	598819	584270	581624	576576	608116	577327	568579	571154	581694	556464	559855
tr|A0A499FIZ0|A0A499FIZ0_HUMAN	WD repeat-containing protein 26 OS=Homo sapiens OX=9606 GN=WDR26 PE=1 SV=1	WDR26	69	19	1	32.46	553596	618794	646997	569513	629183	604137	573552	599627	585302	581646	577506	609252	577794	567459	568703	579273	555302	560633
sp|Q8NFU3|TSTD1_HUMAN	Thiosulfate:glutathione sulfurtransferase OS=Homo sapiens OX=9606 GN=TSTD1 PE=1 SV=3	TSTD1	46	7	0	45.21	1.06878e+06	1.12917e+06	905783	959609	959160	1.04054e+06	1.18092e+06	1.18921e+06	1.05287e+06	1.07528e+06	1.08856e+06	977309	945763	1.1111e+06	956721	841923	1.04616e+06	1.37558e+06
sp|P37108|SRP14_HUMAN	Signal recognition particle 14 kDa protein OS=Homo sapiens OX=9606 GN=SRP14 PE=1 SV=2	SRP14	102	8	4	56.61	5.78815e+06	6.70612e+06	7.09845e+06	8.32074e+06	6.86421e+06	7.46299e+06	5.40262e+06	4.62635e+06	7.80134e+06	7.70058e+06	7.57761e+06	5.72197e+06	6.307e+06	1.01438e+07	8.93943e+06	7.91738e+06	8.2109e+06	9.05588e+06
sp|Q9BVT8|TMUB1_HUMAN	Transmembrane and ubiquitin-like domain-containing protein 1 OS=Homo sapiens OX=9606 GN=TMUB1 PE=1 SV=1	TMUB1	3	3	0	13.41	94297.6	106351	104782	106226	101106	104295	95945.2	96926.4	104623	96069.2	93053.9	94195.5	95134.1	111278	96970.2	76957	99397.1	137839
sp|P18077|RL35A_HUMAN	60S ribosomal protein L35a OS=Homo sapiens OX=9606 GN=RPL35A PE=1 SV=2	RPL35A	112	7	0	52.72	5.76299e+06	7.15042e+06	7.65121e+06	9.78648e+06	7.20911e+06	8.69172e+06	4.718e+06	4.19848e+06	7.59342e+06	7.83683e+06	7.47595e+06	5.27862e+06	6.6263e+06	1.17347e+07	1.07296e+07	8.90826e+06	8.88094e+06	1.05169e+07
sp|P51608|MECP2_HUMAN	Methyl-CpG-binding protein 2 OS=Homo sapiens OX=9606 GN=MECP2 PE=1 SV=1	MECP2	51	17	0	35.6	344353	334742	254295	403852	261539	358243	252424	211542	349454	376874	347364	218551	398328	590382	544091	422814	511337	640858
sp|Q8NEZ5|FBX22_HUMAN	F-box only protein 22 OS=Homo sapiens OX=9606 GN=FBXO22 PE=1 SV=1	FBXO22	28	10	2	26.55	274868	302605	249552	264491	262519	294844	262299	283278	241060	254355	244779	278611	279905	298370	269724	284290	273039	300256
sp|O95197|RTN3_HUMAN	Reticulon-3 OS=Homo sapiens OX=9606 GN=RTN3 PE=1 SV=2	RTN3	26	2	0	1.84	1.5194e+06	1.59888e+06	1.74937e+06	1.57838e+06	1.56171e+06	1.58087e+06	1.63995e+06	1.58521e+06	1.57556e+06	1.61179e+06	1.62419e+06	1.57631e+06	1.58968e+06	1.42705e+06	1.50617e+06	1.47885e+06	1.48455e+06	1.40434e+06
sp|O95197-3|RTN3_HUMAN	Isoform 3 of Reticulon-3 OS=Homo sapiens OX=9606 GN=RTN3	RTN3	32	3	0	14.41	1.56917e+06	1.57695e+06	1.50416e+06	1.47163e+06	1.4141e+06	1.51949e+06	1.67626e+06	1.64447e+06	1.56383e+06	1.65055e+06	1.61543e+06	1.52875e+06	1.49449e+06	1.58874e+06	1.39953e+06	1.39982e+06	1.58736e+06	1.93101e+06
sp|P62277|RS13_HUMAN	40S ribosomal protein S13 OS=Homo sapiens OX=9606 GN=RPS13 PE=1 SV=2	RPS13	166	9	3	56.29	6.76449e+06	8.50605e+06	8.79992e+06	1.06754e+07	8.21551e+06	9.86833e+06	6.38098e+06	6.17588e+06	9.05026e+06	9.33834e+06	8.7144e+06	6.90216e+06	7.27174e+06	1.24761e+07	1.09067e+07	8.79577e+06	9.43316e+06	1.11317e+07
sp|P56381|ATP5E_HUMAN	ATP synthase subunit epsilon, mitochondrial OS=Homo sapiens OX=9606 GN=ATP5F1E PE=1 SV=2	ATP5F1E	32	3	1	43.13	2.38049e+06	2.36884e+06	2.36905e+06	2.43198e+06	2.23545e+06	2.281e+06	2.23233e+06	1.99791e+06	2.23542e+06	2.12677e+06	2.30543e+06	2.10743e+06	2.25082e+06	2.39825e+06	2.51334e+06	2.41564e+06	2.37417e+06	2.31745e+06
sp|P15559|NQO1_HUMAN	NAD(P)H dehydrogenase [quinone] 1 OS=Homo sapiens OX=9606 GN=NQO1 PE=1 SV=1	NQO1	34	8	0	24.82	810632	638643	1.06689e+06	853951	959500	728253	838166	729713	804934	745273	798503	759207	957178	873839	1.07465e+06	1.12515e+06	892926	613719
sp|Q8TAA3|PSMA8_HUMAN	Proteasome subunit alpha-type 8 OS=Homo sapiens OX=9606 GN=PSMA8 PE=2 SV=3	PSMA8	88	7	0	31.25	3.20584e+06	3.21463e+06	3.31995e+06	3.24882e+06	3.16796e+06	3.29602e+06	3.47864e+06	3.33924e+06	3.28229e+06	3.32092e+06	3.23261e+06	3.36688e+06	3.32956e+06	3.26034e+06	3.09525e+06	3.39435e+06	3.34791e+06	3.47336e+06
sp|Q8N5M4|TTC9C_HUMAN	Tetratricopeptide repeat protein 9C OS=Homo sapiens OX=9606 GN=TTC9C PE=1 SV=1	TTC9C	9	2	0	13.45	250806	288168	361075	310588	348869	287411	231891	224384	267947	273705	317340	316439	275814	228547	255290	278792	266827	212020
sp|O14548|COX7R_HUMAN	Cytochrome c oxidase subunit 7A-related protein, mitochondrial OS=Homo sapiens OX=9606 GN=COX7A2L PE=1 SV=2	COX7A2L	10	4	0	32.45	236094	243354	258176	226669	234820	212491	218733	208515	225882	214318	230158	213904	239506	232296	244038	224311	234202	237248
sp|P84243|H33_HUMAN	Histone H3.3 OS=Homo sapiens OX=9606 GN=H3-3A PE=1 SV=2	H3-3A	435	13	0	74.99	1.2171e+08	1.45443e+08	1.46275e+08	2.27905e+08	1.45481e+08	1.85874e+08	8.1942e+07	6.56939e+07	1.95381e+08	2.00867e+08	1.92884e+08	9.99258e+07	1.45848e+08	3.01891e+08	2.54087e+08	1.87998e+08	2.14463e+08	2.9109e+08
sp|Q5T0D9|TPRGL_HUMAN	Tumor protein p63-regulated gene 1-like protein OS=Homo sapiens OX=9606 GN=TPRG1L PE=1 SV=1	TPRG1L	2	1	0	2.94	50699.8	39964.8	40605.2	43034.8	38366.3	45863.1	43543	40595.6	47322.4	46184.3	45168.4	45522	54815.8	44942.9	54069.3	48680.4	46023.2	40507.9
sp|O00453-10|LST1_HUMAN	Isoform 10 of Leukocyte-specific transcript 1 protein OS=Homo sapiens OX=9606 GN=LST1	LST1	1	1	0	18.18	37605	47947.7	47940.4	53702.2	53868.5	32026.6	29801.1	35019.2	51687.3	50935.8	46368	38767.1	59604.4	84368.6	82806	75442.6	73005	60426.1
sp|P61604|CH10_HUMAN	10 kDa heat shock protein, mitochondrial OS=Homo sapiens OX=9606 GN=HSPE1 PE=1 SV=2	HSPE1	294	10	0	75.48	2.06082e+07	2.41597e+07	2.0891e+07	1.94329e+07	2.03498e+07	2.17357e+07	1.92664e+07	1.97322e+07	1.63032e+07	1.67069e+07	1.6674e+07	1.8269e+07	1.77775e+07	1.68064e+07	1.7251e+07	1.77101e+07	1.78245e+07	1.95822e+07
sp|Q71DI3|H32_HUMAN	Histone H3.2 OS=Homo sapiens OX=9606 GN=H3C15 PE=1 SV=3	H3C15	494	14	2	74.99	1.20643e+08	1.44795e+08	1.43587e+08	2.35172e+08	1.45766e+08	1.89157e+08	7.87969e+07	6.47459e+07	1.97367e+08	2.02812e+08	1.95183e+08	1.0091e+08	1.42864e+08	3.02101e+08	2.50315e+08	1.83752e+08	2.12792e+08	3.08729e+08
sp|O95166|GBRAP_HUMAN	Gamma-aminobutyric acid receptor-associated protein OS=Homo sapiens OX=9606 GN=GABARAP PE=1 SV=1	GABARAP	26	3	0	15.38	862942	899561	1.23802e+06	1.09673e+06	1.20784e+06	1.01546e+06	703857	906880	1.04742e+06	965596	1.07669e+06	1.07828e+06	951547	924035	1.00491e+06	935626	944223	656620
sp|P83881|RL36A_HUMAN	60S ribosomal protein L36a OS=Homo sapiens OX=9606 GN=RPL36A PE=1 SV=2	RPL36A	71	6	0	43.39	3.90358e+06	5.45984e+06	5.69755e+06	7.89555e+06	5.55184e+06	7.07653e+06	2.83306e+06	2.49031e+06	5.86861e+06	6.20949e+06	5.87742e+06	3.82389e+06	4.79253e+06	9.70438e+06	8.38138e+06	7.08954e+06	7.21851e+06	8.31523e+06
sp|Q9NX40|OCAD1_HUMAN	OCIA domain-containing protein 1 OS=Homo sapiens OX=9606 GN=OCIAD1 PE=1 SV=1	OCIAD1	22	6	0	24.9	1.0244e+06	1.14472e+06	1.07003e+06	1.04192e+06	1.06707e+06	1.07778e+06	984424	1.03081e+06	979956	990723	967336	1.00663e+06	1.00892e+06	974434	1.0095e+06	1.05898e+06	1.01355e+06	987045
sp|Q13409|DC1I2_HUMAN	Cytoplasmic dynein 1 intermediate chain 2 OS=Homo sapiens OX=9606 GN=DYNC1I2 PE=1 SV=3	DYNC1I2	104	20	0	35.42	2.09551e+06	2.02104e+06	1.87999e+06	1.95167e+06	1.90601e+06	2.00886e+06	2.09923e+06	2.06376e+06	1.9532e+06	1.98268e+06	1.97491e+06	2.03177e+06	1.95788e+06	1.85786e+06	1.93385e+06	2.08116e+06	1.91774e+06	1.72537e+06
sp|P46459|NSF_HUMAN	Vesicle-fusing ATPase OS=Homo sapiens OX=9606 GN=NSF PE=1 SV=3	NSF	246	42	0	52.02	1.53362e+06	1.31808e+06	1.16367e+06	1.28953e+06	1.22079e+06	1.24911e+06	1.47693e+06	1.4628e+06	1.3504e+06	1.38619e+06	1.37236e+06	1.37948e+06	1.63116e+06	1.4187e+06	1.53449e+06	1.58586e+06	1.53572e+06	1.43134e+06
sp|Q9P2R7|SUCB1_HUMAN	Succinate--CoA ligase [ADP-forming] subunit beta, mitochondrial OS=Homo sapiens OX=9606 GN=SUCLA2 PE=1 SV=3	SUCLA2	130	23	0	49.03	2.42788e+06	2.41252e+06	2.09177e+06	2.17714e+06	2.11171e+06	2.18737e+06	2.21214e+06	2.22913e+06	2.08034e+06	2.09426e+06	2.0669e+06	2.10622e+06	2.54017e+06	2.26817e+06	2.43905e+06	2.49417e+06	2.35216e+06	2.29648e+06
sp|P69905|HBA_HUMAN	Hemoglobin subunit alpha OS=Homo sapiens OX=9606 GN=HBA1 PE=1 SV=2	HBA1	73	4	0	22.53	1.04335e+07	1.65831e+07	2.09067e+07	1.40752e+07	1.53511e+07	1.21043e+07	6.40252e+06	1.12582e+07	8.90389e+06	1.00932e+07	8.84442e+06	9.87558e+06	7.19202e+06	6.13271e+06	1.25663e+07	1.48812e+07	8.17609e+06	1.39381e+07
sp|P10809|CH60_HUMAN	60 kDa heat shock protein, mitochondrial OS=Homo sapiens OX=9606 GN=HSPD1 PE=1 SV=2	HSPD1	863	52	5	81.5	3.14588e+07	4.18652e+07	3.77224e+07	3.2333e+07	3.44809e+07	3.71247e+07	2.88969e+07	3.17309e+07	2.50149e+07	2.55437e+07	2.48484e+07	2.87439e+07	2.62657e+07	2.48505e+07	2.51886e+07	2.58601e+07	2.5946e+07	2.98511e+07
sp|P68431|H31_HUMAN	Histone H3.1 OS=Homo sapiens OX=9606 GN=H3C1 PE=1 SV=2	H3C1	506	14	2	74.99	1.20244e+08	1.44247e+08	1.43464e+08	2.35783e+08	1.46185e+08	1.89429e+08	7.85506e+07	6.46453e+07	1.9711e+08	2.02256e+08	1.96013e+08	1.01181e+08	1.43342e+08	3.01216e+08	2.5137e+08	1.8506e+08	2.133e+08	3.0529e+08
sp|P62861|RS30_HUMAN	40S ribosomal protein S30 OS=Homo sapiens OX=9606 GN=FAU PE=1 SV=1	FAU	31	3	0	30.5	5.43312e+06	7.36429e+06	7.75674e+06	9.63852e+06	7.97195e+06	8.5826e+06	4.0172e+06	3.68641e+06	7.26014e+06	7.38155e+06	7.18345e+06	5.30981e+06	6.75563e+06	1.06559e+07	9.68554e+06	8.64328e+06	8.65999e+06	9.53576e+06
sp|P62891|RL39_HUMAN	60S ribosomal protein L39 OS=Homo sapiens OX=9606 GN=RPL39 PE=1 SV=2	RPL39	1	1	0	19.6	44215.9	49416.2	58279.7	84100.9	72550.7	63340.5	35630.3	23112.3	51231.4	43452.4	51773.9	45542.1	67346.2	45030	63384.8	73480.1	44967.8	30071
sp|O00244|ATOX1_HUMAN	Copper transport protein ATOX1 OS=Homo sapiens OX=9606 GN=ATOX1 PE=1 SV=1	ATOX1	16	3	0	38.23	571029	521511	461881	493566	496480	517870	678875	633392	537734	545766	534009	580836	564199	656646	503157	497067	602531	648019
sp|O43399|TPD54_HUMAN	Tumor protein D54 OS=Homo sapiens OX=9606 GN=TPD52L2 PE=1 SV=2	TPD52L2	102	11	0	48.54	1.90124e+06	1.89234e+06	1.69795e+06	1.76222e+06	1.76751e+06	1.84959e+06	2.10097e+06	2.10574e+06	1.86386e+06	1.89383e+06	1.90324e+06	2.00944e+06	1.94622e+06	1.78071e+06	1.92672e+06	2.00002e+06	1.89678e+06	1.599e+06
sp|O75368|SH3L1_HUMAN	SH3 domain-binding glutamic acid-rich-like protein OS=Homo sapiens OX=9606 GN=SH3BGRL PE=1 SV=1	SH3BGRL	121	9	1	85.08	2.44817e+06	1.97578e+06	1.74201e+06	1.87574e+06	1.79319e+06	1.84606e+06	2.65868e+06	2.31214e+06	2.2133e+06	2.25355e+06	2.19319e+06	2.10059e+06	2.60944e+06	2.28062e+06	2.35214e+06	2.51831e+06	2.55165e+06	2.36209e+06
sp|Q15369|ELOC_HUMAN	Elongin-C OS=Homo sapiens OX=9606 GN=ELOC PE=1 SV=1	ELOC	62	7	0	65.17	993325	963625	908258	908833	896039	977341	1.14204e+06	1.11459e+06	1.02695e+06	1.13481e+06	1.02977e+06	1.04663e+06	916541	1.24239e+06	904577	827697	1.15813e+06	1.4921e+06
sp|Q969M3|YIPF5_HUMAN	Protein YIPF5 OS=Homo sapiens OX=9606 GN=YIPF5 PE=1 SV=1	YIPF5	4	2	0	8.17	60802.2	53500.9	55163.6	57807.1	60016.6	56035.7	62875.4	55186	55833.3	57851.7	59877.9	61617.1	58099.4	54247	54053	53492.3	59556.9	45847.9
sp|P09496|CLCA_HUMAN	Clathrin light chain A OS=Homo sapiens OX=9606 GN=CLTA PE=1 SV=1	CLTA	27	6	0	18.95	597301	619296	550044	569856	585334	588972	555160	617588	512962	538687	515724	574806	598418	653674	552780	529273	603110	803941
sp|P09496-2|CLCA_HUMAN	Isoform Non-brain of Clathrin light chain A OS=Homo sapiens OX=9606 GN=CLTA	CLTA	30	7	0	31.19	595182	616011	550573	566891	583435	590633	557956	620567	514231	539595	514512	573482	595461	655037	554465	527204	602778	810822
sp|P08134|RHOC_HUMAN	Rho-related GTP-binding protein RhoC OS=Homo sapiens OX=9606 GN=RHOC PE=1 SV=1	RHOC	205	10	1	53.37	1.31562e+07	1.16702e+07	1.19265e+07	1.26595e+07	1.21461e+07	1.18992e+07	1.32682e+07	1.2433e+07	1.27655e+07	1.26718e+07	1.31301e+07	1.27612e+07	1.38884e+07	1.38631e+07	1.40253e+07	1.39307e+07	1.37691e+07	1.30115e+07
tr|B4DKN9|B4DKN9_HUMAN	cDNA FLJ57740, highly similar to Transforming protein RhoA OS=Homo sapiens OX=9606 PE=2 SV=1	NA	247	13	0	60.11	1.39373e+07	1.1607e+07	1.09554e+07	1.25755e+07	1.14651e+07	1.19317e+07	1.32555e+07	1.22617e+07	1.27412e+07	1.30649e+07	1.31395e+07	1.24068e+07	1.35052e+07	1.44291e+07	1.37563e+07	1.39125e+07	1.40741e+07	1.43034e+07
sp|Q04917|1433F_HUMAN	14-3-3 protein eta OS=Homo sapiens OX=9606 GN=YWHAH PE=1 SV=4	YWHAH	327	22	13	69.92	7.84909e+07	7.00032e+07	7.44533e+07	7.1845e+07	7.63753e+07	7.13056e+07	8.04906e+07	7.73107e+07	7.69358e+07	7.31845e+07	7.65422e+07	8.00713e+07	8.32716e+07	6.93831e+07	7.50966e+07	7.71663e+07	7.60032e+07	6.20689e+07
sp|P22694|KAPCB_HUMAN	cAMP-dependent protein kinase catalytic subunit beta OS=Homo sapiens OX=9606 GN=PRKACB PE=1 SV=2	PRKACB	104	17	0	51.57	5.84974e+06	4.52382e+06	4.04374e+06	4.65349e+06	4.33437e+06	4.48165e+06	5.80544e+06	5.41919e+06	5.1378e+06	5.39075e+06	5.2604e+06	5.32139e+06	5.59011e+06	5.32037e+06	5.54718e+06	5.56636e+06	5.54773e+06	5.27511e+06
sp|P22694-2|KAPCB_HUMAN	Isoform 2 of cAMP-dependent protein kinase catalytic subunit beta OS=Homo sapiens OX=9606 GN=PRKACB	PRKACB	116	19	2	51.25	5.89452e+06	4.52133e+06	4.0097e+06	4.65496e+06	4.32721e+06	4.48271e+06	5.82557e+06	5.43764e+06	5.13614e+06	5.39215e+06	5.24795e+06	5.29968e+06	5.60448e+06	5.3332e+06	5.50614e+06	5.52304e+06	5.56998e+06	5.31962e+06
sp|Q9P1U1|ARP3B_HUMAN	Actin-related protein 3B OS=Homo sapiens OX=9606 GN=ACTR3B PE=2 SV=1	ACTR3B	121	6	0	11.96	3.00079e+06	2.5391e+06	2.50126e+06	2.49063e+06	2.60661e+06	2.46673e+06	3.00163e+06	2.89838e+06	2.77732e+06	2.62805e+06	2.83235e+06	2.86803e+06	3.24043e+06	2.61932e+06	3.11364e+06	3.03751e+06	2.88843e+06	2.33421e+06
tr|B4E1U3|B4E1U3_HUMAN	cDNA FLJ52216, highly similar to Actin-like protein 3 OS=Homo sapiens OX=9606 PE=2 SV=1	NA	189	11	0	46.79	8.87696e+06	7.37876e+06	7.12542e+06	7.61662e+06	7.62031e+06	7.3511e+06	8.98706e+06	8.48705e+06	8.28885e+06	8.21389e+06	8.31534e+06	8.14612e+06	9.21168e+06	8.45243e+06	8.95965e+06	9.26429e+06	8.96805e+06	7.89444e+06
sp|P46781|RS9_HUMAN	40S ribosomal protein S9 OS=Homo sapiens OX=9606 GN=RPS9 PE=1 SV=3	RPS9	191	16	5	58.24	5.59688e+06	7.5993e+06	7.91111e+06	1.04466e+07	7.82987e+06	9.11087e+06	5.29028e+06	4.8475e+06	8.46166e+06	9.24028e+06	8.15314e+06	6.15e+06	6.27399e+06	1.27618e+07	1.01454e+07	7.76066e+06	8.88171e+06	1.01509e+07
sp|Q96A49|SYAP1_HUMAN	Synapse-associated protein 1 OS=Homo sapiens OX=9606 GN=SYAP1 PE=1 SV=1	SYAP1	7	4	0	12.22	268153	292828	279487	292982	294360	324176	299789	339217	268703	293710	268312	301588	250043	320910	225686	301605	277912	413350
sp|P63027|VAMP2_HUMAN	Vesicle-associated membrane protein 2 OS=Homo sapiens OX=9606 GN=VAMP2 PE=1 SV=3	VAMP2	32	3	0	34.48	603039	578151	572050	569786	570965	544805	625951	643041	616407	593606	620792	582197	642640	592830	650405	648207	625882	573289
sp|P35580|MYH10_HUMAN	Myosin-10 OS=Homo sapiens OX=9606 GN=MYH10 PE=1 SV=3	MYH10	593	59	0	28.64	2.52733e+07	1.9632e+07	1.79474e+07	1.99476e+07	1.89338e+07	1.95312e+07	2.53543e+07	2.362e+07	2.3678e+07	2.38806e+07	2.34412e+07	2.34122e+07	2.54628e+07	2.35287e+07	2.39837e+07	2.46388e+07	2.47415e+07	2.06337e+07
sp|P06703|S10A6_HUMAN	Protein S100-A6 OS=Homo sapiens OX=9606 GN=S100A6 PE=1 SV=1	S100A6	56	4	4	24.44	3.55959e+07	2.4761e+07	2.13284e+07	2.58925e+07	2.2922e+07	2.2471e+07	3.69803e+07	3.14121e+07	2.94546e+07	3.11394e+07	2.92587e+07	2.63883e+07	3.5328e+07	3.60499e+07	2.98073e+07	2.36042e+07	3.62022e+07	3.2404e+07
sp|Q14019|COTL1_HUMAN	Coactosin-like protein OS=Homo sapiens OX=9606 GN=COTL1 PE=1 SV=3	COTL1	275	15	15	82.39	3.4096e+07	3.65439e+07	3.5969e+07	3.52036e+07	3.56467e+07	3.44354e+07	3.52275e+07	3.42385e+07	3.50899e+07	3.35053e+07	3.41569e+07	3.13606e+07	3.49654e+07	3.30268e+07	3.89954e+07	4.19879e+07	3.68492e+07	3.23721e+07
sp|Q8N5G0|SIM20_HUMAN	Small integral membrane protein 20 OS=Homo sapiens OX=9606 GN=SMIM20 PE=1 SV=3	SMIM20	3	1	0	20.89	72245.5	78568.1	62538.1	64200.2	60792.2	73139.4	63774.2	63950.3	56448.2	51688.8	56530.6	61788.3	67222.4	63697	64419.9	63201.9	73140.2	83088.4
sp|P78559|MAP1A_HUMAN	Microtubule-associated protein 1A OS=Homo sapiens OX=9606 GN=MAP1A PE=1 SV=6	MAP1A	38	21	0	7.96	1.69976e+06	2.041e+06	2.63614e+06	2.68872e+06	2.61838e+06	2.16752e+06	1.60775e+06	1.65934e+06	2.06626e+06	2.06921e+06	2.09606e+06	1.92476e+06	2.26877e+06	2.29511e+06	2.76085e+06	3.13751e+06	2.40158e+06	2.14008e+06
sp|P11021|BIP_HUMAN	Endoplasmic reticulum chaperone BiP OS=Homo sapiens OX=9606 GN=HSPA5 PE=1 SV=2	HSPA5	1096	51	0	60.7	2.94523e+07	3.39619e+07	3.35548e+07	3.06258e+07	3.22088e+07	3.28887e+07	2.98344e+07	3.2994e+07	2.87625e+07	2.88742e+07	2.88522e+07	3.29623e+07	2.81267e+07	2.75094e+07	2.67868e+07	2.72619e+07	2.71056e+07	2.67179e+07
sp|Q9UEY8|ADDG_HUMAN	Gamma-adducin OS=Homo sapiens OX=9606 GN=ADD3 PE=1 SV=1	ADD3	151	22	1	33.14	2.56099e+06	2.38362e+06	2.26682e+06	2.70354e+06	2.4101e+06	2.51328e+06	2.48754e+06	2.49272e+06	2.70326e+06	2.63171e+06	2.6664e+06	2.5099e+06	2.47434e+06	2.68981e+06	2.6505e+06	2.55949e+06	2.60242e+06	2.61648e+06
sp|P00558|PGK1_HUMAN	Phosphoglycerate kinase 1 OS=Homo sapiens OX=9606 GN=PGK1 PE=1 SV=3	PGK1	1041	48	0	81.77	3.03048e+07	3.0357e+07	3.15466e+07	3.06252e+07	3.10623e+07	2.96304e+07	3.19646e+07	3.14152e+07	2.95031e+07	3.08299e+07	2.92064e+07	2.99661e+07	3.09026e+07	3.00035e+07	3.09283e+07	3.15397e+07	3.05164e+07	3.60976e+07
sp|P06733|ENOA_HUMAN	Alpha-enolase OS=Homo sapiens OX=9606 GN=ENO1 PE=1 SV=2	ENO1	1963	45	2	85.48	7.74923e+07	6.77056e+07	6.81477e+07	6.65144e+07	6.75498e+07	6.67915e+07	8.01818e+07	7.67196e+07	7.33639e+07	7.66928e+07	7.34195e+07	7.76958e+07	8.28134e+07	7.2845e+07	7.16418e+07	7.57701e+07	7.64849e+07	8.63349e+07
sp|P06733-2|ENOA_HUMAN	Isoform MBP-1 of Alpha-enolase OS=Homo sapiens OX=9606 GN=ENO1	ENO1	1262	32	1	88.27	6.07103e+07	5.30942e+07	5.37429e+07	5.26034e+07	5.31747e+07	5.28771e+07	6.32379e+07	6.04543e+07	5.81161e+07	6.07156e+07	5.78403e+07	6.11636e+07	6.49359e+07	5.79861e+07	5.6446e+07	5.98476e+07	6.03624e+07	6.95667e+07
sp|Q9NVA2|SEP11_HUMAN	Septin-11 OS=Homo sapiens OX=9606 GN=SEPTIN11 PE=1 SV=3	SEPTIN11	189	22	0	46.15	5.8367e+06	5.02927e+06	4.83933e+06	5.17105e+06	5.07402e+06	4.93637e+06	5.67623e+06	5.47706e+06	5.58885e+06	5.515e+06	5.53581e+06	5.2934e+06	5.93024e+06	5.69156e+06	5.8602e+06	5.96451e+06	5.75739e+06	5.32827e+06
tr|B4DPT4|B4DPT4_HUMAN	cDNA FLJ59732, highly similar to Septin-6 OS=Homo sapiens OX=9606 PE=2 SV=1	NA	225	17	0	39.19	8.05339e+06	7.16143e+06	6.70901e+06	7.43599e+06	7.09049e+06	7.14572e+06	7.96676e+06	7.6896e+06	7.64206e+06	7.70937e+06	7.67739e+06	7.49831e+06	8.3027e+06	7.63904e+06	8.04763e+06	8.7646e+06	8.19234e+06	7.77985e+06
tr|B4DZW0|B4DZW0_HUMAN	cDNA FLJ58821, highly similar to Septin-6 OS=Homo sapiens OX=9606 PE=2 SV=1	NA	261	24	0	42.45	5.72369e+06	5.09651e+06	4.74575e+06	5.27547e+06	5.03841e+06	5.08564e+06	5.67091e+06	5.49282e+06	5.44065e+06	5.50406e+06	5.46677e+06	5.33864e+06	5.88601e+06	5.50718e+06	5.71307e+06	6.22403e+06	5.82329e+06	5.46803e+06
sp|O60641|AP180_HUMAN	Clathrin coat assembly protein AP180 OS=Homo sapiens OX=9606 GN=SNAP91 PE=1 SV=2	SNAP91	4	2	0	2.09	539678	399987	514346	474228	510870	415299	563318	467420	508583	466534	470962	530941	498692	426111	454196	421627	473612	405240
sp|P60842|IF4A1_HUMAN	Eukaryotic initiation factor 4A-I OS=Homo sapiens OX=9606 GN=EIF4A1 PE=1 SV=1	EIF4A1	442	33	5	56.9	1.20794e+07	1.3683e+07	1.51797e+07	1.37729e+07	1.48752e+07	1.4081e+07	1.24938e+07	1.2832e+07	1.2846e+07	1.27552e+07	1.28849e+07	1.41859e+07	1.2234e+07	1.20032e+07	1.21812e+07	1.31186e+07	1.21533e+07	1.17885e+07
tr|B4DKP9|B4DKP9_HUMAN	cDNA FLJ58012, moderately similar to Eukaryotic initiation factor 4A-I OS=Homo sapiens OX=9606 PE=2 SV=1	NA	135	12	0	37.5	8.51608e+06	1.01241e+07	1.19975e+07	1.01317e+07	1.13496e+07	1.01603e+07	8.9177e+06	9.23175e+06	9.17694e+06	9.11219e+06	9.37203e+06	1.06334e+07	8.9836e+06	7.8788e+06	8.87073e+06	9.60822e+06	8.48798e+06	7.38649e+06
sp|P68366|TBA4A_HUMAN	Tubulin alpha-4A chain OS=Homo sapiens OX=9606 GN=TUBA4A PE=1 SV=1	TUBA4A	1458	34	0	72.1	3.79952e+07	3.7904e+07	4.49223e+07	4.31917e+07	4.56153e+07	4.05043e+07	4.12127e+07	4.05151e+07	4.49095e+07	4.43124e+07	4.5883e+07	4.53399e+07	4.44551e+07	4.29152e+07	4.28872e+07	4.69381e+07	4.33388e+07	3.99852e+07
sp|P68366-2|TBA4A_HUMAN	Isoform 2 of Tubulin alpha-4A chain OS=Homo sapiens OX=9606 GN=TUBA4A	TUBA4A	1463	34	1	71.59	3.80017e+07	3.78987e+07	4.49137e+07	4.31875e+07	4.56072e+07	4.04974e+07	4.12118e+07	4.05145e+07	4.49096e+07	4.43122e+07	4.58851e+07	4.5336e+07	4.44472e+07	4.29246e+07	4.28854e+07	4.69359e+07	4.33437e+07	4.00099e+07
sp|P20042|IF2B_HUMAN	Eukaryotic translation initiation factor 2 subunit 2 OS=Homo sapiens OX=9606 GN=EIF2S2 PE=1 SV=2	EIF2S2	204	25	15	61.56	2.63646e+06	2.73099e+06	2.56116e+06	2.77945e+06	2.48686e+06	2.83535e+06	2.53524e+06	2.52929e+06	2.59676e+06	2.67374e+06	2.62652e+06	2.54172e+06	2.45906e+06	2.84802e+06	2.83205e+06	2.69815e+06	2.66372e+06	2.62015e+06
sp|P61158|ARP3_HUMAN	Actin-related protein 3 OS=Homo sapiens OX=9606 GN=ACTR3 PE=1 SV=3	ACTR3	569	31	16	67.7	1.14911e+07	9.57825e+06	9.38333e+06	9.88417e+06	9.89007e+06	9.56296e+06	1.13901e+07	1.09393e+07	1.07992e+07	1.06827e+07	1.09983e+07	1.09989e+07	1.21636e+07	1.09572e+07	1.18022e+07	1.21939e+07	1.17675e+07	1.00734e+07
sp|P13591|NCAM1_HUMAN	Neural cell adhesion molecule 1 OS=Homo sapiens OX=9606 GN=NCAM1 PE=1 SV=3	NCAM1	6	5	0	6.64	125542	109015	125481	110728	108188	121446	146260	168710	163284	180177	175137	203822	143938	170604	166204	126377	130083	146641
tr|A0A087WWJ5|A0A087WWJ5_HUMAN	Neural cell adhesion molecule 1 (Fragment) OS=Homo sapiens OX=9606 GN=NCAM1 PE=1 SV=1	NCAM1	5	4	0	13.44	77897.8	70287.5	91335.7	65199.4	79011.5	85150.2	110362	122234	124886	135753	139474	151524	115777	115606	133311	94562.2	98513.4	89851.3
tr|A2A274|A2A274_HUMAN	Aconitate hydratase, mitochondrial OS=Homo sapiens OX=9606 GN=ACO2 PE=1 SV=1	ACO2	394	39	39	55.4	7.60937e+06	7.87221e+06	6.5795e+06	6.86769e+06	6.49045e+06	6.96411e+06	7.2663e+06	7.41099e+06	6.36101e+06	6.40908e+06	6.39207e+06	6.45555e+06	7.87648e+06	6.55938e+06	7.31408e+06	7.51323e+06	7.36249e+06	7.27596e+06
sp|Q8IZP0-10|ABI1_HUMAN	Isoform 10 of Abl interactor 1 OS=Homo sapiens OX=9606 GN=ABI1	ABI1	57	10	0	27.32	478836	465183	396659	442597	411941	453429	486099	476102	424328	437006	426421	428288	471391	463488	472712	486947	476855	484439
sp|P60174|TPIS_HUMAN	Triosephosphate isomerase OS=Homo sapiens OX=9606 GN=TPI1 PE=1 SV=4	TPI1	569	21	0	89.96	3.56568e+07	3.56511e+07	3.59557e+07	3.4234e+07	3.52793e+07	3.3979e+07	3.82039e+07	3.7094e+07	3.49118e+07	3.62347e+07	3.49071e+07	3.49766e+07	3.38065e+07	3.30751e+07	3.24797e+07	3.44555e+07	3.32252e+07	3.73738e+07
sp|P09471|GNAO_HUMAN	Guanine nucleotide-binding protein G(o) subunit alpha OS=Homo sapiens OX=9606 GN=GNAO1 PE=1 SV=4	GNAO1	53	2	0	6.5	2.01805e+06	1.62157e+06	1.9104e+06	2.05222e+06	2.15007e+06	1.86391e+06	2.22679e+06	2.24808e+06	2.25877e+06	2.0899e+06	2.41834e+06	2.32101e+06	2.72771e+06	2.17511e+06	2.80083e+06	2.78404e+06	2.72168e+06	2.09681e+06
sp|P09471-2|GNAO_HUMAN	Isoform Alpha-2 of Guanine nucleotide-binding protein G(o) subunit alpha OS=Homo sapiens OX=9606 GN=GNAO1	GNAO1	75	4	1	11.02	4.0408e+06	3.35644e+06	3.71618e+06	3.97925e+06	4.06297e+06	3.65197e+06	4.29287e+06	4.32349e+06	4.24991e+06	4.1028e+06	4.53053e+06	4.42856e+06	5.15493e+06	4.17136e+06	5.16062e+06	5.22389e+06	4.99378e+06	3.94961e+06
sp|P78356|PI42B_HUMAN	Phosphatidylinositol 5-phosphate 4-kinase type-2 beta OS=Homo sapiens OX=9606 GN=PIP4K2B PE=1 SV=1	PIP4K2B	75	13	0	33.65	1.99206e+06	1.46556e+06	1.275e+06	1.47196e+06	1.3021e+06	1.39415e+06	1.89237e+06	1.74786e+06	1.70924e+06	1.76071e+06	1.70928e+06	1.56544e+06	1.8176e+06	1.77456e+06	1.81716e+06	1.72053e+06	1.85959e+06	1.76689e+06
sp|O43852|CALU_HUMAN	Calumenin OS=Homo sapiens OX=9606 GN=CALU PE=1 SV=2	CALU	106	18	0	62.22	1.3518e+06	1.54642e+06	1.3861e+06	1.32143e+06	1.49314e+06	1.65757e+06	1.58356e+06	1.75276e+06	1.40723e+06	1.48878e+06	1.4511e+06	1.56226e+06	1.44119e+06	1.69258e+06	1.41956e+06	1.57752e+06	1.63567e+06	1.5704e+06
sp|O43852-2|CALU_HUMAN	Isoform 2 of Calumenin OS=Homo sapiens OX=9606 GN=CALU	CALU	83	16	0	55.55	1.34842e+06	1.54015e+06	1.38239e+06	1.29801e+06	1.48332e+06	1.64485e+06	1.59507e+06	1.75637e+06	1.39382e+06	1.47881e+06	1.4239e+06	1.55617e+06	1.44964e+06	1.70345e+06	1.43654e+06	1.59894e+06	1.64701e+06	1.61291e+06
sp|O43852-10|CALU_HUMAN	Isoform 10 of Calumenin OS=Homo sapiens OX=9606 GN=CALU	CALU	79	12	0	57.59	1.28591e+06	1.48638e+06	1.3184e+06	1.26638e+06	1.43103e+06	1.59837e+06	1.50058e+06	1.69396e+06	1.34659e+06	1.42748e+06	1.39287e+06	1.49392e+06	1.36317e+06	1.63425e+06	1.34266e+06	1.53652e+06	1.546e+06	1.46509e+06
sp|O75822|EIF3J_HUMAN	Eukaryotic translation initiation factor 3 subunit J OS=Homo sapiens OX=9606 GN=EIF3J PE=1 SV=2	EIF3J	101	14	0	48.06	1.68469e+06	1.69462e+06	1.60859e+06	1.56312e+06	1.69748e+06	1.72071e+06	1.61091e+06	1.7352e+06	1.57579e+06	1.55449e+06	1.55868e+06	1.65592e+06	1.65916e+06	1.56863e+06	1.60018e+06	1.70746e+06	1.63983e+06	1.42564e+06
sp|Q14847|LASP1_HUMAN	LIM and SH3 domain protein 1 OS=Homo sapiens OX=9606 GN=LASP1 PE=1 SV=2	LASP1	330	22	0	57.47	2.87921e+07	1.93329e+07	2.01294e+07	2.22091e+07	2.22306e+07	1.89641e+07	2.65061e+07	2.4965e+07	2.54896e+07	2.5252e+07	2.65047e+07	2.41538e+07	3.00877e+07	2.45755e+07	2.84477e+07	2.88016e+07	2.81421e+07	2.21491e+07
sp|P36543|VATE1_HUMAN	V-type proton ATPase subunit E 1 OS=Homo sapiens OX=9606 GN=ATP6V1E1 PE=1 SV=1	ATP6V1E1	59	11	0	40.71	4.54672e+06	4.48075e+06	4.50888e+06	4.27679e+06	4.42222e+06	4.25477e+06	4.36352e+06	4.3449e+06	4.03214e+06	4.18466e+06	4.13356e+06	4.36168e+06	4.90773e+06	4.36576e+06	4.61381e+06	4.63097e+06	4.57203e+06	4.00412e+06
sp|P51572|BAP31_HUMAN	B-cell receptor-associated protein 31 OS=Homo sapiens OX=9606 GN=BCAP31 PE=1 SV=3	BCAP31	169	22	0	44.71	6.53426e+06	5.27149e+06	4.97215e+06	5.43812e+06	5.12969e+06	5.25146e+06	6.62995e+06	5.97418e+06	5.8669e+06	6.03434e+06	5.8278e+06	5.93374e+06	6.20925e+06	5.9606e+06	5.85631e+06	5.70936e+06	6.01133e+06	5.58901e+06
sp|P23284|PPIB_HUMAN	Peptidyl-prolyl cis-trans isomerase B OS=Homo sapiens OX=9606 GN=PPIB PE=1 SV=2	PPIB	368	18	12	58.33	3.38242e+07	3.72575e+07	3.37401e+07	3.61923e+07	3.41815e+07	3.73705e+07	3.2352e+07	3.27597e+07	2.84125e+07	2.99707e+07	2.95153e+07	3.31897e+07	3.33743e+07	3.3438e+07	3.1666e+07	3.26721e+07	3.25799e+07	3.18919e+07
sp|P28161|GSTM2_HUMAN	Glutathione S-transferase Mu 2 OS=Homo sapiens OX=9606 GN=GSTM2 PE=1 SV=2	GSTM2	2	2	0	8.26	246881	310291	274814	260303	320124	312851	125387	138689	124641	128736	137894	127133	198192	237647	244491	224912	242197	288953
sp|Q9Y6G9|DC1L1_HUMAN	Cytoplasmic dynein 1 light intermediate chain 1 OS=Homo sapiens OX=9606 GN=DYNC1LI1 PE=1 SV=3	DYNC1LI1	161	24	2	53.35	1.4363e+06	1.36668e+06	1.33986e+06	1.36909e+06	1.35396e+06	1.36077e+06	1.45954e+06	1.44812e+06	1.40441e+06	1.41854e+06	1.41079e+06	1.43418e+06	1.45297e+06	1.3649e+06	1.37912e+06	1.41736e+06	1.4157e+06	1.37873e+06
sp|Q15233|NONO_HUMAN	Non-POU domain-containing octamer-binding protein OS=Homo sapiens OX=9606 GN=NONO PE=1 SV=4	NONO	465	37	0	43.1	2.13849e+07	2.28948e+07	2.36134e+07	2.31476e+07	2.34192e+07	2.27961e+07	2.08411e+07	2.2192e+07	2.26211e+07	2.20457e+07	2.25384e+07	2.28134e+07	2.09348e+07	2.11552e+07	2.12737e+07	2.18003e+07	2.08279e+07	2.1508e+07
sp|P18669|PGAM1_HUMAN	Phosphoglycerate mutase 1 OS=Homo sapiens OX=9606 GN=PGAM1 PE=1 SV=2	PGAM1	415	21	1	74.41	1.99801e+07	2.14221e+07	2.08301e+07	1.94545e+07	2.01581e+07	2.12077e+07	2.05013e+07	1.9662e+07	1.79771e+07	1.90879e+07	1.84758e+07	1.99902e+07	1.97329e+07	2.08406e+07	1.84323e+07	1.96923e+07	2.04422e+07	2.37471e+07
tr|Q59EJ5|Q59EJ5_HUMAN	Glutathione S-transferase (Fragment) OS=Homo sapiens OX=9606 PE=2 SV=1	NA	1	1	0	4.76	68757.4	90436.3	84476.4	61407.2	65950.8	72205.7	7949.31	6622.11	13247.3	10816.1	9202.1	12383.9	58470	52708.2	53048.6	52689	45805.9	58307.7
sp|P27144|KAD4_HUMAN	Adenylate kinase 4, mitochondrial OS=Homo sapiens OX=9606 GN=AK4 PE=1 SV=1	AK4	12	5	0	21.97	161201	334991	354022	255599	291446	263938	207301	241187	168903	220053	173982	172034	130947	187565	139939	118222	134802	606845
sp|Q9Y639|NPTN_HUMAN	Neuroplastin OS=Homo sapiens OX=9606 GN=NPTN PE=1 SV=2	NPTN	37	9	0	24.62	979154	778885	709759	727749	719241	778504	964464	904483	760032	815712	779513	837235	919599	914701	790081	835944	917205	940149
sp|P21283|VATC1_HUMAN	V-type proton ATPase subunit C 1 OS=Homo sapiens OX=9606 GN=ATP6V1C1 PE=1 SV=4	ATP6V1C1	116	22	20	55.23	1.10826e+06	977380	1.04137e+06	1.01857e+06	1.03914e+06	994859	1.13557e+06	1.07762e+06	1.10387e+06	1.07144e+06	1.09188e+06	1.1559e+06	1.23434e+06	1.06206e+06	1.13008e+06	1.14565e+06	1.15448e+06	926623
sp|P50402|EMD_HUMAN	Emerin OS=Homo sapiens OX=9606 GN=EMD PE=1 SV=1	EMD	58	12	4	48.82	1.08987e+06	1.22811e+06	1.22246e+06	1.17565e+06	1.2095e+06	1.21709e+06	1.16894e+06	1.24988e+06	1.23241e+06	1.20172e+06	1.21829e+06	1.18502e+06	1.05167e+06	1.14651e+06	1.0486e+06	1.01497e+06	1.11705e+06	1.17683e+06
sp|P26373|RL13_HUMAN	60S ribosomal protein L13 OS=Homo sapiens OX=9606 GN=RPL13 PE=1 SV=4	RPL13	177	15	0	46.92	7.68894e+06	1.0257e+07	1.07607e+07	1.48302e+07	1.00746e+07	1.29003e+07	5.9332e+06	4.9903e+06	1.14535e+07	1.18859e+07	1.10734e+07	7.16102e+06	9.5525e+06	1.78594e+07	1.64429e+07	1.38479e+07	1.36147e+07	1.52374e+07
sp|Q9P0L0|VAPA_HUMAN	Vesicle-associated membrane protein-associated protein A OS=Homo sapiens OX=9606 GN=VAPA PE=1 SV=3	VAPA	116	15	1	54.21	2.98708e+06	3.27788e+06	3.77065e+06	3.81495e+06	3.56963e+06	3.42316e+06	2.83614e+06	2.92643e+06	3.41771e+06	3.31903e+06	3.47881e+06	3.06432e+06	2.98565e+06	3.54012e+06	3.46442e+06	3.22416e+06	3.35942e+06	3.31567e+06
sp|P62937|PPIA_HUMAN	Peptidyl-prolyl cis-trans isomerase A OS=Homo sapiens OX=9606 GN=PPIA PE=1 SV=2	PPIA	800	23	0	76.97	9.24715e+07	8.33936e+07	8.46308e+07	8.66508e+07	8.7649e+07	8.36772e+07	9.15779e+07	8.58864e+07	8.76522e+07	8.80403e+07	8.99265e+07	9.02169e+07	8.99865e+07	8.55449e+07	8.56786e+07	9.04408e+07	8.93327e+07	8.15201e+07
sp|P62937-2|PPIA_HUMAN	Isoform 2 of Peptidyl-prolyl cis-trans isomerase A OS=Homo sapiens OX=9606 GN=PPIA	PPIA	527	18	2	87.61	7.00766e+07	6.35326e+07	6.42087e+07	6.55441e+07	6.64455e+07	6.31312e+07	6.9876e+07	6.52506e+07	6.67898e+07	6.70411e+07	6.8025e+07	6.83347e+07	6.78752e+07	6.48134e+07	6.43599e+07	6.7876e+07	6.78152e+07	6.22489e+07
sp|O14745|NHRF1_HUMAN	Na(+)/H(+) exchange regulatory cofactor NHE-RF1 OS=Homo sapiens OX=9606 GN=SLC9A3R1 PE=1 SV=4	SLC9A3R1	283	26	0	72.9	7.70652e+06	6.12666e+06	6.43193e+06	5.86766e+06	6.49968e+06	6.3806e+06	7.23295e+06	7.94314e+06	6.85136e+06	6.80694e+06	7.07457e+06	7.84405e+06	7.91204e+06	6.85626e+06	6.03165e+06	6.41183e+06	7.38475e+06	7.26886e+06
sp|P20700|LMNB1_HUMAN	Lamin-B1 OS=Homo sapiens OX=9606 GN=LMNB1 PE=1 SV=2	LMNB1	825	60	0	74.06	2.43782e+07	2.31532e+07	2.26467e+07	2.35684e+07	2.30113e+07	2.26297e+07	2.34024e+07	2.39202e+07	2.49989e+07	2.43404e+07	2.45819e+07	2.31255e+07	2.22163e+07	2.31096e+07	2.17769e+07	2.22096e+07	2.31842e+07	2.43707e+07
sp|Q04323|UBXN1_HUMAN	UBX domain-containing protein 1 OS=Homo sapiens OX=9606 GN=UBXN1 PE=1 SV=2	UBXN1	89	11	0	44.11	1.25863e+06	1.25879e+06	1.31646e+06	1.29646e+06	1.34722e+06	1.26121e+06	1.23417e+06	1.31916e+06	1.30002e+06	1.2512e+06	1.26859e+06	1.27279e+06	1.25961e+06	1.21551e+06	1.21079e+06	1.25181e+06	1.23814e+06	1.21218e+06
sp|P51649|SSDH_HUMAN	Succinate-semialdehyde dehydrogenase, mitochondrial OS=Homo sapiens OX=9606 GN=ALDH5A1 PE=1 SV=2	ALDH5A1	3	2	0	2.99	46215.6	71398.8	56278.8	46063.9	50530.5	58586.4	44781.9	48118.1	46251.3	42947.7	49222.5	46348	36800.6	37721.6	37722.8	41466.8	38671.7	54048.4
sp|Q9Y281|COF2_HUMAN	Cofilin-2 OS=Homo sapiens OX=9606 GN=CFL2 PE=1 SV=1	CFL2	276	6	0	27.71	4.03979e+07	3.08746e+07	3.23609e+07	3.61098e+07	3.41157e+07	3.12604e+07	3.75291e+07	3.52614e+07	3.85145e+07	3.79926e+07	3.78317e+07	3.67521e+07	4.24186e+07	3.99722e+07	4.14037e+07	4.25464e+07	4.22062e+07	3.42734e+07
sp|P02649|APOE_HUMAN	Apolipoprotein E OS=Homo sapiens OX=9606 GN=APOE PE=1 SV=1	APOE	11	4	0	11.67	353048	518525	694449	529981	547667	431533	311951	442304	380687	434427	357962	412896	348394	320204	468052	654098	360529	536915
tr|Q6ZP45|Q6ZP45_HUMAN	High mobility group AT-hook protein 1 OS=Homo sapiens OX=9606 PE=2 SV=1	NA	12	2	0	6.61	526762	668147	578108	833055	625750	771254	369903	331224	588049	586419	579158	415751	559567	906803	742614	601141	706289	991048
sp|Q00169|PIPNA_HUMAN	Phosphatidylinositol transfer protein alpha isoform OS=Homo sapiens OX=9606 GN=PITPNA PE=1 SV=2	PITPNA	80	17	0	61.85	1.6144e+06	1.49712e+06	1.54994e+06	1.52842e+06	1.56357e+06	1.52997e+06	1.64826e+06	1.56267e+06	1.55273e+06	1.57647e+06	1.56853e+06	1.57752e+06	1.74346e+06	1.53027e+06	1.6756e+06	1.79228e+06	1.62266e+06	1.30042e+06
sp|O15173|PGRC2_HUMAN	Membrane-associated progesterone receptor component 2 OS=Homo sapiens OX=9606 GN=PGRMC2 PE=1 SV=1	PGRMC2	51	9	0	39.01	1.55002e+06	1.54635e+06	1.36413e+06	1.36358e+06	1.3472e+06	1.49519e+06	1.58891e+06	1.62728e+06	1.44105e+06	1.49343e+06	1.44475e+06	1.39528e+06	1.4454e+06	1.45554e+06	1.36723e+06	1.35776e+06	1.3963e+06	1.64366e+06
sp|P40926|MDHM_HUMAN	Malate dehydrogenase, mitochondrial OS=Homo sapiens OX=9606 GN=MDH2 PE=1 SV=3	MDH2	521	25	0	69.82	2.68794e+07	3.004e+07	2.53114e+07	2.42789e+07	2.41227e+07	2.64117e+07	2.63479e+07	2.67031e+07	2.21299e+07	2.2822e+07	2.22149e+07	2.32534e+07	2.49115e+07	2.30899e+07	2.32015e+07	2.40668e+07	2.42721e+07	2.72063e+07
sp|P07355|ANXA2_HUMAN	Annexin A2 OS=Homo sapiens OX=9606 GN=ANXA2 PE=1 SV=2	ANXA2	730	36	0	77.28	3.90789e+07	2.43367e+07	2.32496e+07	2.85547e+07	2.52935e+07	2.62259e+07	3.58841e+07	3.20187e+07	2.91352e+07	3.0648e+07	2.93984e+07	3.04442e+07	4.00531e+07	3.67383e+07	3.61878e+07	3.5283e+07	3.88325e+07	3.3643e+07
sp|P22307|NLTP_HUMAN	Non-specific lipid-transfer protein OS=Homo sapiens OX=9606 GN=SCP2 PE=1 SV=2	SCP2	124	22	0	32.17	4.59836e+06	3.71618e+06	4.28955e+06	4.36204e+06	4.21095e+06	3.86264e+06	4.61272e+06	4.45732e+06	4.28065e+06	4.34831e+06	4.35532e+06	4.52923e+06	4.61749e+06	4.18733e+06	4.18264e+06	4.3578e+06	4.39218e+06	4.20098e+06
tr|H0YD06|H0YD06_HUMAN	Non-specific lipid-transfer protein (Fragment) OS=Homo sapiens OX=9606 GN=SCP2 PE=1 SV=1	SCP2	1	1	0	14.1	157861	192976	150125	146898	129506	177148	156807	188262	107281	131752	118008	141034	138783	140523	114113	127554	138188	152315
sp|Q15382|RHEB_HUMAN	GTP-binding protein Rheb OS=Homo sapiens OX=9606 GN=RHEB PE=1 SV=1	RHEB	43	8	7	40.76	1.15719e+06	1.11276e+06	1.41871e+06	1.37423e+06	1.43699e+06	1.20559e+06	1.1919e+06	1.18956e+06	1.41868e+06	1.37739e+06	1.42516e+06	1.38538e+06	1.36078e+06	1.24519e+06	1.30855e+06	1.32192e+06	1.26821e+06	1.16049e+06
sp|Q9H1E3|NUCKS_HUMAN	Nuclear ubiquitous casein and cyclin-dependent kinase substrate 1 OS=Homo sapiens OX=9606 GN=NUCKS1 PE=1 SV=1	NUCKS1	94	14	0	43.62	1.05442e+07	9.9304e+06	9.47719e+06	1.00466e+07	9.90971e+06	9.36968e+06	9.82511e+06	1.02091e+07	1.06136e+07	1.02269e+07	1.04645e+07	9.82391e+06	1.02284e+07	1.05733e+07	1.05828e+07	9.99076e+06	1.03846e+07	1.03091e+07
sp|Q13232|NDK3_HUMAN	Nucleoside diphosphate kinase 3 OS=Homo sapiens OX=9606 GN=NME3 PE=1 SV=2	NME3	8	5	4	32.54	457100	528002	399466	395774	410047	442811	493901	497119	415270	436183	421635	439174	417246	378431	382317	387070	380554	392507
sp|Q99719|SEPT5_HUMAN	Septin-5 OS=Homo sapiens OX=9606 GN=SEPTIN5 PE=1 SV=1	SEPTIN5	7	3	0	6.5	845712	754495	731385	758477	779902	683354	778548	782301	764695	700798	744116	696282	857780	746888	847739	819099	797089	718614
sp|P23526|SAHH_HUMAN	Adenosylhomocysteinase OS=Homo sapiens OX=9606 GN=AHCY PE=1 SV=4	AHCY	262	26	0	51.39	3.76728e+06	4.34602e+06	4.33994e+06	4.13754e+06	4.31837e+06	4.29178e+06	3.92631e+06	4.00115e+06	3.91402e+06	3.98573e+06	3.99956e+06	4.27118e+06	3.73792e+06	3.80027e+06	3.76554e+06	4.02353e+06	3.82516e+06	3.85666e+06
sp|Q16778|H2B2E_HUMAN	Histone H2B type 2-E OS=Homo sapiens OX=9606 GN=H2BC21 PE=1 SV=3	H2BC21	1090	23	0	82.53	2.03191e+08	2.20309e+08	2.08019e+08	2.78077e+08	2.09452e+08	2.45526e+08	1.6195e+08	1.53315e+08	2.57971e+08	2.57373e+08	2.53122e+08	1.86605e+08	2.13481e+08	3.4895e+08	2.89285e+08	2.44451e+08	2.79124e+08	3.78088e+08
sp|P09211|GSTP1_HUMAN	Glutathione S-transferase P OS=Homo sapiens OX=9606 GN=GSTP1 PE=1 SV=2	GSTP1	308	14	2	69.52	1.38764e+07	1.43509e+07	1.52532e+07	1.42042e+07	1.58862e+07	1.46877e+07	1.15396e+07	1.19952e+07	1.07196e+07	1.13529e+07	1.20941e+07	1.48645e+07	1.6196e+07	1.25284e+07	1.38124e+07	1.47934e+07	1.43643e+07	1.18253e+07
sp|Q9H115|SNAB_HUMAN	Beta-soluble NSF attachment protein OS=Homo sapiens OX=9606 GN=NAPB PE=1 SV=2	NAPB	31	4	0	11.41	596577	615379	723391	650785	692937	611819	571024	566014	610765	621044	645547	633751	727861	593734	747036	808085	648415	456449
sp|P06899|H2B1J_HUMAN	Histone H2B type 1-J OS=Homo sapiens OX=9606 GN=H2BC11 PE=1 SV=3	H2BC11	1083	22	0	82.53	2.03191e+08	2.20309e+08	2.08019e+08	2.78077e+08	2.09452e+08	2.45526e+08	1.6195e+08	1.53315e+08	2.57971e+08	2.57373e+08	2.53122e+08	1.86605e+08	2.13481e+08	3.4895e+08	2.89285e+08	2.44451e+08	2.79124e+08	3.78088e+08
sp|Q9NR31|SAR1A_HUMAN	GTP-binding protein SAR1a OS=Homo sapiens OX=9606 GN=SAR1A PE=1 SV=1	SAR1A	94	8	0	35.35	3.1698e+06	2.93036e+06	3.42665e+06	3.34551e+06	3.46902e+06	3.01698e+06	3.15754e+06	3.09739e+06	3.54663e+06	3.47306e+06	3.56527e+06	3.35683e+06	3.48737e+06	3.34771e+06	3.44204e+06	3.90671e+06	3.41642e+06	3.03887e+06
sp|P61081|UBC12_HUMAN	NEDD8-conjugating enzyme Ubc12 OS=Homo sapiens OX=9606 GN=UBE2M PE=1 SV=1	UBE2M	94	11	0	62.84	2.44789e+06	2.65457e+06	2.56921e+06	2.52195e+06	2.55874e+06	2.56503e+06	2.40328e+06	2.54172e+06	2.36538e+06	2.44371e+06	2.46375e+06	2.5755e+06	2.57972e+06	2.35813e+06	2.4165e+06	2.52728e+06	2.3437e+06	2.45908e+06
sp|P62081|RS7_HUMAN	40S ribosomal protein S7 OS=Homo sapiens OX=9606 GN=RPS7 PE=1 SV=1	RPS7	136	14	1	68.55	1.45042e+07	1.65806e+07	1.76413e+07	1.78718e+07	1.71814e+07	1.76137e+07	1.26365e+07	1.25196e+07	1.54599e+07	1.54941e+07	1.57167e+07	1.44473e+07	1.43381e+07	1.90745e+07	1.76701e+07	1.65512e+07	1.71117e+07	1.82337e+07
sp|P08133|ANXA6_HUMAN	Annexin A6 OS=Homo sapiens OX=9606 GN=ANXA6 PE=1 SV=3	ANXA6	1496	75	0	76.52	4.72823e+07	3.76922e+07	3.55496e+07	3.93933e+07	3.70173e+07	3.64685e+07	5.01519e+07	4.68968e+07	4.82417e+07	4.70891e+07	4.81639e+07	4.57579e+07	4.82342e+07	4.45405e+07	4.72195e+07	4.97061e+07	4.7786e+07	4.30204e+07
tr|E5RK69|E5RK69_HUMAN	Annexin OS=Homo sapiens OX=9606 GN=ANXA6 PE=1 SV=1	ANXA6	922	53	2	71.74	4.65842e+07	3.69145e+07	3.32106e+07	3.77211e+07	3.47707e+07	3.52605e+07	4.88688e+07	4.57894e+07	4.68782e+07	4.60112e+07	4.61532e+07	4.37942e+07	4.54934e+07	4.42915e+07	4.42697e+07	4.6053e+07	4.627e+07	4.36806e+07
sp|Q8N573|OXR1_HUMAN	Oxidation resistance protein 1 OS=Homo sapiens OX=9606 GN=OXR1 PE=1 SV=2	OXR1	11	9	0	11.78	88969.8	71049.8	65468.9	79448.1	73430.2	77986.1	87422.4	88083.6	78174	83709	77418.4	78733.1	81942.5	72898.8	70852.7	71633.2	75119.3	82943.1
sp|Q8N573-2|OXR1_HUMAN	Isoform 2 of Oxidation resistance protein 1 OS=Homo sapiens OX=9606 GN=OXR1	OXR1	12	10	0	13.11	85610	71212.1	67698.5	78067.4	75745.5	77569.9	85965.7	88398.3	79380.1	87114.6	77823.3	78956.4	77257.8	74669.7	70305.1	70218	72266.2	86835.8
sp|P02647|APOA1_HUMAN	Apolipoprotein A-I OS=Homo sapiens OX=9606 GN=APOA1 PE=1 SV=1	APOA1	1	1	0	5.99	107949	109129	172017	111331	118371	119599	119512	144495	136552	135554	92170.4	150864	87436.4	70859.6	134039	104095	101367	148996
sp|P15531|NDKA_HUMAN	Nucleoside diphosphate kinase A OS=Homo sapiens OX=9606 GN=NME1 PE=1 SV=1	NME1	264	13	0	70.39	1.70647e+07	2.01363e+07	1.99555e+07	1.93176e+07	2.02577e+07	2.04771e+07	1.82616e+07	1.83973e+07	1.73316e+07	1.75035e+07	1.76978e+07	1.98461e+07	1.67603e+07	1.71377e+07	1.75482e+07	1.8762e+07	1.70491e+07	1.66356e+07
sp|Q9P0J0|NDUAD_HUMAN	NADH dehydrogenase [ubiquinone] 1 alpha subcomplex subunit 13 OS=Homo sapiens OX=9606 GN=NDUFA13 PE=1 SV=3	NDUFA13	32	6	0	43.05	593648	544034	423977	486778	451365	527400	556052	545093	471846	499049	494696	493366	552882	504928	517860	512652	544734	579278
sp|P10606|COX5B_HUMAN	Cytochrome c oxidase subunit 5B, mitochondrial OS=Homo sapiens OX=9606 GN=COX5B PE=1 SV=2	COX5B	79	8	8	46.51	3.16335e+06	3.07046e+06	2.34432e+06	2.4435e+06	2.56128e+06	2.9124e+06	2.70108e+06	2.7136e+06	2.41689e+06	2.56779e+06	2.56679e+06	2.50542e+06	2.89023e+06	3.12099e+06	2.70089e+06	2.30181e+06	3.19675e+06	3.74103e+06
sp|P06576|ATPB_HUMAN	ATP synthase subunit beta, mitochondrial OS=Homo sapiens OX=9606 GN=ATP5F1B PE=1 SV=3	ATP5F1B	588	37	8	72.59	1.61017e+07	1.69595e+07	1.48953e+07	1.46908e+07	1.45787e+07	1.54323e+07	1.60617e+07	1.65843e+07	1.46743e+07	1.4867e+07	1.454e+07	1.5025e+07	1.56184e+07	1.51314e+07	1.51375e+07	1.61666e+07	1.56015e+07	1.78951e+07
sp|P62826|RAN_HUMAN	GTP-binding nuclear protein Ran OS=Homo sapiens OX=9606 GN=RAN PE=1 SV=3	RAN	301	13	0	50.46	1.52646e+07	1.48389e+07	1.69606e+07	1.66209e+07	1.70115e+07	1.62233e+07	1.64228e+07	1.58962e+07	1.66514e+07	1.63928e+07	1.69421e+07	1.72771e+07	1.63116e+07	1.6738e+07	1.68945e+07	1.6684e+07	1.67541e+07	1.64304e+07
sp|Q13442|HAP28_HUMAN	28 kDa heat- and acid-stable phosphoprotein OS=Homo sapiens OX=9606 GN=PDAP1 PE=1 SV=1	PDAP1	95	15	14	47.51	2.91788e+06	3.0658e+06	3.07047e+06	3.34538e+06	3.12607e+06	3.19971e+06	2.80154e+06	2.81527e+06	2.9332e+06	2.93677e+06	2.85607e+06	2.87296e+06	2.73168e+06	3.06813e+06	2.9378e+06	2.85666e+06	2.83502e+06	2.75678e+06
sp|P51991|ROA3_HUMAN	Heterogeneous nuclear ribonucleoprotein A3 OS=Homo sapiens OX=9606 GN=HNRNPA3 PE=1 SV=2	HNRNPA3	394	23	0	43.65	1.44198e+07	1.34039e+07	1.17975e+07	1.31714e+07	1.16003e+07	1.3201e+07	1.39268e+07	1.41447e+07	1.38594e+07	1.40989e+07	1.3701e+07	1.32338e+07	1.22428e+07	1.51371e+07	1.24502e+07	1.26939e+07	1.37998e+07	1.69366e+07
tr|H7C1J8|H7C1J8_HUMAN	Heterogeneous nuclear ribonucleoprotein A3 (Fragment) OS=Homo sapiens OX=9606 GN=HNRNPA3 PE=1 SV=1	HNRNPA3	50	5	1	40	3.93484e+06	3.65032e+06	3.64227e+06	3.81545e+06	3.56777e+06	3.72715e+06	3.71797e+06	3.85073e+06	3.98166e+06	3.72024e+06	3.85566e+06	3.69586e+06	3.74414e+06	3.93593e+06	3.87793e+06	3.5994e+06	3.85012e+06	4.19087e+06
sp|P46782|RS5_HUMAN	40S ribosomal protein S5 OS=Homo sapiens OX=9606 GN=RPS5 PE=1 SV=4	RPS5	108	11	0	49.51	1.12283e+07	1.2731e+07	1.27029e+07	1.29171e+07	1.34214e+07	1.30101e+07	1.18009e+07	1.1625e+07	1.20495e+07	1.30102e+07	1.22992e+07	1.26315e+07	1.17464e+07	1.34049e+07	1.25904e+07	1.15393e+07	1.24819e+07	1.42307e+07
sp|Q00059|TFAM_HUMAN	Transcription factor A, mitochondrial OS=Homo sapiens OX=9606 GN=TFAM PE=1 SV=1	TFAM	97	14	0	43.9	1.25894e+06	1.6566e+06	1.35178e+06	1.80727e+06	1.21774e+06	1.76152e+06	1.05464e+06	1.01471e+06	1.47426e+06	1.5897e+06	1.42368e+06	1.08388e+06	1.18635e+06	2.20414e+06	1.82127e+06	1.5549e+06	1.63853e+06	2.59657e+06
sp|P46527|CDN1B_HUMAN	Cyclin-dependent kinase inhibitor 1B OS=Homo sapiens OX=9606 GN=CDKN1B PE=1 SV=1	CDKN1B	17	9	0	54.04	308308	277627	193063	229893	203310	245197	299297	327701	243517	252149	242983	217483	223145	227513	215814	210931	235418	332696
sp|P55786|PSA_HUMAN	Puromycin-sensitive aminopeptidase OS=Homo sapiens OX=9606 GN=NPEPPS PE=1 SV=2	NPEPPS	307	43	0	50.6	1.69849e+06	1.72141e+06	1.66309e+06	1.6102e+06	1.65114e+06	1.67923e+06	1.79257e+06	1.74724e+06	1.69289e+06	1.70119e+06	1.67447e+06	1.71811e+06	1.6966e+06	1.60239e+06	1.60645e+06	1.62334e+06	1.6325e+06	1.60369e+06
sp|Q99747|SNAG_HUMAN	Gamma-soluble NSF attachment protein OS=Homo sapiens OX=9606 GN=NAPG PE=1 SV=1	NAPG	53	14	0	50.32	534413	530894	592117	569915	584993	549816	538958	574510	546903	549849	546678	614639	568481	553720	526134	551652	539572	499347
sp|P61247|RS3A_HUMAN	40S ribosomal protein S3a OS=Homo sapiens OX=9606 GN=RPS3A PE=1 SV=2	RPS3A	313	26	7	68.18	1.31948e+07	1.64589e+07	1.76566e+07	2.15607e+07	1.72595e+07	1.94053e+07	1.11895e+07	1.03323e+07	1.73171e+07	1.78465e+07	1.73682e+07	1.27624e+07	1.53187e+07	2.52012e+07	2.30047e+07	1.98914e+07	2.02874e+07	2.28366e+07
sp|P14317|HCLS1_HUMAN	Hematopoietic lineage cell-specific protein OS=Homo sapiens OX=9606 GN=HCLS1 PE=1 SV=3	HCLS1	450	31	0	52.06	1.94414e+07	1.66848e+07	1.47291e+07	1.65589e+07	1.5687e+07	1.59703e+07	1.9142e+07	1.88585e+07	1.74338e+07	1.7495e+07	1.74771e+07	1.67935e+07	1.8751e+07	1.81396e+07	1.79667e+07	1.8666e+07	1.8847e+07	1.79914e+07
tr|B4DQ92|B4DQ92_HUMAN	cDNA FLJ59379, highly similar to Hematopoietic lineage cell-specific protein OS=Homo sapiens OX=9606 PE=2 SV=1	NA	443	30	1	54.56	1.5449e+07	1.32942e+07	1.1724e+07	1.32e+07	1.25124e+07	1.27379e+07	1.52596e+07	1.50288e+07	1.38907e+07	1.39637e+07	1.39069e+07	1.33661e+07	1.48804e+07	1.45139e+07	1.4301e+07	1.49113e+07	1.5059e+07	1.44404e+07
sp|P13645|K1C10_HUMAN	Keratin, type I cytoskeletal 10 OS=Homo sapiens OX=9606 GN=KRT10 PE=1 SV=6	KRT10	194	28	18	49.31	1.71609e+06	364935	431153	384847	390501	389443	286613	2.7026e+06	348897	3.73194e+06	526816	252631	407130	295799	473709	571082	307039	325811
sp|O94760|DDAH1_HUMAN	N(G),N(G)-dimethylarginine dimethylaminohydrolase 1 OS=Homo sapiens OX=9606 GN=DDAH1 PE=1 SV=3	DDAH1	6	2	1	5.26	999438	631098	441251	681849	640633	691070	811768	850288	850149	1.00916e+06	881358	752565	943375	1.13324e+06	943691	1.01845e+06	1.10355e+06	1.02466e+06
sp|P16152|CBR1_HUMAN	Carbonyl reductase [NADPH] 1 OS=Homo sapiens OX=9606 GN=CBR1 PE=1 SV=3	CBR1	219	19	11	77.61	1.87141e+06	1.79062e+06	1.80061e+06	1.78646e+06	1.76026e+06	1.74698e+06	2.44425e+06	2.26574e+06	2.15625e+06	2.27423e+06	2.22406e+06	2.19493e+06	1.97503e+06	1.82503e+06	1.88132e+06	2.04341e+06	1.85665e+06	1.93755e+06
sp|Q9NZJ9|NUDT4_HUMAN	Diphosphoinositol polyphosphate phosphohydrolase 2 OS=Homo sapiens OX=9606 GN=NUDT4 PE=1 SV=2	NUDT4	23	5	0	35.55	223247	282209	324164	285488	301596	285523	231516	267721	279378	268973	271232	267263	244369	245366	262836	276761	236951	238139
sp|P60520|GBRL2_HUMAN	Gamma-aminobutyric acid receptor-associated protein-like 2 OS=Homo sapiens OX=9606 GN=GABARAPL2 PE=1 SV=1	GABARAPL2	37	6	5	41.88	878791	896478	1.44598e+06	1.14102e+06	1.40734e+06	1.03763e+06	810226	917291	1.10225e+06	1.01657e+06	1.11705e+06	1.17722e+06	987506	877505	930133	942505	920278	607776
sp|P55072|TERA_HUMAN	Transitional endoplasmic reticulum ATPase OS=Homo sapiens OX=9606 GN=VCP PE=1 SV=4	VCP	772	61	61	70.84	1.62781e+07	1.61978e+07	1.6967e+07	1.58345e+07	1.69299e+07	1.59819e+07	1.68708e+07	1.66426e+07	1.53887e+07	1.52826e+07	1.54549e+07	1.64892e+07	1.63965e+07	1.48549e+07	1.47877e+07	1.52941e+07	1.54253e+07	1.43912e+07
sp|P62750|RL23A_HUMAN	60S ribosomal protein L23a OS=Homo sapiens OX=9606 GN=RPL23A PE=1 SV=1	RPL23A	194	13	1	49.36	8.62174e+06	1.04886e+07	1.11885e+07	1.45536e+07	1.10091e+07	1.30391e+07	6.32385e+06	5.75202e+06	1.12352e+07	1.13986e+07	1.1047e+07	7.82813e+06	9.75863e+06	1.68524e+07	1.52628e+07	1.32698e+07	1.30551e+07	1.42973e+07
tr|H7BY10|H7BY10_HUMAN	60S ribosomal protein L23a (Fragment) OS=Homo sapiens OX=9606 GN=RPL23A PE=1 SV=1	RPL23A	171	12	1	48.1	8.75663e+06	1.05131e+07	1.12797e+07	1.44559e+07	1.1024e+07	1.29499e+07	6.46436e+06	5.93714e+06	1.1299e+07	1.12965e+07	1.1049e+07	7.85533e+06	9.80946e+06	1.65403e+07	1.51998e+07	1.32037e+07	1.29211e+07	1.38091e+07
sp|Q9NX63|MIC19_HUMAN	MICOS complex subunit MIC19 OS=Homo sapiens OX=9606 GN=CHCHD3 PE=1 SV=1	CHCHD3	119	15	0	59.47	3.30222e+06	3.41e+06	2.67842e+06	2.87289e+06	2.7095e+06	2.99544e+06	3.12694e+06	3.22056e+06	2.79965e+06	2.82871e+06	2.86382e+06	2.86819e+06	3.1567e+06	2.87878e+06	2.98151e+06	2.97606e+06	3.01675e+06	3.2873e+06
sp|P43487|RANG_HUMAN	Ran-specific GTPase-activating protein OS=Homo sapiens OX=9606 GN=RANBP1 PE=1 SV=1	RANBP1	182	12	0	50.74	7.42228e+06	8.94719e+06	1.05223e+07	9.08945e+06	1.03052e+07	8.99555e+06	7.65507e+06	8.13062e+06	8.53053e+06	8.26293e+06	8.6071e+06	8.95165e+06	7.47163e+06	7.66882e+06	7.82229e+06	8.17915e+06	7.65408e+06	6.7037e+06
sp|Q96S19|MTL26_HUMAN	Methyltransferase-like 26 OS=Homo sapiens OX=9606 GN=METTL26 PE=1 SV=2	METTL26	8	4	1	20.1	193332	208127	173280	202166	208684	178651	141651	143702	151263	157754	160781	166407	193043	211745	190867	168570	212957	202117
sp|Q6ZVM7|TM1L2_HUMAN	TOM1-like protein 2 OS=Homo sapiens OX=9606 GN=TOM1L2 PE=1 SV=1	TOM1L2	7	4	0	10.26	64806.1	61047	64143.5	63321.7	60866	66744.1	63315.6	64156.9	63934.6	68197.1	69582.6	68255.3	63782.6	68662.9	67921.7	67088	63814	68814.6
sp|O75914|PAK3_HUMAN	Serine/threonine-protein kinase PAK 3 OS=Homo sapiens OX=9606 GN=PAK3 PE=1 SV=2	PAK3	94	13	0	21.11	4.70264e+06	4.65955e+06	5.27717e+06	4.9631e+06	5.26692e+06	4.74434e+06	4.94194e+06	5.0681e+06	4.91148e+06	4.85311e+06	5.08821e+06	4.96177e+06	4.56703e+06	4.66511e+06	4.83803e+06	5.09266e+06	4.86146e+06	4.5511e+06
sp|O00499|BIN1_HUMAN	Myc box-dependent-interacting protein 1 OS=Homo sapiens OX=9606 GN=BIN1 PE=1 SV=1	BIN1	186	25	0	38.79	3.46319e+06	2.49206e+06	2.292e+06	2.89951e+06	2.78828e+06	2.71636e+06	3.36843e+06	3.47366e+06	3.29652e+06	3.27283e+06	3.30105e+06	3.26485e+06	3.37309e+06	3.18462e+06	3.17483e+06	3.50753e+06	3.41873e+06	3.39841e+06
sp|O00499-10|BIN1_HUMAN	Isoform BIN1-13 of Myc box-dependent-interacting protein 1 OS=Homo sapiens OX=9606 GN=BIN1	BIN1	189	23	0	51.18	4.15412e+06	2.99084e+06	2.73957e+06	3.47633e+06	3.33678e+06	3.26091e+06	4.03234e+06	4.17245e+06	3.94335e+06	3.92856e+06	3.94942e+06	3.91142e+06	4.03889e+06	3.81496e+06	3.8103e+06	4.21319e+06	4.10257e+06	4.05978e+06
sp|P21796|VDAC1_HUMAN	Voltage-dependent anion-selective channel protein 1 OS=Homo sapiens OX=9606 GN=VDAC1 PE=1 SV=2	VDAC1	465	21	12	77.74	1.29577e+07	1.52036e+07	1.4105e+07	1.29123e+07	1.31996e+07	1.35816e+07	1.31555e+07	1.29252e+07	1.13891e+07	1.18774e+07	1.17165e+07	1.23849e+07	1.36973e+07	1.18977e+07	1.265e+07	1.33696e+07	1.28844e+07	1.32587e+07
sp|P35579|MYH9_HUMAN	Myosin-9 OS=Homo sapiens OX=9606 GN=MYH9 PE=1 SV=4	MYH9	4060	212	0	70.1	5.84296e+07	4.51946e+07	4.1098e+07	4.61076e+07	4.3271e+07	4.45697e+07	5.85424e+07	5.48113e+07	5.47216e+07	5.47808e+07	5.42423e+07	5.38393e+07	5.83486e+07	5.42684e+07	5.5071e+07	5.62705e+07	5.67289e+07	4.70726e+07
sp|Q92841|DDX17_HUMAN	Probable ATP-dependent RNA helicase DDX17 OS=Homo sapiens OX=9606 GN=DDX17 PE=1 SV=2	DDX17	535	47	0	55.01	7.41141e+06	7.67735e+06	7.45988e+06	7.62485e+06	7.20892e+06	7.67227e+06	7.34011e+06	7.75139e+06	7.63737e+06	7.56804e+06	7.62425e+06	7.57242e+06	6.83569e+06	7.5599e+06	7.46781e+06	6.93678e+06	7.15416e+06	7.85762e+06
sp|Q92841-3|DDX17_HUMAN	Isoform 4 of Probable ATP-dependent RNA helicase DDX17 OS=Homo sapiens OX=9606 GN=DDX17	DDX17	522	44	0	54.29	7.41815e+06	7.68973e+06	7.478e+06	7.62217e+06	7.21785e+06	7.67767e+06	7.34614e+06	7.74394e+06	7.63441e+06	7.56283e+06	7.62902e+06	7.56745e+06	6.82961e+06	7.55721e+06	7.46972e+06	6.93154e+06	7.14763e+06	7.83696e+06
sp|Q9UQM7|KCC2A_HUMAN	Calcium/calmodulin-dependent protein kinase type II subunit alpha OS=Homo sapiens OX=9606 GN=CAMK2A PE=1 SV=2	CAMK2A	13	2	0	4.18	2.26471e+06	2.08668e+06	2.24501e+06	2.1741e+06	2.23066e+06	2.07994e+06	2.37927e+06	2.28204e+06	2.17917e+06	2.13473e+06	2.24653e+06	2.09794e+06	2.40523e+06	2.08133e+06	2.35161e+06	2.2138e+06	2.27183e+06	2.23144e+06
tr|A0A5F9ZH50|A0A5F9ZH50_HUMAN	Calcium/calmodulin-dependent protein kinase OS=Homo sapiens OX=9606 GN=CAMK2A PE=1 SV=1	CAMK2A	42	5	0	10.2	2.35121e+06	2.33311e+06	2.1352e+06	2.1826e+06	2.16114e+06	2.18884e+06	2.32128e+06	2.39054e+06	2.21351e+06	2.27139e+06	2.21685e+06	1.99159e+06	2.2604e+06	2.11412e+06	2.12986e+06	2.09649e+06	2.1575e+06	2.45438e+06
tr|B7Z2B0|B7Z2B0_HUMAN	Calcium/calmodulin-dependent protein kinase OS=Homo sapiens OX=9606 PE=2 SV=1	NA	78	13	0	24.01	2.42307e+06	2.56761e+06	2.28765e+06	2.2297e+06	2.28848e+06	2.23697e+06	2.24088e+06	2.45327e+06	2.22299e+06	2.24057e+06	2.20863e+06	2.01291e+06	2.12215e+06	2.09659e+06	1.98158e+06	1.88849e+06	2.04516e+06	2.49938e+06
sp|Q16891|MIC60_HUMAN	MICOS complex subunit MIC60 OS=Homo sapiens OX=9606 GN=IMMT PE=1 SV=1	IMMT	387	48	0	60.16	3.88046e+06	3.99528e+06	3.34983e+06	3.48747e+06	3.37962e+06	3.6526e+06	3.83818e+06	3.93733e+06	3.51933e+06	3.5623e+06	3.53791e+06	3.59625e+06	3.98439e+06	3.61869e+06	3.72876e+06	3.85107e+06	3.88287e+06	4.04913e+06
sp|Q16891-2|MIC60_HUMAN	Isoform 2 of MICOS complex subunit MIC60 OS=Homo sapiens OX=9606 GN=IMMT	IMMT	392	49	0	64.93	3.88175e+06	3.99351e+06	3.34886e+06	3.48939e+06	3.37831e+06	3.65495e+06	3.8405e+06	3.93659e+06	3.52078e+06	3.56402e+06	3.54285e+06	3.59747e+06	3.98407e+06	3.61664e+06	3.72788e+06	3.85008e+06	3.88386e+06	4.03876e+06
sp|Q16891-4|MIC60_HUMAN	Isoform 4 of MICOS complex subunit MIC60 OS=Homo sapiens OX=9606 GN=IMMT	IMMT	388	48	0	60.1	3.88108e+06	3.99531e+06	3.34746e+06	3.48719e+06	3.37337e+06	3.6472e+06	3.84562e+06	3.93468e+06	3.51992e+06	3.56588e+06	3.53932e+06	3.59303e+06	3.98513e+06	3.62686e+06	3.72901e+06	3.84379e+06	3.88791e+06	4.04955e+06
sp|P31946|1433B_HUMAN	14-3-3 protein beta/alpha OS=Homo sapiens OX=9606 GN=YWHAB PE=1 SV=3	YWHAB	533	22	0	67.07	8.18874e+07	7.21104e+07	6.77535e+07	7.02866e+07	7.1134e+07	7.0677e+07	8.15442e+07	7.90798e+07	7.47182e+07	7.45121e+07	7.50974e+07	7.68334e+07	8.32589e+07	7.15292e+07	7.53582e+07	7.8322e+07	7.7743e+07	6.78357e+07
sp|P30041|PRDX6_HUMAN	Peroxiredoxin-6 OS=Homo sapiens OX=9606 GN=PRDX6 PE=1 SV=3	PRDX6	256	20	17	73.21	9.85467e+06	9.51435e+06	9.18325e+06	9.75077e+06	9.53532e+06	9.16263e+06	1.00116e+07	1.03224e+07	1.01805e+07	1.02666e+07	1.04027e+07	9.95386e+06	1.0039e+07	9.57999e+06	1.01133e+07	1.07031e+07	1.00085e+07	9.42888e+06
sp|P15104|GLNA_HUMAN	Glutamine synthetase OS=Homo sapiens OX=9606 GN=GLUL PE=1 SV=4	GLUL	20	8	0	25.2	418508	436875	564782	606973	582318	466150	531189	581113	662976	787288	692881	591248	403659	442987	493437	556462	406108	318762
sp|Q9UNF0|PACN2_HUMAN	Protein kinase C and casein kinase substrate in neurons protein 2 OS=Homo sapiens OX=9606 GN=PACSIN2 PE=1 SV=2	PACSIN2	93	19	1	38.48	1.41499e+06	1.15474e+06	1.24971e+06	1.20604e+06	1.23413e+06	1.23701e+06	1.31721e+06	1.32844e+06	1.31441e+06	1.30734e+06	1.33843e+06	1.4816e+06	1.36968e+06	1.17585e+06	1.21217e+06	1.15468e+06	1.25784e+06	1.11988e+06
sp|Q96C19|EFHD2_HUMAN	EF-hand domain-containing protein D2 OS=Homo sapiens OX=9606 GN=EFHD2 PE=1 SV=1	EFHD2	147	13	6	52.91	1.10492e+07	6.05884e+06	6.37235e+06	5.87493e+06	6.41211e+06	6.29991e+06	9.87982e+06	8.62366e+06	6.23536e+06	6.80112e+06	7.04927e+06	8.97883e+06	9.49546e+06	6.34323e+06	6.09765e+06	5.92192e+06	7.6136e+06	7.21445e+06
tr|Q59EU6|Q59EU6_HUMAN	EF hand domain family, member D1 variant (Fragment) OS=Homo sapiens OX=9606 PE=2 SV=1	NA	39	8	0	28.3	9.27721e+06	5.29926e+06	5.64978e+06	5.1592e+06	5.58185e+06	5.48476e+06	8.53522e+06	7.41104e+06	5.55895e+06	6.07396e+06	6.02563e+06	7.54483e+06	8.08969e+06	5.67374e+06	5.46066e+06	5.39478e+06	6.58165e+06	6.67103e+06
sp|P31146|COR1A_HUMAN	Coronin-1A OS=Homo sapiens OX=9606 GN=CORO1A PE=1 SV=4	CORO1A	1084	41	3	63.77	4.15081e+07	3.58974e+07	3.48369e+07	3.83628e+07	3.6786e+07	3.60112e+07	4.0395e+07	3.91418e+07	4.05665e+07	3.96789e+07	4.13209e+07	3.94574e+07	4.15184e+07	3.94122e+07	4.16701e+07	4.19165e+07	4.14791e+07	3.71697e+07
tr|B4DMH3|B4DMH3_HUMAN	Coronin OS=Homo sapiens OX=9606 PE=2 SV=1	NA	165	21	0	37.53	2.35364e+07	2.06385e+07	2.15462e+07	2.26774e+07	2.24488e+07	2.17897e+07	2.11695e+07	2.06254e+07	2.27584e+07	2.30448e+07	2.39337e+07	2.28305e+07	2.26905e+07	2.22563e+07	2.24828e+07	2.15664e+07	2.19662e+07	2.14733e+07
sp|O75569|PRKRA_HUMAN	Interferon-inducible double-stranded RNA-dependent protein kinase activator A OS=Homo sapiens OX=9606 GN=PRKRA PE=1 SV=1	PRKRA	53	13	0	49.2	617367	749712	665466	702012	677710	696996	615938	684369	651197	670518	627039	620234	541525	658484	609189	634568	589758	740504
sp|Q969T9|WBP2_HUMAN	WW domain-binding protein 2 OS=Homo sapiens OX=9606 GN=WBP2 PE=1 SV=1	WBP2	42	6	0	31.03	1.46518e+06	1.5075e+06	1.64223e+06	1.46261e+06	1.62243e+06	1.48152e+06	1.49825e+06	1.52385e+06	1.44308e+06	1.43621e+06	1.46616e+06	1.46596e+06	1.45891e+06	1.43241e+06	1.4255e+06	1.46239e+06	1.51151e+06	1.34818e+06
sp|P63241|IF5A1_HUMAN	Eukaryotic translation initiation factor 5A-1 OS=Homo sapiens OX=9606 GN=EIF5A PE=1 SV=2	EIF5A	238	15	0	56.49	1.97695e+07	2.12678e+07	2.08811e+07	2.12278e+07	2.11482e+07	2.09206e+07	1.95239e+07	2.07687e+07	2.09883e+07	2.1275e+07	2.10183e+07	2.05386e+07	1.95459e+07	2.2809e+07	2.05512e+07	2.18961e+07	2.16651e+07	2.41994e+07
sp|Q12972|PP1R8_HUMAN	Nuclear inhibitor of protein phosphatase 1 OS=Homo sapiens OX=9606 GN=PPP1R8 PE=1 SV=2	PPP1R8	69	13	0	41.88	687288	670663	710328	711683	702261	684880	685762	699584	740797	705499	735578	729726	681605	690775	711319	719125	693581	655008
sp|Q9GZV4|IF5A2_HUMAN	Eukaryotic translation initiation factor 5A-2 OS=Homo sapiens OX=9606 GN=EIF5A2 PE=1 SV=3	EIF5A2	192	12	2	37.91	1.52223e+07	1.60004e+07	1.66406e+07	1.61435e+07	1.67588e+07	1.58203e+07	1.49679e+07	1.56505e+07	1.57447e+07	1.56031e+07	1.57209e+07	1.57084e+07	1.51332e+07	1.56885e+07	1.57431e+07	1.65709e+07	1.54936e+07	1.5051e+07
sp|P62995|TRA2B_HUMAN	Transformer-2 protein homolog beta OS=Homo sapiens OX=9606 GN=TRA2B PE=1 SV=1	TRA2B	112	11	0	35.07	4.9053e+06	5.30882e+06	4.89838e+06	4.95202e+06	4.92917e+06	5.13205e+06	4.88312e+06	5.10503e+06	4.89545e+06	5.00415e+06	4.91034e+06	5.12878e+06	4.71861e+06	4.80913e+06	4.47523e+06	4.71501e+06	4.70404e+06	5.05741e+06
sp|Q9UJZ1|STML2_HUMAN	Stomatin-like protein 2, mitochondrial OS=Homo sapiens OX=9606 GN=STOML2 PE=1 SV=1	STOML2	90	12	0	41.01	1.20686e+06	1.40754e+06	1.31312e+06	1.22429e+06	1.27443e+06	1.28246e+06	1.18396e+06	1.29694e+06	1.14641e+06	1.12256e+06	1.11819e+06	1.24046e+06	1.19575e+06	1.09529e+06	1.13271e+06	1.18364e+06	1.12947e+06	1.19973e+06
tr|F2Z2I8|F2Z2I8_HUMAN	Stomatin-like protein 2, mitochondrial OS=Homo sapiens OX=9606 GN=STOML2 PE=1 SV=1	STOML2	42	6	1	57.42	1.04253e+06	1.16023e+06	1.04757e+06	993083	1.0153e+06	1.04169e+06	1.00774e+06	1.06767e+06	933700	941623	927007	1.01562e+06	990472	911216	918506	961912	937230	995630
sp|Q8WUW1|BRK1_HUMAN	Protein BRICK1 OS=Homo sapiens OX=9606 GN=BRK1 PE=1 SV=1	BRK1	20	4	0	50.66	676993	545617	447437	504678	471752	517016	646199	589377	552167	580801	537634	545551	573310	659161	540500	404040	627145	733255
sp|Q6UXV4|MIC27_HUMAN	MICOS complex subunit MIC27 OS=Homo sapiens OX=9606 GN=APOOL PE=1 SV=1	APOOL	9	6	1	27.98	245070	232223	176256	203581	181026	212480	203305	190779	171694	190883	176362	163834	264264	239356	258838	257457	279795	276579
sp|P41227|NAA10_HUMAN	N-alpha-acetyltransferase 10 OS=Homo sapiens OX=9606 GN=NAA10 PE=1 SV=1	NAA10	75	14	0	77.44	803517	905666	959386	892408	942461	903941	821057	846948	836905	816246	861456	913186	774640	782991	790012	828140	789081	726878
sp|O00193|SMAP_HUMAN	Small acidic protein OS=Homo sapiens OX=9606 GN=SMAP PE=1 SV=1	SMAP	56	5	0	30.05	3.61936e+06	3.75848e+06	3.47295e+06	3.25531e+06	3.52268e+06	3.5754e+06	3.45728e+06	3.50199e+06	3.40305e+06	3.15839e+06	3.33247e+06	3.27853e+06	3.33848e+06	3.0608e+06	3.10403e+06	2.85262e+06	3.27994e+06	3.17138e+06
sp|Q13242|SRSF9_HUMAN	Serine/arginine-rich splicing factor 9 OS=Homo sapiens OX=9606 GN=SRSF9 PE=1 SV=1	SRSF9	86	14	5	54.75	2.05568e+06	2.27454e+06	2.60299e+06	2.36407e+06	2.60716e+06	2.2353e+06	1.98563e+06	2.13155e+06	2.19218e+06	2.11185e+06	2.17873e+06	2.35697e+06	2.00004e+06	2.0419e+06	1.93953e+06	1.99876e+06	1.99553e+06	2.08631e+06
sp|Q08495|DEMA_HUMAN	Dematin OS=Homo sapiens OX=9606 GN=DMTN PE=1 SV=3	DMTN	7	4	0	8.64	131990	141139	104198	141451	117538	133953	138828	170241	138037	170561	145445	127176	121358	137247	124556	139164	131151	173226
sp|Q15293|RCN1_HUMAN	Reticulocalbin-1 OS=Homo sapiens OX=9606 GN=RCN1 PE=1 SV=1	RCN1	28	9	1	29.3	147260	234474	193806	160351	186434	238780	165381	230939	159875	163654	159193	180622	135204	165117	141857	194054	167589	249970
sp|Q16204|CCDC6_HUMAN	Coiled-coil domain-containing protein 6 OS=Homo sapiens OX=9606 GN=CCDC6 PE=1 SV=2	CCDC6	49	20	15	40.08	858547	1.00595e+06	1.04976e+06	894661	986558	939914	841387	889867	822443	810588	805760	879875	810183	752173	738520	770263	778449	772680
sp|Q8NC51|PAIRB_HUMAN	Plasminogen activator inhibitor 1 RNA-binding protein OS=Homo sapiens OX=9606 GN=SERBP1 PE=1 SV=2	SERBP1	229	23	0	41.67	5.32444e+06	6.85127e+06	7.53285e+06	8.50353e+06	7.1608e+06	7.75099e+06	4.70045e+06	4.64332e+06	6.88058e+06	6.9633e+06	6.85808e+06	5.9428e+06	5.8091e+06	8.79601e+06	8.29908e+06	6.96717e+06	7.24134e+06	7.3073e+06
sp|Q8NC51-3|PAIRB_HUMAN	Isoform 3 of Plasminogen activator inhibitor 1 RNA-binding protein OS=Homo sapiens OX=9606 GN=SERBP1	SERBP1	229	23	0	48.85	5.32188e+06	6.85241e+06	7.58063e+06	8.49206e+06	7.16818e+06	7.7485e+06	4.7062e+06	4.64285e+06	6.89924e+06	6.94745e+06	6.8548e+06	5.94538e+06	5.8432e+06	8.7405e+06	8.32458e+06	6.97132e+06	7.23864e+06	7.23683e+06
sp|Q9Y2Z0|SGT1_HUMAN	Protein SGT1 homolog OS=Homo sapiens OX=9606 GN=SUGT1 PE=1 SV=3	SUGT1	156	23	1	60	2.01155e+06	1.99231e+06	2.17404e+06	2.0696e+06	2.23692e+06	2.08679e+06	2.2435e+06	2.22546e+06	2.1146e+06	2.12099e+06	2.09267e+06	2.40554e+06	2.11035e+06	1.99601e+06	1.9275e+06	2.04368e+06	2.00136e+06	1.76449e+06
sp|Q9Y2Z0-2|SGT1_HUMAN	Isoform 2 of Protein SGT1 homolog OS=Homo sapiens OX=9606 GN=SUGT1	SUGT1	148	23	1	66.96	2.02757e+06	1.98711e+06	2.16494e+06	2.06709e+06	2.23104e+06	2.06988e+06	2.23959e+06	2.22205e+06	2.1108e+06	2.11456e+06	2.08847e+06	2.39564e+06	2.13033e+06	1.9941e+06	1.93789e+06	2.06112e+06	2.02102e+06	1.75214e+06
sp|O75746|CMC1_HUMAN	Calcium-binding mitochondrial carrier protein Aralar1 OS=Homo sapiens OX=9606 GN=SLC25A12 PE=1 SV=2	SLC25A12	131	27	1	47.64	905192	948035	794734	829959	775007	881541	870186	845121	787700	829409	815619	779082	971107	889931	932190	936295	937857	990662
sp|P14618|KPYM_HUMAN	Pyruvate kinase PKM OS=Homo sapiens OX=9606 GN=PKM PE=1 SV=4	PKM	1363	55	0	80.22	5.08131e+07	5.69694e+07	6.22808e+07	5.33743e+07	5.69966e+07	5.64781e+07	5.75576e+07	5.42368e+07	5.31266e+07	5.53615e+07	5.38011e+07	5.70282e+07	5.52575e+07	5.28128e+07	5.11122e+07	5.19508e+07	5.4072e+07	5.78595e+07
sp|P14618-2|KPYM_HUMAN	Isoform M1 of Pyruvate kinase PKM OS=Homo sapiens OX=9606 GN=PKM	PKM	1155	56	0	76.65	5.0852e+07	5.78357e+07	6.33396e+07	5.35437e+07	5.75634e+07	5.67009e+07	5.73904e+07	5.44479e+07	5.32828e+07	5.54106e+07	5.37521e+07	5.67064e+07	5.47451e+07	5.24582e+07	5.06302e+07	5.12185e+07	5.36678e+07	5.78178e+07
sp|P84074|HPCA_HUMAN	Neuron-specific calcium-binding protein hippocalcin OS=Homo sapiens OX=9606 GN=HPCA PE=1 SV=2	HPCA	27	7	0	34.2	772106	977666	920488	813628	970904	911930	668104	841936	836266	725625	797474	747435	820081	847165	849848	920718	880040	899512
sp|Q9Y6I3|EPN1_HUMAN	Epsin-1 OS=Homo sapiens OX=9606 GN=EPN1 PE=1 SV=2	EPN1	21	9	0	17.01	325112	296218	267457	298158	291381	310234	337160	351447	313526	313367	310090	328803	323950	301728	298195	332364	307900	283579
sp|P78417|GSTO1_HUMAN	Glutathione S-transferase omega-1 OS=Homo sapiens OX=9606 GN=GSTO1 PE=1 SV=2	GSTO1	278	19	0	49.79	1.58009e+07	1.55435e+07	1.70344e+07	1.52376e+07	1.64716e+07	1.56393e+07	1.53819e+07	1.54561e+07	1.45006e+07	1.45914e+07	1.49316e+07	1.52647e+07	1.51263e+07	1.32891e+07	1.38491e+07	1.44193e+07	1.40683e+07	1.34578e+07
sp|P55036|PSMD4_HUMAN	26S proteasome non-ATPase regulatory subunit 4 OS=Homo sapiens OX=9606 GN=PSMD4 PE=1 SV=1	PSMD4	127	14	0	38.99	1.29099e+06	1.33932e+06	1.38186e+06	1.32319e+06	1.37956e+06	1.34689e+06	1.33455e+06	1.36782e+06	1.32793e+06	1.31134e+06	1.33245e+06	1.33304e+06	1.28274e+06	1.30143e+06	1.29087e+06	1.32824e+06	1.31035e+06	1.26497e+06
sp|Q07955|SRSF1_HUMAN	Serine/arginine-rich splicing factor 1 OS=Homo sapiens OX=9606 GN=SRSF1 PE=1 SV=2	SRSF1	457	18	0	55.64	1.21712e+07	1.26184e+07	1.20432e+07	1.21886e+07	1.21881e+07	1.22136e+07	1.19845e+07	1.24004e+07	1.22014e+07	1.18046e+07	1.19705e+07	1.20315e+07	1.14094e+07	1.11373e+07	1.08235e+07	1.11057e+07	1.11289e+07	1.18545e+07
sp|O95292|VAPB_HUMAN	Vesicle-associated membrane protein-associated protein B/C OS=Homo sapiens OX=9606 GN=VAPB PE=1 SV=3	VAPB	82	10	2	44.44	1.22712e+06	1.33011e+06	1.48674e+06	1.43938e+06	1.4524e+06	1.35582e+06	1.1434e+06	1.27439e+06	1.33785e+06	1.30629e+06	1.35694e+06	1.28403e+06	1.28266e+06	1.3726e+06	1.34319e+06	1.28275e+06	1.33512e+06	1.25028e+06
sp|P50213|IDH3A_HUMAN	Isocitrate dehydrogenase [NAD] subunit alpha, mitochondrial OS=Homo sapiens OX=9606 GN=IDH3A PE=1 SV=1	IDH3A	151	17	0	47.54	3.30068e+06	4.13373e+06	3.66777e+06	3.23928e+06	3.40457e+06	3.55621e+06	3.14981e+06	3.34012e+06	2.82272e+06	2.89706e+06	2.77546e+06	2.96881e+06	3.24674e+06	2.88857e+06	2.9688e+06	3.14792e+06	3.04521e+06	3.39276e+06
sp|P36871|PGM1_HUMAN	Phosphoglucomutase-1 OS=Homo sapiens OX=9606 GN=PGM1 PE=1 SV=3	PGM1	209	30	0	55.87	2.2381e+06	1.90474e+06	1.65094e+06	1.82543e+06	1.73051e+06	1.79074e+06	2.51434e+06	2.38372e+06	2.3888e+06	2.5129e+06	2.36913e+06	2.23978e+06	2.28737e+06	2.13905e+06	2.11382e+06	2.09166e+06	2.17721e+06	2.44321e+06
sp|Q9UDT6|CLIP2_HUMAN	CAP-Gly domain-containing linker protein 2 OS=Homo sapiens OX=9606 GN=CLIP2 PE=1 SV=1	CLIP2	24	12	0	9.27	562940	542567	571295	547351	580124	547000	610608	571508	547861	575267	572702	603195	593859	538912	580133	578270	584966	501990
sp|P38646|GRP75_HUMAN	Stress-70 protein, mitochondrial OS=Homo sapiens OX=9606 GN=HSPA9 PE=1 SV=2	HSPA9	678	57	0	64.06	1.56683e+07	1.72076e+07	1.47471e+07	1.3819e+07	1.4157e+07	1.56687e+07	1.50516e+07	1.57108e+07	1.27804e+07	1.29599e+07	1.27551e+07	1.4749e+07	1.42697e+07	1.2694e+07	1.26357e+07	1.29197e+07	1.34291e+07	1.34375e+07
sp|P36969|GPX4_HUMAN	Phospholipid hydroperoxide glutathione peroxidase OS=Homo sapiens OX=9606 GN=GPX4 PE=1 SV=3	GPX4	45	9	0	42.64	678571	699734	612235	622139	645765	623136	518436	501947	458287	457637	488317	487217	690155	517583	652587	706695	612698	592382
tr|A0A087WT12|A0A087WT12_HUMAN	Glutathione peroxidase OS=Homo sapiens OX=9606 GN=GPX4 PE=1 SV=1	GPX4	46	10	0	39.48	678571	699734	612235	622139	645765	623136	518436	501947	458287	457637	488317	487217	690155	517583	652587	706695	612698	592382
sp|P02768|ALBU_HUMAN	Albumin OS=Homo sapiens OX=9606 GN=ALB PE=1 SV=2	ALB	119	8	0	10.51	1.5022e+07	1.20374e+07	2.45409e+07	1.26402e+07	1.44537e+07	1.70624e+07	2.01934e+07	2.01423e+07	2.10826e+07	1.63797e+07	1.31244e+07	2.13536e+07	9.74788e+06	7.19302e+06	2.28042e+07	1.73031e+07	1.09879e+07	1.62152e+07
sp|P14854|CX6B1_HUMAN	Cytochrome c oxidase subunit 6B1 OS=Homo sapiens OX=9606 GN=COX6B1 PE=1 SV=2	COX6B1	80	7	5	75.57	4.66531e+06	4.61105e+06	3.51578e+06	3.84246e+06	3.67123e+06	4.07417e+06	4.43503e+06	4.23427e+06	3.88552e+06	3.88823e+06	3.91815e+06	3.7752e+06	4.11211e+06	4.49773e+06	4.01647e+06	3.50525e+06	4.33769e+06	4.95233e+06
sp|P25788|PSA3_HUMAN	Proteasome subunit alpha type-3 OS=Homo sapiens OX=9606 GN=PSMA3 PE=1 SV=2	PSMA3	263	15	0	38.82	7.27782e+06	7.38008e+06	7.21818e+06	6.97862e+06	7.28175e+06	7.33264e+06	7.44957e+06	7.28161e+06	7.13615e+06	7.28088e+06	7.2367e+06	7.59929e+06	7.48802e+06	7.06614e+06	7.02405e+06	7.63398e+06	7.27903e+06	6.61983e+06
sp|O14910|LIN7A_HUMAN	Protein lin-7 homolog A OS=Homo sapiens OX=9606 GN=LIN7A PE=1 SV=2	LIN7A	8	3	0	11.16	629097	666746	631074	641218	628069	646592	598260	598662	605682	639653	609533	605976	509124	569444	563139	599961	564270	646402
sp|P04908|H2A1B_HUMAN	Histone H2A type 1-B/E OS=Homo sapiens OX=9606 GN=H2AC4 PE=1 SV=2	H2AC4	385	8	0	46.15	2.40547e+08	2.86643e+08	3.07701e+08	4.38251e+08	3.17733e+08	3.61659e+08	2.08473e+08	1.88618e+08	3.89795e+08	3.91959e+08	3.73087e+08	2.55418e+08	3.03232e+08	5.2427e+08	5.00903e+08	3.60472e+08	4.21731e+08	4.91747e+08
sp|Q8IZQ5|SELH_HUMAN	Selenoprotein H OS=Homo sapiens OX=9606 GN=SELENOH PE=1 SV=2	SELENOH	48	8	0	55.73	1.2187e+06	1.45562e+06	1.07565e+06	1.42379e+06	1.16601e+06	1.46553e+06	993451	1.02837e+06	1.18061e+06	1.21405e+06	1.18893e+06	1.03193e+06	1.21398e+06	1.55294e+06	1.69389e+06	1.71304e+06	1.42647e+06	1.70681e+06
sp|Q96CW1|AP2M1_HUMAN	AP-2 complex subunit mu OS=Homo sapiens OX=9606 GN=AP2M1 PE=1 SV=2	AP2M1	117	22	0	51.03	1.18908e+06	1.16873e+06	1.17632e+06	1.36112e+06	1.18406e+06	1.26353e+06	1.19986e+06	1.14048e+06	1.31879e+06	1.33558e+06	1.35449e+06	1.19662e+06	1.28614e+06	1.54635e+06	1.51283e+06	1.37418e+06	1.43857e+06	1.42821e+06
sp|Q15121|PEA15_HUMAN	Astrocytic phosphoprotein PEA-15 OS=Homo sapiens OX=9606 GN=PEA15 PE=1 SV=2	PEA15	18	8	0	60	240863	247529	225543	231957	245418	261370	264555	275910	238464	250115	238094	246193	245036	281814	219203	189762	268921	369523
sp|Q15041|AR6P1_HUMAN	ADP-ribosylation factor-like protein 6-interacting protein 1 OS=Homo sapiens OX=9606 GN=ARL6IP1 PE=1 SV=2	ARL6IP1	30	2	0	8.87	1.15611e+06	1.05101e+06	1.00112e+06	1.01299e+06	975692	1.09766e+06	1.05492e+06	1.05753e+06	948187	1.00367e+06	973163	1.09242e+06	1.0894e+06	1.07321e+06	951659	1.03189e+06	1.01727e+06	1.06091e+06
sp|Q9NUL3|STAU2_HUMAN	Double-stranded RNA-binding protein Staufen homolog 2 OS=Homo sapiens OX=9606 GN=STAU2 PE=1 SV=2	STAU2	46	22	0	37.02	239404	337682	440947	414168	401057	370923	252454	277857	338970	348427	347286	328587	237561	373006	353599	355394	298945	339007
sp|P61313|RL15_HUMAN	60S ribosomal protein L15 OS=Homo sapiens OX=9606 GN=RPL15 PE=1 SV=2	RPL15	109	9	3	45.1	2.74913e+06	3.56714e+06	3.86656e+06	4.89458e+06	3.55595e+06	4.32617e+06	2.59035e+06	2.45527e+06	3.9347e+06	4.39795e+06	3.91517e+06	2.79982e+06	3.40982e+06	6.06682e+06	5.31431e+06	4.47509e+06	4.68483e+06	5.66805e+06
sp|O43707|ACTN4_HUMAN	Alpha-actinin-4 OS=Homo sapiens OX=9606 GN=ACTN4 PE=1 SV=2	ACTN4	1465	76	0	75.3	2.90041e+07	1.87563e+07	1.9239e+07	2.05722e+07	2.01039e+07	1.92845e+07	2.72479e+07	2.4704e+07	2.27209e+07	2.25676e+07	2.26367e+07	2.37512e+07	3.10101e+07	2.43653e+07	2.63981e+07	2.6735e+07	2.75174e+07	2.07872e+07
tr|B7Z2W3|B7Z2W3_HUMAN	cDNA FLJ54432, highly similar to Alpha-actinin-1 OS=Homo sapiens OX=9606 PE=2 SV=1	NA	134	21	1	37.86	1.28766e+07	1.17381e+07	1.24523e+07	1.15213e+07	1.13766e+07	1.11683e+07	1.03094e+07	1.10569e+07	9.89821e+06	1.00434e+07	9.60019e+06	1.03897e+07	1.209e+07	1.09757e+07	1.02571e+07	9.87934e+06	1.07182e+07	1.08675e+07
sp|P43034|LIS1_HUMAN	Platelet-activating factor acetylhydrolase IB subunit alpha OS=Homo sapiens OX=9606 GN=PAFAH1B1 PE=1 SV=2	PAFAH1B1	129	18	10	51.22	1.75792e+06	1.70386e+06	1.63947e+06	1.60232e+06	1.63195e+06	1.67607e+06	1.73231e+06	1.69465e+06	1.65147e+06	1.6534e+06	1.6722e+06	1.74536e+06	1.81749e+06	1.59332e+06	1.68773e+06	1.79471e+06	1.67815e+06	1.54594e+06
sp|P17612|KAPCA_HUMAN	cAMP-dependent protein kinase catalytic subunit alpha OS=Homo sapiens OX=9606 GN=PRKACA PE=1 SV=2	PRKACA	122	19	0	44.44	5.35694e+06	4.6167e+06	4.46833e+06	4.76381e+06	4.69853e+06	4.46848e+06	5.43832e+06	5.20663e+06	5.28759e+06	5.45354e+06	5.36262e+06	5.1518e+06	5.27126e+06	5.394e+06	5.57525e+06	5.76187e+06	5.41378e+06	5.1433e+06
sp|Q9UIJ7|KAD3_HUMAN	GTP:AMP phosphotransferase AK3, mitochondrial OS=Homo sapiens OX=9606 GN=AK3 PE=1 SV=4	AK3	97	15	3	61.23	2.24963e+06	2.51032e+06	1.97643e+06	2.16938e+06	2.02187e+06	2.25883e+06	2.28798e+06	2.27759e+06	2.03414e+06	2.11023e+06	2.19405e+06	2.12438e+06	2.2245e+06	2.0342e+06	2.2425e+06	2.2887e+06	2.19547e+06	2.42905e+06
sp|Q15149|PLEC_HUMAN	Plectin OS=Homo sapiens OX=9606 GN=PLEC PE=1 SV=3	PLEC	2422	305	0	62.6	1.28625e+07	9.77774e+06	9.31333e+06	1.11789e+07	1.02909e+07	1.03193e+07	1.45734e+07	1.37645e+07	1.31809e+07	1.28562e+07	1.27536e+07	1.34838e+07	1.33218e+07	1.21853e+07	1.34042e+07	1.40163e+07	1.3021e+07	1.0173e+07
sp|Q15149-3|PLEC_HUMAN	Isoform 3 of Plectin OS=Homo sapiens OX=9606 GN=PLEC	PLEC	2400	303	1	64.29	5.6933e+06	4.31606e+06	4.1058e+06	4.93759e+06	4.54317e+06	4.55665e+06	6.45717e+06	6.09856e+06	5.83217e+06	5.68685e+06	5.64029e+06	5.96902e+06	5.90104e+06	5.38814e+06	5.93073e+06	6.20715e+06	5.76109e+06	4.49082e+06
sp|Q15149-4|PLEC_HUMAN	Isoform 4 of Plectin OS=Homo sapiens OX=9606 GN=PLEC	PLEC	2411	304	1	64.61	5.69363e+06	4.3134e+06	4.1026e+06	4.93531e+06	4.54102e+06	4.55438e+06	6.46016e+06	6.0991e+06	5.83096e+06	5.68611e+06	5.63973e+06	5.96807e+06	5.90422e+06	5.39065e+06	5.93284e+06	6.21043e+06	5.76446e+06	4.49237e+06
tr|H0YDN1|H0YDN1_HUMAN	Plectin OS=Homo sapiens OX=9606 GN=PLEC PE=1 SV=9	PLEC	1633	199	0	62.63	5.65697e+06	4.32373e+06	4.17072e+06	4.94918e+06	4.5614e+06	4.59747e+06	6.34543e+06	6.01143e+06	5.75187e+06	5.6347e+06	5.59265e+06	5.9537e+06	5.9512e+06	5.329e+06	5.94318e+06	6.30833e+06	5.7095e+06	4.42841e+06
sp|P30101|PDIA3_HUMAN	Protein disulfide-isomerase A3 OS=Homo sapiens OX=9606 GN=PDIA3 PE=1 SV=4	PDIA3	668	40	0	65.54	2.13225e+07	2.21331e+07	2.18636e+07	2.09787e+07	2.12784e+07	2.082e+07	2.01095e+07	2.09802e+07	1.93652e+07	1.92953e+07	1.94058e+07	2.02286e+07	2.08626e+07	1.97516e+07	1.93474e+07	1.96644e+07	1.98674e+07	1.98873e+07
tr|H7BZJ3|H7BZJ3_HUMAN	Protein disulfide-isomerase A3 (Fragment) OS=Homo sapiens OX=9606 GN=PDIA3 PE=1 SV=1	PDIA3	121	7	1	55.28	1.8985e+07	1.95405e+07	1.9226e+07	1.81818e+07	1.88136e+07	1.79973e+07	1.71998e+07	1.8335e+07	1.70415e+07	1.64807e+07	1.67301e+07	1.7462e+07	1.80393e+07	1.70299e+07	1.68882e+07	1.69202e+07	1.71921e+07	1.77929e+07
sp|P13667|PDIA4_HUMAN	Protein disulfide-isomerase A4 OS=Homo sapiens OX=9606 GN=PDIA4 PE=1 SV=2	PDIA4	493	49	5	64.5	8.06514e+06	1.01392e+07	1.04797e+07	9.5529e+06	9.83208e+06	9.91749e+06	7.9121e+06	8.66888e+06	8.10162e+06	8.06147e+06	8.15118e+06	8.8246e+06	7.91334e+06	8.40896e+06	7.65294e+06	7.63172e+06	7.88671e+06	8.38743e+06
tr|A0A499FI48|A0A499FI48_HUMAN	Protein disulfide-isomerase OS=Homo sapiens OX=9606 GN=PDIA4 PE=1 SV=1	PDIA4	477	45	1	63.78	8.07538e+06	1.01492e+07	1.05253e+07	9.55834e+06	9.87575e+06	9.92648e+06	7.90831e+06	8.68283e+06	8.10367e+06	8.0548e+06	8.13889e+06	8.8394e+06	7.9414e+06	8.37404e+06	7.64746e+06	7.62682e+06	7.86571e+06	8.31587e+06
sp|P19367|HXK1_HUMAN	Hexokinase-1 OS=Homo sapiens OX=9606 GN=HK1 PE=1 SV=3	HK1	653	61	0	54.74	7.59864e+06	7.1382e+06	6.31108e+06	7.01715e+06	6.51934e+06	6.7985e+06	7.46909e+06	7.25983e+06	7.02513e+06	7.10675e+06	7.00175e+06	6.67772e+06	8.45277e+06	8.01944e+06	8.68489e+06	8.68937e+06	8.40864e+06	8.2005e+06
sp|O14828|SCAM3_HUMAN	Secretory carrier-associated membrane protein 3 OS=Homo sapiens OX=9606 GN=SCAMP3 PE=1 SV=3	SCAMP3	64	11	0	44.67	1.48132e+06	1.65955e+06	1.44283e+06	1.48131e+06	1.47453e+06	1.57624e+06	1.43707e+06	1.532e+06	1.44934e+06	1.50283e+06	1.44049e+06	1.45017e+06	1.35252e+06	1.48585e+06	1.39837e+06	1.43896e+06	1.44787e+06	1.56792e+06
sp|Q15126|PMVK_HUMAN	Phosphomevalonate kinase OS=Homo sapiens OX=9606 GN=PMVK PE=1 SV=3	PMVK	58	10	7	52.6	1.05045e+06	1.00324e+06	1.09674e+06	1.08095e+06	1.15274e+06	1.03507e+06	1.01087e+06	1.00626e+06	1.01737e+06	1.03591e+06	1.08245e+06	1.14799e+06	1.11779e+06	1.01776e+06	1.01496e+06	1.04281e+06	1.03923e+06	912390
sp|Q9UPT6|JIP3_HUMAN	C-Jun-amino-terminal kinase-interacting protein 3 OS=Homo sapiens OX=9606 GN=MAPK8IP3 PE=1 SV=3	MAPK8IP3	3	2	0	1.12	242947	195478	195581	190661	190636	194768	202005	209531	180235	170932	177081	192835	219192	211320	201039	196425	217888	171168
sp|P17174|AATC_HUMAN	Aspartate aminotransferase, cytoplasmic OS=Homo sapiens OX=9606 GN=GOT1 PE=1 SV=3	GOT1	114	19	0	56.66	3.58903e+06	3.83181e+06	3.2918e+06	3.40331e+06	3.31393e+06	3.76448e+06	3.32984e+06	3.57264e+06	3.18774e+06	3.20097e+06	3.20592e+06	3.29068e+06	3.21515e+06	3.06665e+06	3.06127e+06	3.21276e+06	3.08748e+06	3.38175e+06
sp|Q15631|TSN_HUMAN	Translin OS=Homo sapiens OX=9606 GN=TSN PE=1 SV=1	TSN	88	12	0	39.91	3.00457e+06	2.9793e+06	2.93267e+06	2.95652e+06	3.0054e+06	2.9042e+06	3.19255e+06	3.32358e+06	3.23345e+06	3.1482e+06	3.23769e+06	3.2029e+06	3.14469e+06	2.95019e+06	3.20382e+06	3.23294e+06	3.01945e+06	2.79718e+06
sp|P16403|H12_HUMAN	Histone H1.2 OS=Homo sapiens OX=9606 GN=H1-2 PE=1 SV=2	H1-2	1011	31	10	61.97	8.14042e+07	9.57097e+07	9.06271e+07	1.66399e+08	9.3134e+07	1.26841e+08	5.34771e+07	4.31717e+07	1.40954e+08	1.49338e+08	1.36761e+08	6.24929e+07	1.00223e+08	2.3816e+08	1.88387e+08	1.32954e+08	1.63594e+08	2.41107e+08
sp|P46976|GLYG_HUMAN	Glycogenin-1 OS=Homo sapiens OX=9606 GN=GYG1 PE=1 SV=4	GYG1	82	11	0	27.43	3.93433e+06	2.73964e+06	2.83286e+06	2.88292e+06	2.9477e+06	2.86373e+06	4.30416e+06	4.4016e+06	3.52183e+06	3.53485e+06	3.69224e+06	4.05851e+06	4.60828e+06	3.22586e+06	3.3423e+06	3.47062e+06	3.67953e+06	2.77561e+06
sp|Q02218|ODO1_HUMAN	2-oxoglutarate dehydrogenase, mitochondrial OS=Homo sapiens OX=9606 GN=OGDH PE=1 SV=3	OGDH	282	46	0	57.38	4.8849e+06	4.73054e+06	4.13319e+06	4.44236e+06	4.14176e+06	4.51996e+06	4.58825e+06	4.52177e+06	3.91857e+06	3.98636e+06	3.94339e+06	4.30172e+06	5.04586e+06	4.40801e+06	4.72956e+06	4.96038e+06	4.71797e+06	4.40806e+06
sp|P36507|MP2K2_HUMAN	Dual specificity mitogen-activated protein kinase kinase 2 OS=Homo sapiens OX=9606 GN=MAP2K2 PE=1 SV=1	MAP2K2	165	20	8	45.5	2.93174e+06	2.86784e+06	2.9997e+06	3.04648e+06	3.00102e+06	2.82164e+06	3.02872e+06	3.06471e+06	3.18122e+06	3.23011e+06	3.22648e+06	3.15282e+06	3.21621e+06	3.1269e+06	3.27957e+06	3.52498e+06	3.2182e+06	2.98644e+06
tr|A0A1B0GUL7|A0A1B0GUL7_HUMAN	Protein kinase domain-containing protein OS=Homo sapiens OX=9606 PE=1 SV=1	NA	98	12	1	21.73	2.90765e+06	2.87344e+06	3.08671e+06	3.09212e+06	3.06829e+06	2.79133e+06	3.05261e+06	3.01891e+06	3.2048e+06	3.1929e+06	3.2517e+06	3.14095e+06	3.2515e+06	3.09614e+06	3.36901e+06	3.57786e+06	3.18465e+06	2.77482e+06
sp|Q16543|CDC37_HUMAN	Hsp90 co-chaperone Cdc37 OS=Homo sapiens OX=9606 GN=CDC37 PE=1 SV=1	CDC37	191	21	5	41	5.15474e+06	4.88857e+06	5.82183e+06	5.24187e+06	5.76682e+06	4.94961e+06	5.33855e+06	5.12258e+06	5.28572e+06	5.22538e+06	5.37956e+06	5.68632e+06	5.27364e+06	5.04947e+06	5.26822e+06	5.53176e+06	5.1841e+06	4.2147e+06
sp|Q13177|PAK2_HUMAN	Serine/threonine-protein kinase PAK 2 OS=Homo sapiens OX=9606 GN=PAK2 PE=1 SV=3	PAK2	263	29	10	59.16	5.08341e+06	5.20928e+06	5.52908e+06	5.36733e+06	5.5478e+06	5.20781e+06	5.24286e+06	5.39393e+06	5.18429e+06	5.17435e+06	5.24324e+06	5.24159e+06	4.72095e+06	4.90639e+06	4.95875e+06	5.25116e+06	4.95736e+06	4.72139e+06
sp|P38919|IF4A3_HUMAN	Eukaryotic initiation factor 4A-III OS=Homo sapiens OX=9606 GN=EIF4A3 PE=1 SV=4	EIF4A3	221	22	3	55.23	1.05016e+07	1.13691e+07	1.19606e+07	1.18918e+07	1.19926e+07	1.16807e+07	1.08322e+07	1.10657e+07	1.17781e+07	1.18754e+07	1.19846e+07	1.23696e+07	1.1361e+07	1.09457e+07	1.11968e+07	1.19246e+07	1.10728e+07	1.07854e+07
sp|Q02252|MMSA_HUMAN	Methylmalonate-semialdehyde dehydrogenase [acylating], mitochondrial OS=Homo sapiens OX=9606 GN=ALDH6A1 PE=1 SV=2	ALDH6A1	64	17	0	38.13	570944	624229	463724	496764	472874	539693	529683	555559	456449	473447	450958	453077	469839	470132	445538	443545	464117	556604
sp|Q15046|SYK_HUMAN	Lysine--tRNA ligase OS=Homo sapiens OX=9606 GN=KARS1 PE=1 SV=3	KARS1	327	38	0	51.26	3.25129e+06	3.32539e+06	3.219e+06	3.36274e+06	3.27163e+06	3.40287e+06	3.36667e+06	3.32028e+06	3.42621e+06	3.44041e+06	3.43323e+06	3.39089e+06	3.23822e+06	3.39208e+06	3.49395e+06	3.44216e+06	3.43325e+06	3.38147e+06
sp|Q15046-2|SYK_HUMAN	Isoform Mitochondrial of Lysine--tRNA ligase OS=Homo sapiens OX=9606 GN=KARS1	KARS1	320	38	0	49.44	3.24692e+06	3.31855e+06	3.21389e+06	3.35968e+06	3.26789e+06	3.39499e+06	3.36695e+06	3.3235e+06	3.42383e+06	3.43815e+06	3.43152e+06	3.38679e+06	3.24803e+06	3.39786e+06	3.48913e+06	3.44192e+06	3.44055e+06	3.40174e+06
sp|P23634|AT2B4_HUMAN	Plasma membrane calcium-transporting ATPase 4 OS=Homo sapiens OX=9606 GN=ATP2B4 PE=1 SV=2	ATP2B4	190	43	0	36.18	2.9691e+06	2.2328e+06	2.12302e+06	2.20395e+06	2.12077e+06	2.21148e+06	2.86604e+06	2.77202e+06	2.32029e+06	2.38413e+06	2.31264e+06	2.54109e+06	2.84312e+06	2.45607e+06	2.48635e+06	2.44843e+06	2.62695e+06	2.32625e+06
sp|Q9Y4J8|DTNA_HUMAN	Dystrobrevin alpha OS=Homo sapiens OX=9606 GN=DTNA PE=1 SV=2	DTNA	1	1	0	1.21	101371	104737	93348.5	113804	98314.2	108505	102108	112105	98652.6	110741	104727	115605	96922.6	99350.4	95313.2	99825.6	108214	84273.4
sp|Q9UPY8|MARE3_HUMAN	Microtubule-associated protein RP/EB family member 3 OS=Homo sapiens OX=9606 GN=MAPRE3 PE=1 SV=1	MAPRE3	20	3	0	7.12	919818	856659	995685	929752	1.01555e+06	900135	900714	897413	939107	920979	927713	996997	996389	861672	975579	1.02058e+06	920099	661015
sp|Q969Q0|RL36L_HUMAN	60S ribosomal protein L36a-like OS=Homo sapiens OX=9606 GN=RPL36AL PE=1 SV=3	RPL36AL	56	6	1	43.39	3.96529e+06	5.30638e+06	5.65178e+06	7.74381e+06	5.59494e+06	6.89586e+06	2.92904e+06	2.49492e+06	5.97155e+06	6.1107e+06	5.92156e+06	3.74005e+06	4.99764e+06	9.62109e+06	8.53723e+06	7.02566e+06	7.37442e+06	8.09016e+06
sp|P49207|RL34_HUMAN	60S ribosomal protein L34 OS=Homo sapiens OX=9606 GN=RPL34 PE=1 SV=3	RPL34	110	7	4	41.88	6.0501e+06	7.87968e+06	8.735e+06	1.24291e+07	8.17825e+06	1.04791e+07	4.29691e+06	3.123e+06	9.46105e+06	9.66018e+06	9.43489e+06	4.97713e+06	7.35298e+06	1.56034e+07	1.41775e+07	1.04756e+07	1.16255e+07	1.35017e+07
sp|P49815|TSC2_HUMAN	Tuberin OS=Homo sapiens OX=9606 GN=TSC2 PE=1 SV=2	TSC2	27	18	0	12.06	136390	125832	129217	123821	130895	129258	131563	137029	133096	134476	137288	131743	130820	134670	134324	135344	131702	124521
tr|H3BMQ0|H3BMQ0_HUMAN	Tuberin OS=Homo sapiens OX=9606 GN=TSC2 PE=1 SV=1	TSC2	27	18	0	12.45	136390	125832	129217	123821	130895	129258	131563	137029	133096	134476	137288	131743	130820	134670	134324	135344	131702	124521
sp|P17096|HMGA1_HUMAN	High mobility group protein HMG-I/HMG-Y OS=Homo sapiens OX=9606 GN=HMGA1 PE=1 SV=3	HMGA1	86	6	0	38.31	7.81492e+06	1.05308e+07	8.79047e+06	1.28868e+07	9.25188e+06	1.18568e+07	5.23557e+06	4.77607e+06	8.4238e+06	9.21541e+06	8.62087e+06	5.32638e+06	8.1744e+06	1.30724e+07	1.06898e+07	8.82017e+06	1.0574e+07	1.48309e+07
sp|P17096-2|HMGA1_HUMAN	Isoform HMG-Y of High mobility group protein HMG-I/HMG-Y OS=Homo sapiens OX=9606 GN=HMGA1	HMGA1	58	6	0	31.25	7.82267e+06	1.02024e+07	8.501e+06	1.24265e+07	9.02813e+06	1.13116e+07	5.24597e+06	4.73604e+06	8.52278e+06	9.01759e+06	8.64685e+06	5.83961e+06	8.2767e+06	1.33608e+07	1.09882e+07	8.71092e+06	1.08863e+07	1.5057e+07
sp|P69891|HBG1_HUMAN	Hemoglobin subunit gamma-1 OS=Homo sapiens OX=9606 GN=HBG1 PE=1 SV=2	HBG1	4	1	0	6.8	572115	1.10492e+06	1.20385e+06	817572	833447	747938	391034	663269	501847	570164	404258	425624	366614	397818	530886	587552	386270	1.08214e+06
sp|P20340|RAB6A_HUMAN	Ras-related protein Rab-6A OS=Homo sapiens OX=9606 GN=RAB6A PE=1 SV=3	RAB6A	74	13	0	42.79	1.30139e+06	1.28352e+06	1.30624e+06	1.31091e+06	1.33501e+06	1.2978e+06	1.26956e+06	1.26256e+06	1.28655e+06	1.28803e+06	1.27997e+06	1.29354e+06	1.36345e+06	1.27707e+06	1.34593e+06	1.30031e+06	1.30793e+06	1.26402e+06
sp|P20340-2|RAB6A_HUMAN	Isoform 2 of Ras-related protein Rab-6A OS=Homo sapiens OX=9606 GN=RAB6A	RAB6A	76	14	0	53.36	1.30182e+06	1.28384e+06	1.30108e+06	1.31412e+06	1.33292e+06	1.3007e+06	1.26864e+06	1.26453e+06	1.28331e+06	1.28772e+06	1.28359e+06	1.29733e+06	1.36711e+06	1.27577e+06	1.34376e+06	1.29958e+06	1.30245e+06	1.26547e+06
sp|P04080|CYTB_HUMAN	Cystatin-B OS=Homo sapiens OX=9606 GN=CSTB PE=1 SV=2	CSTB	100	5	1	55.1	5.01893e+06	4.73378e+06	4.02551e+06	4.64161e+06	4.38984e+06	4.80136e+06	5.68753e+06	4.63907e+06	4.56015e+06	4.85146e+06	4.87336e+06	4.47827e+06	6.66401e+06	5.65446e+06	6.26059e+06	6.66992e+06	6.57892e+06	5.64014e+06
sp|P10412|H14_HUMAN	Histone H1.4 OS=Homo sapiens OX=9606 GN=H1-4 PE=1 SV=2	H1-4	1040	30	7	60.27	8.40994e+07	1.01523e+08	9.60892e+07	1.7445e+08	9.82131e+07	1.35671e+08	5.41638e+07	4.41319e+07	1.41864e+08	1.5001e+08	1.35952e+08	6.58587e+07	1.00426e+08	2.40715e+08	1.88664e+08	1.3261e+08	1.62975e+08	2.46773e+08
sp|Q9NQC3|RTN4_HUMAN	Reticulon-4 OS=Homo sapiens OX=9606 GN=RTN4 PE=1 SV=2	RTN4	60	7	0	8.39	1.60635e+06	1.46663e+06	1.8255e+06	1.57646e+06	1.70654e+06	1.49996e+06	1.74975e+06	1.71973e+06	1.5946e+06	1.59986e+06	1.62998e+06	1.79149e+06	1.75972e+06	1.47362e+06	1.52467e+06	1.45232e+06	1.57919e+06	1.43693e+06
sp|Q9NQC3-2|RTN4_HUMAN	Isoform B of Reticulon-4 OS=Homo sapiens OX=9606 GN=RTN4	RTN4	55	7	1	28.69	1.52575e+06	1.35853e+06	1.71591e+06	1.48781e+06	1.5927e+06	1.41147e+06	1.6742e+06	1.60794e+06	1.51338e+06	1.51782e+06	1.54593e+06	1.68997e+06	1.67695e+06	1.41614e+06	1.43326e+06	1.37587e+06	1.5135e+06	1.39295e+06
sp|Q9NQC3-3|RTN4_HUMAN	Isoform C of Reticulon-4 OS=Homo sapiens OX=9606 GN=RTN4	RTN4	38	5	1	27.13	1.10437e+06	967462	1.21773e+06	1.05234e+06	1.12477e+06	998737	1.20716e+06	1.12694e+06	1.06517e+06	1.08603e+06	1.09922e+06	1.17135e+06	1.18451e+06	1.00433e+06	1.02961e+06	983871	1.08651e+06	977408
sp|P39019|RS19_HUMAN	40S ribosomal protein S19 OS=Homo sapiens OX=9606 GN=RPS19 PE=1 SV=2	RPS19	206	15	0	62.75	1.25387e+07	1.50692e+07	1.64627e+07	1.91205e+07	1.51657e+07	1.73862e+07	1.15096e+07	1.08839e+07	1.56486e+07	1.63445e+07	1.59677e+07	1.26819e+07	1.31209e+07	2.15681e+07	1.94177e+07	1.66589e+07	1.75495e+07	1.94905e+07
tr|M0R2L9|M0R2L9_HUMAN	40S ribosomal protein S19 (Fragment) OS=Homo sapiens OX=9606 GN=RPS19 PE=1 SV=1	RPS19	96	8	1	69	8.2526e+06	1.00304e+07	1.07018e+07	1.2678e+07	9.79718e+06	1.17213e+07	7.67624e+06	7.30092e+06	1.0436e+07	1.10732e+07	1.06577e+07	8.26054e+06	8.58355e+06	1.47383e+07	1.26306e+07	1.13597e+07	1.1757e+07	1.33243e+07
sp|Q9Y3A5|SBDS_HUMAN	Ribosome maturation protein SBDS OS=Homo sapiens OX=9606 GN=SBDS PE=1 SV=4	SBDS	75	20	17	57.2	1.71894e+06	1.80304e+06	1.76607e+06	1.88033e+06	1.74722e+06	1.83227e+06	1.67973e+06	1.6239e+06	1.70703e+06	1.70847e+06	1.69625e+06	1.61223e+06	1.69941e+06	1.92028e+06	1.99526e+06	1.76781e+06	1.84674e+06	1.73598e+06
sp|P61513|RL37A_HUMAN	60S ribosomal protein L37a OS=Homo sapiens OX=9606 GN=RPL37A PE=1 SV=2	RPL37A	75	7	1	58.69	861371	1.06632e+06	1.11197e+06	1.49099e+06	1.14671e+06	1.42416e+06	705167	578314	1.15696e+06	1.20582e+06	1.16042e+06	805090	1.06085e+06	1.9406e+06	1.60493e+06	1.39992e+06	1.50626e+06	1.84768e+06
sp|Q9BU61|NDUF3_HUMAN	NADH dehydrogenase [ubiquinone] 1 alpha subcomplex assembly factor 3 OS=Homo sapiens OX=9606 GN=NDUFAF3 PE=1 SV=1	NDUFAF3	14	5	0	36.41	99783.9	102050	86912.4	86198.9	84720.2	102793	88148	84664.5	82634.7	87834.5	87917.2	83165.4	91689.4	95401.1	88827.3	90510.9	100001	108500
sp|P26447|S10A4_HUMAN	Protein S100-A4 OS=Homo sapiens OX=9606 GN=S100A4 PE=1 SV=1	S100A4	361	10	7	45.54	7.82871e+07	4.2291e+07	4.05469e+07	5.30368e+07	4.45291e+07	4.3704e+07	7.94785e+07	6.22004e+07	6.46765e+07	6.57223e+07	6.34353e+07	5.96285e+07	8.09891e+07	7.67479e+07	6.85265e+07	6.84574e+07	8.24561e+07	7.70212e+07
sp|Q9Y587|AP4S1_HUMAN	AP-4 complex subunit sigma-1 OS=Homo sapiens OX=9606 GN=AP4S1 PE=1 SV=1	AP4S1	2	1	0	6.25	51050.5	49375.7	44340.4	44021.4	49750.6	45146.6	53029.8	44091.4	49367.8	47973.6	53152.4	46765.5	48222.3	53031.9	53561.5	46619.8	52468.6	46396.4
sp|P04179|SODM_HUMAN	Superoxide dismutase [Mn], mitochondrial OS=Homo sapiens OX=9606 GN=SOD2 PE=1 SV=3	SOD2	90	9	0	44.59	4.15474e+06	4.16869e+06	3.12137e+06	3.45872e+06	3.07675e+06	3.72154e+06	4.34841e+06	4.32275e+06	3.66652e+06	3.99469e+06	3.67069e+06	3.49591e+06	3.62437e+06	3.68113e+06	3.54904e+06	3.82233e+06	3.61396e+06	4.43622e+06
sp|Q9BPX5|ARP5L_HUMAN	Actin-related protein 2/3 complex subunit 5-like protein OS=Homo sapiens OX=9606 GN=ARPC5L PE=1 SV=1	ARPC5L	143	11	9	72.54	3.68263e+06	2.89392e+06	2.82506e+06	2.86258e+06	2.90186e+06	2.89614e+06	3.57675e+06	3.44209e+06	3.16997e+06	3.23364e+06	3.21616e+06	3.40216e+06	3.70145e+06	3.20319e+06	3.3152e+06	3.37506e+06	3.53451e+06	2.97982e+06
sp|P82979|SARNP_HUMAN	SAP domain-containing ribonucleoprotein OS=Homo sapiens OX=9606 GN=SARNP PE=1 SV=3	SARNP	105	12	0	62.38	3.13069e+06	3.00977e+06	3.22545e+06	3.3862e+06	3.26027e+06	3.13086e+06	3.03922e+06	2.99013e+06	3.20978e+06	3.08257e+06	3.08592e+06	3.01819e+06	3.0957e+06	3.4e+06	3.26583e+06	3.01524e+06	3.18094e+06	3.00997e+06
sp|P62249|RS16_HUMAN	40S ribosomal protein S16 OS=Homo sapiens OX=9606 GN=RPS16 PE=1 SV=2	RPS16	176	15	0	67.8	7.12558e+06	9.02629e+06	1.02666e+07	1.2905e+07	9.51167e+06	1.12631e+07	6.28381e+06	5.91681e+06	1.01999e+07	1.06392e+07	9.93649e+06	6.94655e+06	7.99183e+06	1.5112e+07	1.31049e+07	1.04479e+07	1.13714e+07	1.43286e+07
sp|P25786|PSA1_HUMAN	Proteasome subunit alpha type-1 OS=Homo sapiens OX=9606 GN=PSMA1 PE=1 SV=1	PSMA1	301	27	0	89.73	8.49736e+06	8.82157e+06	8.80051e+06	8.65052e+06	8.92618e+06	8.72063e+06	8.74598e+06	8.48525e+06	8.28281e+06	8.33112e+06	8.58527e+06	8.74492e+06	8.97398e+06	8.2294e+06	8.54561e+06	8.66038e+06	8.55953e+06	7.62867e+06
sp|Q14696|MESD_HUMAN	LRP chaperone MESD OS=Homo sapiens OX=9606 GN=MESD PE=1 SV=2	MESD	94	12	10	44.02	2.90528e+06	3.18072e+06	3.59996e+06	3.43817e+06	3.41823e+06	3.2515e+06	2.88027e+06	3.0208e+06	3.1234e+06	3.0668e+06	3.07768e+06	3.1757e+06	3.07606e+06	3.28694e+06	3.25753e+06	2.99079e+06	3.10275e+06	2.73253e+06
sp|Q12926|ELAV2_HUMAN	ELAV-like protein 2 OS=Homo sapiens OX=9606 GN=ELAVL2 PE=1 SV=2	ELAVL2	16	1	0	2.51	956144	1.00983e+06	1.06045e+06	945094	1.00406e+06	992184	939332	889664	985613	902466	953433	973859	903419	928080	883028	894558	875307	944616
sp|Q6UW68|TM205_HUMAN	Transmembrane protein 205 OS=Homo sapiens OX=9606 GN=TMEM205 PE=1 SV=1	TMEM205	13	4	3	26.98	497241	634188	568092	523361	521987	602256	542748	574488	545300	539013	537692	550293	506712	566390	544210	522487	504537	614677
sp|Q6PI78|TMM65_HUMAN	Transmembrane protein 65 OS=Homo sapiens OX=9606 GN=TMEM65 PE=1 SV=2	TMEM65	9	4	4	17.92	284513	255055	237594	251961	230183	249295	249793	252407	237691	265658	238963	233122	328877	251780	299190	319964	306279	268449
sp|Q99417|MYCBP_HUMAN	c-Myc-binding protein OS=Homo sapiens OX=9606 GN=MYCBP PE=1 SV=3	MYCBP	24	6	0	71.84	487661	514989	539672	504244	561625	512052	504335	548816	550752	550520	547772	553312	533230	551448	551075	505141	542628	576182
sp|Q15819|UB2V2_HUMAN	Ubiquitin-conjugating enzyme E2 variant 2 OS=Homo sapiens OX=9606 GN=UBE2V2 PE=1 SV=4	UBE2V2	146	11	0	68.96	6.73574e+06	6.68366e+06	6.09427e+06	6.0948e+06	6.14373e+06	6.31628e+06	6.44688e+06	6.56129e+06	6.20575e+06	6.10892e+06	6.3455e+06	6.44889e+06	6.49624e+06	6.15186e+06	6.12226e+06	6.36183e+06	6.31825e+06	6.20079e+06
sp|P42766|RL35_HUMAN	60S ribosomal protein L35 OS=Homo sapiens OX=9606 GN=RPL35 PE=1 SV=2	RPL35	103	6	1	38.21	6.80668e+06	9.12553e+06	9.93914e+06	1.36998e+07	9.61895e+06	1.19933e+07	4.67943e+06	3.71017e+06	1.02931e+07	1.07694e+07	1.0195e+07	5.72713e+06	8.29423e+06	1.71221e+07	1.53112e+07	1.18603e+07	1.25145e+07	1.4643e+07
sp|Q13595|TRA2A_HUMAN	Transformer-2 protein homolog alpha OS=Homo sapiens OX=9606 GN=TRA2A PE=1 SV=1	TRA2A	58	9	1	26.95	2.01167e+06	2.12771e+06	1.94163e+06	1.93907e+06	1.94695e+06	2.06539e+06	2.0038e+06	2.02419e+06	1.89356e+06	1.91616e+06	1.91846e+06	2.09539e+06	2.00041e+06	1.81754e+06	1.82828e+06	1.91008e+06	1.89782e+06	1.87438e+06
sp|P84077|ARF1_HUMAN	ADP-ribosylation factor 1 OS=Homo sapiens OX=9606 GN=ARF1 PE=1 SV=2	ARF1	292	13	0	61.88	7.32077e+06	7.02485e+06	7.11354e+06	7.13069e+06	7.13917e+06	7.16003e+06	7.54313e+06	7.38192e+06	7.131e+06	7.1815e+06	7.07181e+06	7.49704e+06	7.71445e+06	7.09222e+06	7.32155e+06	7.4561e+06	7.47537e+06	6.7771e+06
sp|P52565|GDIR1_HUMAN	Rho GDP-dissociation inhibitor 1 OS=Homo sapiens OX=9606 GN=ARHGDIA PE=1 SV=3	ARHGDIA	242	13	0	42.64	2.04555e+07	1.64624e+07	1.58752e+07	1.66325e+07	1.62239e+07	1.6891e+07	2.04424e+07	1.90855e+07	1.77167e+07	1.78652e+07	1.77567e+07	1.82464e+07	2.08961e+07	1.83584e+07	1.86585e+07	2.01246e+07	1.97908e+07	1.7052e+07
sp|P17844|DDX5_HUMAN	Probable ATP-dependent RNA helicase DDX5 OS=Homo sapiens OX=9606 GN=DDX5 PE=1 SV=1	DDX5	487	40	0	51.95	7.1138e+06	8.26795e+06	9.19647e+06	8.74158e+06	8.56921e+06	8.46432e+06	7.10284e+06	7.61118e+06	7.89186e+06	7.74016e+06	7.91546e+06	8.03768e+06	6.919e+06	8.21659e+06	8.11844e+06	7.43187e+06	7.46935e+06	7.2406e+06
sp|P21281|VATB2_HUMAN	V-type proton ATPase subunit B, brain isoform OS=Homo sapiens OX=9606 GN=ATP6V1B2 PE=1 SV=3	ATP6V1B2	167	22	4	50.49	1.92995e+06	1.82945e+06	1.91095e+06	1.86011e+06	1.90101e+06	1.83317e+06	1.85041e+06	1.83332e+06	1.79292e+06	1.77177e+06	1.77345e+06	1.82913e+06	2.12038e+06	1.88793e+06	1.93216e+06	2.01708e+06	1.9727e+06	1.79656e+06
sp|Q16658|FSCN1_HUMAN	Fascin OS=Homo sapiens OX=9606 GN=FSCN1 PE=1 SV=3	FSCN1	70	18	10	43	278767	794375	1.08808e+06	672620	1.04147e+06	663214	390664	368283	362776	381803	404122	512899	259799	348123	309913	290297	294135	351223
sp|P61978|HNRPK_HUMAN	Heterogeneous nuclear ribonucleoprotein K OS=Homo sapiens OX=9606 GN=HNRNPK PE=1 SV=1	HNRNPK	541	33	0	65.23	2.50143e+07	2.76365e+07	2.67093e+07	2.66333e+07	2.71044e+07	2.64723e+07	2.51522e+07	2.72661e+07	2.65605e+07	2.63237e+07	2.67654e+07	2.7138e+07	2.46138e+07	2.49443e+07	2.4773e+07	2.5723e+07	2.46554e+07	2.53205e+07
sp|P61978-2|HNRPK_HUMAN	Isoform 2 of Heterogeneous nuclear ribonucleoprotein K OS=Homo sapiens OX=9606 GN=HNRNPK	HNRNPK	542	34	0	66.81	2.5016e+07	2.76359e+07	2.67059e+07	2.66403e+07	2.71064e+07	2.64751e+07	2.5156e+07	2.72673e+07	2.65636e+07	2.63209e+07	2.67631e+07	2.71429e+07	2.46031e+07	2.49372e+07	2.47665e+07	2.57256e+07	2.46535e+07	2.53282e+07
sp|P61978-3|HNRPK_HUMAN	Isoform 3 of Heterogeneous nuclear ribonucleoprotein K OS=Homo sapiens OX=9606 GN=HNRNPK	HNRNPK	569	34	1	65	2.50293e+07	2.76244e+07	2.67591e+07	2.66282e+07	2.70679e+07	2.64886e+07	2.52374e+07	2.7334e+07	2.65742e+07	2.63196e+07	2.6739e+07	2.71691e+07	2.46378e+07	2.49182e+07	2.47505e+07	2.56831e+07	2.45864e+07	2.52662e+07
sp|P22695|QCR2_HUMAN	Cytochrome b-c1 complex subunit 2, mitochondrial OS=Homo sapiens OX=9606 GN=UQCRC2 PE=1 SV=3	UQCRC2	192	20	12	50.55	3.10243e+06	2.97977e+06	2.78295e+06	2.73306e+06	2.65195e+06	2.7675e+06	2.95695e+06	2.96234e+06	2.69175e+06	2.827e+06	2.78967e+06	2.86867e+06	3.16313e+06	2.81122e+06	3.02207e+06	3.22929e+06	3.03663e+06	3.25013e+06
sp|Q92890|UFD1_HUMAN	Ubiquitin recognition factor in ER-associated degradation protein 1 OS=Homo sapiens OX=9606 GN=UFD1 PE=1 SV=3	UFD1	69	15	0	60.58	2.65849e+06	2.84996e+06	2.92734e+06	2.89581e+06	3.01568e+06	2.7996e+06	2.66101e+06	2.62178e+06	2.67399e+06	2.6462e+06	2.79513e+06	2.81454e+06	2.74368e+06	2.67108e+06	2.72018e+06	2.81605e+06	2.6736e+06	2.40785e+06
sp|P29218|IMPA1_HUMAN	Inositol monophosphatase 1 OS=Homo sapiens OX=9606 GN=IMPA1 PE=1 SV=1	IMPA1	120	15	0	49.1	1.22912e+06	1.25743e+06	1.20029e+06	1.14675e+06	1.1854e+06	1.21085e+06	1.06959e+06	1.07474e+06	937346	951448	947401	1.02155e+06	1.23123e+06	1.06017e+06	1.10688e+06	1.16363e+06	1.14467e+06	1.06244e+06
sp|Q15717|ELAV1_HUMAN	ELAV-like protein 1 OS=Homo sapiens OX=9606 GN=ELAVL1 PE=1 SV=2	ELAVL1	171	13	0	46.93	3.37103e+06	3.6937e+06	3.89343e+06	3.63132e+06	3.77069e+06	3.63682e+06	3.36143e+06	3.43814e+06	3.60706e+06	3.4699e+06	3.53468e+06	3.57769e+06	3.28869e+06	3.45422e+06	3.3076e+06	3.41026e+06	3.31315e+06	3.57344e+06
sp|Q9Y230|RUVB2_HUMAN	RuvB-like 2 OS=Homo sapiens OX=9606 GN=RUVBL2 PE=1 SV=3	RUVBL2	239	30	0	60.04	3.70512e+06	3.83309e+06	3.52811e+06	3.42266e+06	3.50488e+06	3.67129e+06	3.53866e+06	3.66579e+06	3.24025e+06	3.2566e+06	3.26736e+06	3.62328e+06	3.42588e+06	3.12966e+06	3.0672e+06	3.17491e+06	3.27434e+06	3.38833e+06
tr|Q14473|Q14473_HUMAN	GLOBIN domain-containing protein OS=Homo sapiens OX=9606 PE=3 SV=1	NA	11	2	0	10.86	1.73187e+06	3.26985e+06	3.55379e+06	2.66833e+06	2.50286e+06	2.18244e+06	1.04024e+06	2.00637e+06	1.3723e+06	1.73526e+06	1.20516e+06	1.35431e+06	1.06787e+06	1.10936e+06	1.6433e+06	1.71194e+06	1.10127e+06	3.58936e+06
sp|Q99877|H2B1N_HUMAN	Histone H2B type 1-N OS=Homo sapiens OX=9606 GN=H2BC15 PE=1 SV=3	H2BC15	1205	23	0	82.53	2.02482e+08	2.18709e+08	2.04922e+08	2.79599e+08	2.07665e+08	2.44438e+08	1.62189e+08	1.50929e+08	2.57455e+08	2.57962e+08	2.52868e+08	1.8682e+08	2.14961e+08	3.52506e+08	2.91833e+08	2.48242e+08	2.8096e+08	3.77838e+08
sp|P39023|RL3_HUMAN	60S ribosomal protein L3 OS=Homo sapiens OX=9606 GN=RPL3 PE=1 SV=2	RPL3	305	31	0	50.12	1.1151e+07	1.4548e+07	1.52655e+07	1.94171e+07	1.40684e+07	1.7632e+07	9.18466e+06	7.9871e+06	1.50218e+07	1.61935e+07	1.50477e+07	1.0624e+07	1.41134e+07	2.44834e+07	2.22049e+07	2.05235e+07	1.91699e+07	2.1998e+07
tr|B3KS36|B3KS36_HUMAN	cDNA FLJ35376 fis, clone SKMUS2004044, highly similar to Homo sapiens ribosomal protein L3 (RPL3), transcript variant 2, mRNA OS=Homo sapiens OX=9606 PE=2 SV=1	NA	249	26	1	51.13	1.12108e+07	1.46025e+07	1.5227e+07	1.93292e+07	1.40169e+07	1.76789e+07	9.28299e+06	8.02518e+06	1.50723e+07	1.60932e+07	1.50825e+07	1.06199e+07	1.41008e+07	2.4382e+07	2.20593e+07	2.03797e+07	1.9107e+07	2.21401e+07
sp|P50995|ANX11_HUMAN	Annexin A11 OS=Homo sapiens OX=9606 GN=ANXA11 PE=1 SV=1	ANXA11	289	25	0	40.59	8.36687e+06	7.81659e+06	7.25073e+06	7.75244e+06	7.42292e+06	7.28459e+06	8.01965e+06	7.95772e+06	7.87197e+06	8.03055e+06	7.83077e+06	7.52598e+06	8.32731e+06	7.68442e+06	8.34389e+06	8.74183e+06	8.13796e+06	7.92693e+06
tr|Q59EP1|Q59EP1_HUMAN	Annexin (Fragment) OS=Homo sapiens OX=9606 PE=2 SV=1	NA	283	25	1	40.78	8.54342e+06	7.96736e+06	7.4217e+06	7.96903e+06	7.63425e+06	7.4686e+06	7.65689e+06	7.57003e+06	7.53865e+06	7.69895e+06	7.50572e+06	7.19115e+06	8.5007e+06	7.83788e+06	8.55894e+06	8.95471e+06	8.31174e+06	8.04421e+06
sp|Q99880|H2B1L_HUMAN	Histone H2B type 1-L OS=Homo sapiens OX=9606 GN=H2BC13 PE=1 SV=3	H2BC13	1153	24	0	82.53	2.02769e+08	2.1906e+08	2.04381e+08	2.80261e+08	2.07208e+08	2.453e+08	1.62764e+08	1.50902e+08	2.56481e+08	2.58171e+08	2.52277e+08	1.86173e+08	2.14217e+08	3.5386e+08	2.91076e+08	2.47901e+08	2.80624e+08	3.80181e+08
sp|Q9UMY4|SNX12_HUMAN	Sorting nexin-12 OS=Homo sapiens OX=9606 GN=SNX12 PE=1 SV=4	SNX12	56	8	0	48.15	3.11175e+06	3.01759e+06	2.99889e+06	2.96031e+06	3.07999e+06	2.89551e+06	3.03247e+06	2.91788e+06	3.02897e+06	2.92804e+06	2.92088e+06	3.18057e+06	3.13011e+06	2.9605e+06	2.99794e+06	3.13408e+06	3.04627e+06	2.81506e+06
sp|O15144|ARPC2_HUMAN	Actin-related protein 2/3 complex subunit 2 OS=Homo sapiens OX=9606 GN=ARPC2 PE=1 SV=1	ARPC2	427	25	3	62	1.44835e+07	1.20073e+07	1.15198e+07	1.24898e+07	1.19922e+07	1.20235e+07	1.42653e+07	1.33208e+07	1.33542e+07	1.39813e+07	1.37531e+07	1.3545e+07	1.49132e+07	1.41796e+07	1.4612e+07	1.49097e+07	1.48796e+07	1.22979e+07
sp|Q9BRG1|VPS25_HUMAN	Vacuolar protein-sorting-associated protein 25 OS=Homo sapiens OX=9606 GN=VPS25 PE=1 SV=1	VPS25	27	8	3	48.29	417466	404702	434433	408412	442192	405179	445231	433927	438988	434619	435955	441146	436398	389824	437930	437427	440627	387915
sp|P05198|IF2A_HUMAN	Eukaryotic translation initiation factor 2 subunit 1 OS=Homo sapiens OX=9606 GN=EIF2S1 PE=1 SV=3	EIF2S1	266	25	18	69.52	2.71839e+06	2.75446e+06	2.5819e+06	2.5869e+06	2.60425e+06	2.76714e+06	2.67129e+06	2.75501e+06	2.56839e+06	2.59206e+06	2.62379e+06	2.74944e+06	2.59997e+06	2.47748e+06	2.53389e+06	2.60397e+06	2.50771e+06	2.4804e+06
sp|Q9NZR1|TMOD2_HUMAN	Tropomodulin-2 OS=Homo sapiens OX=9606 GN=TMOD2 PE=1 SV=1	TMOD2	36	4	1	9.97	1.08307e+07	1.77282e+07	1.90638e+07	1.32249e+07	1.35781e+07	1.19054e+07	6.59322e+06	1.01967e+07	8.70026e+06	1.00034e+07	8.23221e+06	9.28686e+06	6.53089e+06	6.60895e+06	1.11865e+07	1.27586e+07	8.54019e+06	1.66002e+07
sp|P00441|SODC_HUMAN	Superoxide dismutase [Cu-Zn] OS=Homo sapiens OX=9606 GN=SOD1 PE=1 SV=2	SOD1	53	9	8	57.79	3.52951e+06	3.83276e+06	2.91478e+06	2.83076e+06	3.34114e+06	2.85401e+06	4.06563e+06	4.11208e+06	3.00104e+06	2.99996e+06	3.07361e+06	2.7948e+06	3.12984e+06	3.03855e+06	3.0405e+06	3.55365e+06	3.08844e+06	3.33622e+06
sp|Q8N257|H2B3B_HUMAN	Histone H2B type 3-B OS=Homo sapiens OX=9606 GN=H2BU1 PE=1 SV=3	H2BU1	970	24	0	82.53	2.03556e+08	2.20677e+08	2.08177e+08	2.79548e+08	2.09176e+08	2.47315e+08	1.62993e+08	1.52865e+08	2.56242e+08	2.57657e+08	2.52104e+08	1.85004e+08	2.12006e+08	3.50972e+08	2.87638e+08	2.4272e+08	2.79189e+08	3.83064e+08
sp|O14576|DC1I1_HUMAN	Cytoplasmic dynein 1 intermediate chain 1 OS=Homo sapiens OX=9606 GN=DYNC1I1 PE=1 SV=2	DYNC1I1	8	1	0	1.09	988388	788951	824571	918810	999528	784350	1.01771e+06	940405	941983	858649	876933	858347	999606	1.01474e+06	928262	641790	949245	999955
sp|P11233|RALA_HUMAN	Ras-related protein Ral-A OS=Homo sapiens OX=9606 GN=RALA PE=1 SV=1	RALA	96	13	6	46.6	2.24313e+06	2.74164e+06	2.77542e+06	2.74228e+06	2.74232e+06	2.64698e+06	2.13255e+06	2.23426e+06	2.36676e+06	2.39904e+06	2.38009e+06	2.22741e+06	2.29683e+06	2.46196e+06	2.52802e+06	2.61586e+06	2.38317e+06	2.37352e+06
sp|O14974|MYPT1_HUMAN	Protein phosphatase 1 regulatory subunit 12A OS=Homo sapiens OX=9606 GN=PPP1R12A PE=1 SV=1	PPP1R12A	267	51	0	44.08	2.78395e+06	2.70145e+06	2.67571e+06	2.59136e+06	2.64351e+06	2.66078e+06	2.69213e+06	2.85043e+06	2.57939e+06	2.54485e+06	2.53647e+06	2.72252e+06	2.59537e+06	2.34074e+06	2.29321e+06	2.2466e+06	2.38344e+06	2.28078e+06
sp|O14974-4|MYPT1_HUMAN	Isoform 4 of Protein phosphatase 1 regulatory subunit 12A OS=Homo sapiens OX=9606 GN=PPP1R12A	PPP1R12A	272	52	1	48.09	2.78421e+06	2.70181e+06	2.67387e+06	2.59089e+06	2.64278e+06	2.6588e+06	2.69175e+06	2.84824e+06	2.58268e+06	2.54612e+06	2.53851e+06	2.72077e+06	2.59546e+06	2.33842e+06	2.2912e+06	2.24534e+06	2.38262e+06	2.28848e+06
sp|Q9UI12|VATH_HUMAN	V-type proton ATPase subunit H OS=Homo sapiens OX=9606 GN=ATP6V1H PE=1 SV=1	ATP6V1H	58	16	1	36.23	586583	593067	624343	591055	612713	572246	545673	523313	509227	521314	524359	518600	652917	570568	605015	646780	588447	518420
sp|Q13596|SNX1_HUMAN	Sorting nexin-1 OS=Homo sapiens OX=9606 GN=SNX1 PE=1 SV=3	SNX1	161	23	0	47.13	1.60995e+06	1.53139e+06	1.6611e+06	1.60236e+06	1.68485e+06	1.57056e+06	1.53117e+06	1.53756e+06	1.59768e+06	1.55215e+06	1.60479e+06	1.64517e+06	1.69596e+06	1.60062e+06	1.62891e+06	1.71055e+06	1.6371e+06	1.43818e+06
sp|Q13596-3|SNX1_HUMAN	Isoform 3 of Sorting nexin-1 OS=Homo sapiens OX=9606 GN=SNX1	SNX1	142	22	1	41.11	1.6166e+06	1.53356e+06	1.65419e+06	1.6007e+06	1.67392e+06	1.56852e+06	1.52259e+06	1.53517e+06	1.60245e+06	1.55587e+06	1.60542e+06	1.63362e+06	1.68249e+06	1.61725e+06	1.62488e+06	1.70321e+06	1.63951e+06	1.46557e+06
sp|Q7KZI7|MARK2_HUMAN	Serine/threonine-protein kinase MARK2 OS=Homo sapiens OX=9606 GN=MARK2 PE=1 SV=2	MARK2	52	21	0	30.46	335609	301314	345827	411073	326476	343551	305497	271591	407382	410158	405193	308006	363964	533909	505675	434201	454817	446541
sp|Q7KZI7-13|MARK2_HUMAN	Isoform 13 of Serine/threonine-protein kinase MARK2 OS=Homo sapiens OX=9606 GN=MARK2	MARK2	53	21	0	35.89	334831	301213	340702	416114	325118	345128	301617	273462	403347	414302	403391	306585	362151	541907	504798	439018	452348	449302
sp|O60282|KIF5C_HUMAN	Kinesin heavy chain isoform 5C OS=Homo sapiens OX=9606 GN=KIF5C PE=1 SV=1	KIF5C	73	14	0	14	1.4234e+06	1.60786e+06	1.61949e+06	1.57077e+06	1.55922e+06	1.61795e+06	1.3884e+06	1.34629e+06	1.36714e+06	1.36988e+06	1.3879e+06	1.4716e+06	1.40484e+06	1.45503e+06	1.46031e+06	1.42089e+06	1.36402e+06	1.28743e+06
sp|Q9H936|GHC1_HUMAN	Mitochondrial glutamate carrier 1 OS=Homo sapiens OX=9606 GN=SLC25A22 PE=1 SV=1	SLC25A22	31	8	0	24.46	664855	625661	537547	602352	574539	587745	609012	639430	592044	599489	593435	598505	691590	653543	674134	635831	684005	721165
sp|O14818|PSA7_HUMAN	Proteasome subunit alpha type-7 OS=Homo sapiens OX=9606 GN=PSMA7 PE=1 SV=1	PSMA7	206	18	0	64.11	1.07563e+07	1.08314e+07	1.10829e+07	1.05687e+07	1.0801e+07	1.08642e+07	1.14393e+07	1.11005e+07	1.07431e+07	1.0772e+07	1.08746e+07	1.12559e+07	1.10806e+07	1.01696e+07	1.03842e+07	1.10162e+07	1.07634e+07	1.00923e+07
sp|Q9UHD8|SEPT9_HUMAN	Septin-9 OS=Homo sapiens OX=9606 GN=SEPTIN9 PE=1 SV=2	SEPTIN9	415	46	0	69.11	6.11212e+06	5.37789e+06	5.00053e+06	5.891e+06	5.40577e+06	5.30051e+06	6.53003e+06	6.17815e+06	6.23476e+06	6.45763e+06	6.3882e+06	5.85698e+06	6.29264e+06	6.42126e+06	6.64271e+06	6.93043e+06	6.5089e+06	6.13179e+06
tr|K7EPY1|K7EPY1_HUMAN	Septin-9 (Fragment) OS=Homo sapiens OX=9606 GN=SEPTIN9 PE=1 SV=1	SEPTIN9	100	13	0	60.92	4.86385e+06	4.30491e+06	4.32336e+06	4.99868e+06	4.72014e+06	4.22021e+06	5.21865e+06	5.15704e+06	5.27116e+06	5.36242e+06	5.33901e+06	4.76282e+06	5.29136e+06	5.43752e+06	5.475e+06	5.44532e+06	5.33818e+06	4.94047e+06
sp|Q6VY07|PACS1_HUMAN	Phosphofurin acidic cluster sorting protein 1 OS=Homo sapiens OX=9606 GN=PACS1 PE=1 SV=2	PACS1	105	27	0	31.67	1.15952e+06	988622	860671	979057	893078	950243	1.20988e+06	1.14165e+06	1.08876e+06	1.08873e+06	1.11465e+06	1.03202e+06	1.1187e+06	1.09097e+06	1.12937e+06	1.07412e+06	1.14481e+06	1.13069e+06
sp|P54920|SNAA_HUMAN	Alpha-soluble NSF attachment protein OS=Homo sapiens OX=9606 GN=NAPA PE=1 SV=3	NAPA	163	21	0	82.37	1.68589e+06	1.71878e+06	1.95181e+06	1.80934e+06	1.92563e+06	1.74676e+06	1.64695e+06	1.61676e+06	1.77569e+06	1.72299e+06	1.79528e+06	1.79532e+06	1.99067e+06	1.73395e+06	2.02657e+06	2.2452e+06	1.86121e+06	1.44654e+06
sp|Q9Y608|LRRF2_HUMAN	Leucine-rich repeat flightless-interacting protein 2 OS=Homo sapiens OX=9606 GN=LRRFIP2 PE=1 SV=1	LRRFIP2	43	16	0	20.8	641119	674935	745149	688279	751492	694865	642322	728601	663263	648228	639051	692015	675396	665710	638451	753521	696558	647801
tr|B4DPC0|B4DPC0_HUMAN	cDNA FLJ52713, moderately similar to Mus musculus leucine rich repeat (in FLII) interacting protein 1 (Lrrfip1), mRNA OS=Homo sapiens OX=9606 PE=2 SV=1	NA	84	14	0	35.53	1.69269e+06	1.74436e+06	1.75067e+06	1.85618e+06	2.05378e+06	1.89918e+06	2.01684e+06	2.46044e+06	2.21211e+06	2.043e+06	2.0845e+06	2.2477e+06	2.09277e+06	2.28537e+06	1.95222e+06	2.99664e+06	2.35234e+06	2.43772e+06
sp|P07195|LDHB_HUMAN	L-lactate dehydrogenase B chain OS=Homo sapiens OX=9606 GN=LDHB PE=1 SV=2	LDHB	626	26	1	54.79	3.78787e+07	3.98396e+07	3.78118e+07	3.74256e+07	3.79502e+07	3.92728e+07	4.09687e+07	3.8543e+07	3.79971e+07	3.8023e+07	3.80654e+07	3.75976e+07	3.63237e+07	3.59478e+07	3.67364e+07	3.82801e+07	3.71044e+07	3.77088e+07
tr|B4DJI1|B4DJI1_HUMAN	L-lactate dehydrogenase OS=Homo sapiens OX=9606 PE=2 SV=1	NA	506	19	0	45.9	2.85484e+07	2.93936e+07	3.02279e+07	2.84151e+07	2.96238e+07	2.90255e+07	3.17349e+07	3.09793e+07	2.9993e+07	3.13149e+07	2.93989e+07	3.12017e+07	2.73778e+07	2.88637e+07	2.62724e+07	2.64315e+07	2.76294e+07	3.27397e+07
sp|Q15019|SEPT2_HUMAN	Septin-2 OS=Homo sapiens OX=9606 GN=SEPTIN2 PE=1 SV=1	SEPTIN2	215	24	0	64.82	5.99877e+06	5.62199e+06	5.66031e+06	5.64168e+06	5.70759e+06	5.62019e+06	6.27398e+06	6.01719e+06	5.75172e+06	5.81931e+06	5.87362e+06	5.98082e+06	6.21738e+06	5.65589e+06	5.95072e+06	6.27242e+06	5.84644e+06	5.81572e+06
sp|P27986|P85A_HUMAN	Phosphatidylinositol 3-kinase regulatory subunit alpha OS=Homo sapiens OX=9606 GN=PIK3R1 PE=1 SV=2	PIK3R1	155	31	0	47.93	1.63636e+06	1.56418e+06	1.40383e+06	1.43276e+06	1.41284e+06	1.43549e+06	1.48197e+06	1.51278e+06	1.42868e+06	1.44152e+06	1.41835e+06	1.38383e+06	1.51752e+06	1.4341e+06	1.45103e+06	1.47978e+06	1.47399e+06	1.52862e+06
sp|O43236|SEPT4_HUMAN	Septin-4 OS=Homo sapiens OX=9606 GN=SEPTIN4 PE=1 SV=1	SEPTIN4	30	6	0	7.95	5.91584e+06	4.88388e+06	4.85684e+06	5.26084e+06	4.91264e+06	4.77962e+06	5.54087e+06	5.27346e+06	5.35056e+06	5.36592e+06	5.47438e+06	4.96803e+06	5.64948e+06	5.4504e+06	5.81418e+06	5.69305e+06	5.71196e+06	5.19188e+06
sp|Q01814|AT2B2_HUMAN	Plasma membrane calcium-transporting ATPase 2 OS=Homo sapiens OX=9606 GN=ATP2B2 PE=1 SV=2	ATP2B2	34	8	0	7.32	588631	462880	458846	463401	465788	473038	581847	562662	487798	494767	477623	522523	597423	504009	508925	524080	543692	472123
tr|A1X4P9|A1X4P9_HUMAN	PMCA2i (Fragment) OS=Homo sapiens OX=9606 GN=ATP2B2 PE=2 SV=1	ATP2B2	16	4	1	10.71	1.48093e+06	1.21413e+06	1.14586e+06	1.12823e+06	1.12136e+06	1.18442e+06	1.49035e+06	1.40175e+06	1.17403e+06	1.23828e+06	1.19235e+06	1.25669e+06	1.39116e+06	1.24598e+06	1.28951e+06	1.25942e+06	1.30004e+06	1.1055e+06
sp|P54652|HSP72_HUMAN	Heat shock-related 70 kDa protein 2 OS=Homo sapiens OX=9606 GN=HSPA2 PE=1 SV=1	HSPA2	365	17	1	25.04	2.89466e+07	3.2429e+07	3.35002e+07	3.06261e+07	3.32143e+07	3.23085e+07	2.92156e+07	3.05163e+07	2.90624e+07	2.91832e+07	2.96749e+07	3.25105e+07	2.67624e+07	2.70003e+07	2.62017e+07	2.79961e+07	2.70853e+07	2.50192e+07
tr|E9PL57|E9PL57_HUMAN	NEDD8 (Fragment) OS=Homo sapiens OX=9606 GN=NEDD8-MDP1 PE=3 SV=1	NEDD8-MDP1	48	7	0	35.88	500921	490585	404484	426445	423086	465410	481087	485319	446476	471846	452749	451698	436323	513173	436301	377790	479184	564554
sp|Q9H0B6|KLC2_HUMAN	Kinesin light chain 2 OS=Homo sapiens OX=9606 GN=KLC2 PE=1 SV=1	KLC2	59	23	0	43.25	622088	703555	719059	684381	700799	684341	610489	642692	626141	611503	607358	649899	606930	612758	596177	639219	600062	611201
tr|E7EVH7|E7EVH7_HUMAN	Kinesin light chain OS=Homo sapiens OX=9606 PE=3 SV=2	NA	160	31	0	42.98	1.07647e+06	1.11698e+06	1.13126e+06	1.08405e+06	1.14206e+06	1.1097e+06	1.08653e+06	1.08486e+06	971622	969049	982707	1.10151e+06	1.06394e+06	971646	988326	1.00189e+06	992272	917619
sp|Q14257|RCN2_HUMAN	Reticulocalbin-2 OS=Homo sapiens OX=9606 GN=RCN2 PE=1 SV=1	RCN2	30	7	0	26.81	153390	148594	137502	149537	149791	152321	191619	210253	174684	196156	168980	171432	157520	203434	167035	196080	190101	232143
sp|O43924|PDE6D_HUMAN	Retinal rod rhodopsin-sensitive cGMP 3',5'-cyclic phosphodiesterase subunit delta OS=Homo sapiens OX=9606 GN=PDE6D PE=1 SV=1	PDE6D	22	5	1	33.33	211318	233890	277893	235815	276274	239874	199835	220599	228642	224666	232098	231012	232170	213970	227385	229124	220965	214400
sp|Q15836|VAMP3_HUMAN	Vesicle-associated membrane protein 3 OS=Homo sapiens OX=9606 GN=VAMP3 PE=1 SV=3	VAMP3	25	3	1	40	619163	556159	536112	546599	552709	558616	634783	641047	633406	607267	623086	596102	664672	581715	665641	674133	633387	544817
sp|Q96DA6|TIM14_HUMAN	Mitochondrial import inner membrane translocase subunit TIM14 OS=Homo sapiens OX=9606 GN=DNAJC19 PE=1 SV=3	DNAJC19	12	6	0	49.13	336892	413260	422281	390671	408079	400639	326213	351603	376093	348729	352740	359840	312621	302546	342002	342717	320413	337131
sp|O75116|ROCK2_HUMAN	Rho-associated protein kinase 2 OS=Homo sapiens OX=9606 GN=ROCK2 PE=1 SV=4	ROCK2	64	33	21	24.5	1.6069e+06	1.3959e+06	1.36996e+06	1.40782e+06	1.37378e+06	1.40627e+06	1.63971e+06	1.68008e+06	1.59786e+06	1.64812e+06	1.60365e+06	1.61131e+06	1.49993e+06	1.55111e+06	1.45882e+06	1.39189e+06	1.48306e+06	1.51711e+06
sp|Q02818|NUCB1_HUMAN	Nucleobindin-1 OS=Homo sapiens OX=9606 GN=NUCB1 PE=1 SV=4	NUCB1	19	12	0	29.28	171539	169998	137875	157287	159975	177333	159631	175626	120556	126560	118953	136281	179541	201647	176178	192713	186960	216180
sp|P54725|RD23A_HUMAN	UV excision repair protein RAD23 homolog A OS=Homo sapiens OX=9606 GN=RAD23A PE=1 SV=1	RAD23A	44	10	0	24.24	3.74384e+06	3.87814e+06	3.27956e+06	3.34272e+06	3.48765e+06	3.62481e+06	3.70573e+06	3.85241e+06	3.49641e+06	3.56157e+06	3.54657e+06	3.55588e+06	3.47742e+06	4.09945e+06	3.40698e+06	3.68782e+06	3.95689e+06	4.51815e+06
sp|Q9GZZ1|NAA50_HUMAN	N-alpha-acetyltransferase 50 OS=Homo sapiens OX=9606 GN=NAA50 PE=1 SV=1	NAA50	58	11	2	60.35	1.31172e+06	1.50426e+06	1.62939e+06	1.52568e+06	1.60326e+06	1.55521e+06	1.34271e+06	1.42745e+06	1.37812e+06	1.38509e+06	1.43024e+06	1.55596e+06	1.37388e+06	1.34089e+06	1.36105e+06	1.39746e+06	1.35894e+06	1.27124e+06
sp|Q96S90|LYSM1_HUMAN	LysM and putative peptidoglycan-binding domain-containing protein 1 OS=Homo sapiens OX=9606 GN=LYSMD1 PE=1 SV=1	LYSMD1	1	1	0	3.96	150026	205426	177796	168531	176307	184719	145742	159847	142286	155517	145887	158381	167209	142508	123390	138385	151092	130599
sp|Q96PK6|RBM14_HUMAN	RNA-binding protein 14 OS=Homo sapiens OX=9606 GN=RBM14 PE=1 SV=2	RBM14	259	28	20	40.96	4.26873e+06	4.37093e+06	4.56652e+06	4.59748e+06	4.58641e+06	4.49303e+06	4.28191e+06	4.58018e+06	4.5864e+06	4.42003e+06	4.65978e+06	4.54165e+06	4.34691e+06	4.35684e+06	4.43218e+06	4.40946e+06	4.43008e+06	4.39426e+06
sp|Q96PK6-5|RBM14_HUMAN	Isoform 5 of RNA-binding protein 14 OS=Homo sapiens OX=9606 GN=RBM14	RBM14	46	7	0	29.79	2.62927e+06	2.80184e+06	2.79403e+06	2.76085e+06	2.75523e+06	2.74216e+06	2.67793e+06	2.76948e+06	2.70679e+06	2.73731e+06	2.70423e+06	2.86521e+06	2.55222e+06	2.58453e+06	2.54592e+06	2.60025e+06	2.65566e+06	2.5821e+06
sp|P37235|HPCL1_HUMAN	Hippocalcin-like protein 1 OS=Homo sapiens OX=9606 GN=HPCAL1 PE=1 SV=3	HPCAL1	41	11	3	60.1	787738	903846	846808	827708	906852	870189	702365	832296	800693	756714	795975	727469	847300	872725	858917	953836	920818	972672
sp|P42677|RS27_HUMAN	40S ribosomal protein S27 OS=Homo sapiens OX=9606 GN=RPS27 PE=1 SV=3	RPS27	68	4	1	38.09	4.45263e+06	4.99508e+06	5.18492e+06	5.89107e+06	4.92699e+06	5.58794e+06	4.49286e+06	4.35811e+06	5.32357e+06	5.51464e+06	5.30493e+06	4.46692e+06	4.25127e+06	6.7706e+06	5.73529e+06	5.20293e+06	5.72655e+06	6.75209e+06
sp|Q13554|KCC2B_HUMAN	Calcium/calmodulin-dependent protein kinase type II subunit beta OS=Homo sapiens OX=9606 GN=CAMK2B PE=1 SV=3	CAMK2B	48	6	0	11.26	2.37391e+06	2.28019e+06	2.07433e+06	2.14101e+06	2.10998e+06	2.13188e+06	2.38485e+06	2.38953e+06	2.21555e+06	2.25444e+06	2.22706e+06	1.97473e+06	2.31164e+06	2.09748e+06	2.22917e+06	2.17755e+06	2.207e+06	2.39374e+06
tr|H7C394|H7C394_HUMAN	Calcium/calmodulin-dependent protein kinase type II subunit beta (Fragment) OS=Homo sapiens OX=9606 GN=CAMK2B PE=1 SV=1	CAMK2B	7	2	0	10.87	690558	623546	526783	553264	539049	590844	675007	623817	656512	667763	618704	561180	641202	731485	675236	705581	665602	831026
sp|O75340|PDCD6_HUMAN	Programmed cell death protein 6 OS=Homo sapiens OX=9606 GN=PDCD6 PE=1 SV=1	PDCD6	57	7	0	32.98	1.41452e+06	1.42481e+06	1.22802e+06	1.32156e+06	1.23181e+06	1.33489e+06	1.3626e+06	1.33724e+06	1.24664e+06	1.25637e+06	1.23965e+06	1.19074e+06	1.33167e+06	1.30124e+06	1.28346e+06	1.27097e+06	1.33815e+06	1.47429e+06
sp|O75340-2|PDCD6_HUMAN	Isoform 2 of Programmed cell death protein 6 OS=Homo sapiens OX=9606 GN=PDCD6	PDCD6	56	7	1	32.27	1.42023e+06	1.42953e+06	1.22773e+06	1.30924e+06	1.22129e+06	1.32939e+06	1.363e+06	1.33831e+06	1.25589e+06	1.25285e+06	1.24202e+06	1.19085e+06	1.3212e+06	1.30854e+06	1.29255e+06	1.27197e+06	1.34582e+06	1.46844e+06
sp|P35527|K1C9_HUMAN	Keratin, type I cytoskeletal 9 OS=Homo sapiens OX=9606 GN=KRT9 PE=1 SV=3	KRT9	127	26	25	44.3	1.52411e+06	3.03061e+06	3.14126e+06	2.02782e+06	1.88193e+06	1.52739e+06	1.25817e+06	1.37784e+07	1.37606e+06	2.55362e+06	1.10907e+07	1.577e+06	2.37347e+06	1.40189e+06	3.45817e+06	1.01495e+06	1.4993e+06	1.06397e+06
sp|Q00577|PURA_HUMAN	Transcriptional activator protein Pur-alpha OS=Homo sapiens OX=9606 GN=PURA PE=1 SV=2	PURA	54	11	11	50	1.74419e+06	1.52457e+06	1.23782e+06	1.39719e+06	1.27233e+06	1.40463e+06	1.72914e+06	1.69675e+06	1.48958e+06	1.5349e+06	1.52183e+06	1.52657e+06	1.66253e+06	1.51393e+06	1.56092e+06	1.57953e+06	1.59823e+06	1.50381e+06
sp|Q9HD42|CHM1A_HUMAN	Charged multivesicular body protein 1a OS=Homo sapiens OX=9606 GN=CHMP1A PE=1 SV=1	CHMP1A	45	9	0	31.63	2.80108e+06	2.40211e+06	2.40576e+06	2.40008e+06	2.37679e+06	2.36529e+06	2.72995e+06	2.73236e+06	2.57799e+06	2.56066e+06	2.62265e+06	2.73283e+06	2.53955e+06	2.46664e+06	2.41687e+06	2.40846e+06	2.47334e+06	2.5046e+06
sp|Q8N4H5|TOM5_HUMAN	Mitochondrial import receptor subunit TOM5 homolog OS=Homo sapiens OX=9606 GN=TOMM5 PE=1 SV=1	TOMM5	21	4	1	56.85	901514	1.08455e+06	876861	885322	876838	913218	817060	836629	751414	807920	759828	774514	828904	878828	877173	715541	862292	911081
sp|P24666|PPAC_HUMAN	Low molecular weight phosphotyrosine protein phosphatase OS=Homo sapiens OX=9606 GN=ACP1 PE=1 SV=3	ACP1	73	7	0	50.63	1.36801e+06	1.3193e+06	1.38628e+06	1.38751e+06	1.45615e+06	1.34625e+06	1.33573e+06	1.46356e+06	1.40779e+06	1.38898e+06	1.43168e+06	1.48527e+06	1.46574e+06	1.31232e+06	1.39117e+06	1.4601e+06	1.44415e+06	1.28117e+06
sp|O95989|NUDT3_HUMAN	Diphosphoinositol polyphosphate phosphohydrolase 1 OS=Homo sapiens OX=9606 GN=NUDT3 PE=1 SV=1	NUDT3	14	5	1	38.95	288540	302858	288856	293093	291134	301045	293869	312534	306753	301685	300838	305431	276771	294246	291601	314874	277678	286669
sp|O43837|IDH3B_HUMAN	Isocitrate dehydrogenase [NAD] subunit beta, mitochondrial OS=Homo sapiens OX=9606 GN=IDH3B PE=1 SV=2	IDH3B	64	12	0	28.31	750431	943094	884706	833908	796206	859981	720522	706628	656634	664116	688564	671415	746106	759772	795958	723511	754534	800202
sp|P15121|ALDR_HUMAN	Aldo-keto reductase family 1 member B1 OS=Homo sapiens OX=9606 GN=AKR1B1 PE=1 SV=3	AKR1B1	180	15	6	55.06	6.67767e+06	6.91351e+06	6.27735e+06	6.48588e+06	6.45553e+06	6.75453e+06	6.32127e+06	6.65183e+06	6.58931e+06	6.49228e+06	6.69448e+06	6.54834e+06	6.30253e+06	6.22115e+06	6.34832e+06	6.61654e+06	6.25342e+06	6.60579e+06
sp|O60927|PP1RB_HUMAN	E3 ubiquitin-protein ligase PPP1R11 OS=Homo sapiens OX=9606 GN=PPP1R11 PE=1 SV=1	PPP1R11	4	2	2	19.05	175207	165734	174416	166548	166820	160882	199079	151403	186904	170739	177128	151731	173448	146812	184146	155452	182299	160860
sp|P01116|RASK_HUMAN	GTPase KRas OS=Homo sapiens OX=9606 GN=KRAS PE=1 SV=1	KRAS	60	10	0	55.55	1.48197e+06	1.25236e+06	1.28365e+06	1.35718e+06	1.29187e+06	1.27705e+06	1.42343e+06	1.3707e+06	1.35181e+06	1.33853e+06	1.40498e+06	1.39358e+06	1.45265e+06	1.36392e+06	1.38807e+06	1.36167e+06	1.46024e+06	1.34361e+06
sp|P01116-2|RASK_HUMAN	Isoform 2B of GTPase KRas OS=Homo sapiens OX=9606 GN=KRAS	KRAS	67	10	1	56.91	1.48706e+06	1.25638e+06	1.28091e+06	1.36393e+06	1.29232e+06	1.28686e+06	1.42271e+06	1.36188e+06	1.34174e+06	1.33773e+06	1.38027e+06	1.38386e+06	1.45296e+06	1.37996e+06	1.37907e+06	1.37382e+06	1.46392e+06	1.35103e+06
tr|I1SRC5|I1SRC5_HUMAN	UBE2L3/KRAS fusion protein OS=Homo sapiens OX=9606 PE=2 SV=1	NA	134	14	0	58.11	1.15266e+07	9.612e+06	1.01308e+07	1.07438e+07	1.02149e+07	9.9724e+06	1.13583e+07	1.05886e+07	1.05431e+07	1.05755e+07	1.07213e+07	1.07985e+07	1.14701e+07	1.07781e+07	1.06974e+07	1.10986e+07	1.13262e+07	1.0541e+07
sp|Q9BWH2|FUND2_HUMAN	FUN14 domain-containing protein 2 OS=Homo sapiens OX=9606 GN=FUNDC2 PE=1 SV=2	FUNDC2	15	4	3	16.93	254102	244724	233319	225308	231383	224256	225627	223409	219037	208498	212561	207906	269564	211632	250826	254062	258371	224678
sp|P62424|RL7A_HUMAN	60S ribosomal protein L7a OS=Homo sapiens OX=9606 GN=RPL7A PE=1 SV=2	RPL7A	254	16	6	44.74	5.3092e+06	6.90283e+06	7.03862e+06	1.07002e+07	6.80895e+06	9.00026e+06	4.0024e+06	3.21934e+06	7.78828e+06	8.57856e+06	7.79802e+06	4.71213e+06	6.16168e+06	1.33987e+07	1.12389e+07	9.20497e+06	9.51903e+06	1.1755e+07
sp|P28676|GRAN_HUMAN	Grancalcin OS=Homo sapiens OX=9606 GN=GCA PE=1 SV=2	GCA	14	6	0	24.88	188937	296228	363429	276203	326715	320176	253796	287948	278192	277517	288515	321911	153227	145679	137679	142505	134851	151395
sp|P84103|SRSF3_HUMAN	Serine/arginine-rich splicing factor 3 OS=Homo sapiens OX=9606 GN=SRSF3 PE=1 SV=1	SRSF3	153	9	0	40.85	9.67637e+06	9.92204e+06	9.95174e+06	9.74899e+06	9.98832e+06	9.60784e+06	9.25832e+06	9.51488e+06	9.75295e+06	9.29491e+06	9.78347e+06	9.48853e+06	9.14514e+06	8.70585e+06	8.85082e+06	8.5786e+06	8.84817e+06	8.59624e+06
sp|P11234|RALB_HUMAN	Ras-related protein Ral-B OS=Homo sapiens OX=9606 GN=RALB PE=1 SV=1	RALB	106	14	0	44.66	2.05803e+06	3.00173e+06	3.27673e+06	2.8739e+06	3.02748e+06	2.95741e+06	2.04775e+06	2.12241e+06	2.28817e+06	2.27342e+06	2.29073e+06	2.17715e+06	2.32269e+06	2.28202e+06	2.56651e+06	2.644e+06	2.30767e+06	2.11444e+06
sp|P12814|ACTN1_HUMAN	Alpha-actinin-1 OS=Homo sapiens OX=9606 GN=ACTN1 PE=1 SV=2	ACTN1	585	54	0	63.23	2.71677e+07	2.18148e+07	2.31296e+07	2.18241e+07	2.20582e+07	2.11013e+07	2.30189e+07	2.30446e+07	2.08843e+07	2.0518e+07	2.03699e+07	2.17484e+07	2.69049e+07	2.20708e+07	2.27504e+07	2.20863e+07	2.33647e+07	2.03092e+07
sp|Q9NVS9|PNPO_HUMAN	Pyridoxine-5'-phosphate oxidase OS=Homo sapiens OX=9606 GN=PNPO PE=1 SV=1	PNPO	18	5	0	21.84	388787	459216	400456	399577	420541	413891	346872	353201	350735	346568	376859	370724	420845	411057	442100	485682	429502	353996
sp|Q05397|FAK1_HUMAN	Focal adhesion kinase 1 OS=Homo sapiens OX=9606 GN=PTK2 PE=1 SV=2	PTK2	4	1	0	0.76	247731	175325	193228	201096	209049	171603	210182	220355	245697	222055	226961	229293	228495	213954	233978	235079	234460	201391
sp|Q86UE4|LYRIC_HUMAN	Protein LYRIC OS=Homo sapiens OX=9606 GN=MTDH PE=1 SV=2	MTDH	160	24	0	42.44	1.06655e+06	1.22293e+06	1.37858e+06	1.79114e+06	1.35416e+06	1.37995e+06	892275	821426	1.33308e+06	1.35766e+06	1.34357e+06	1.03453e+06	1.22936e+06	1.7678e+06	1.6749e+06	1.40688e+06	1.4421e+06	1.57884e+06
sp|P00387|NB5R3_HUMAN	NADH-cytochrome b5 reductase 3 OS=Homo sapiens OX=9606 GN=CYB5R3 PE=1 SV=3	CYB5R3	110	14	0	63.45	1.77648e+06	1.71992e+06	1.67264e+06	1.64406e+06	1.59877e+06	1.66386e+06	1.8748e+06	1.85249e+06	1.73453e+06	1.78177e+06	1.77089e+06	1.71966e+06	1.88468e+06	1.73366e+06	1.74922e+06	1.74419e+06	1.79069e+06	1.76814e+06
sp|P55884|EIF3B_HUMAN	Eukaryotic translation initiation factor 3 subunit B OS=Homo sapiens OX=9606 GN=EIF3B PE=1 SV=3	EIF3B	315	35	0	46.19	1.96711e+06	2.05526e+06	1.96823e+06	1.90061e+06	1.96447e+06	2.08064e+06	1.96511e+06	1.97176e+06	1.79242e+06	1.81094e+06	1.81132e+06	1.96726e+06	1.92561e+06	1.83106e+06	1.81968e+06	1.85193e+06	1.85651e+06	1.85064e+06
sp|P62314|SMD1_HUMAN	Small nuclear ribonucleoprotein Sm D1 OS=Homo sapiens OX=9606 GN=SNRPD1 PE=1 SV=1	SNRPD1	23	4	3	36.97	1.79339e+06	2.30807e+06	2.10871e+06	2.68633e+06	1.98428e+06	2.40653e+06	1.82514e+06	1.78303e+06	2.37786e+06	2.59104e+06	2.23427e+06	1.76061e+06	1.92282e+06	3.61321e+06	2.73072e+06	2.37338e+06	2.66275e+06	3.57341e+06
sp|P31942|HNRH3_HUMAN	Heterogeneous nuclear ribonucleoprotein H3 OS=Homo sapiens OX=9606 GN=HNRNPH3 PE=1 SV=2	HNRNPH3	183	15	0	54.04	9.56648e+06	1.15058e+07	1.06254e+07	1.03174e+07	1.03555e+07	1.08771e+07	9.31364e+06	1.05982e+07	9.59146e+06	9.75787e+06	9.46151e+06	1.00447e+07	8.85212e+06	9.29668e+06	8.65953e+06	9.39466e+06	8.93551e+06	1.06597e+07
sp|P55327|TPD52_HUMAN	Tumor protein D52 OS=Homo sapiens OX=9606 GN=TPD52 PE=1 SV=2	TPD52	39	7	0	52.68	865809	686779	646957	711642	707393	721743	955065	910224	812800	836086	819601	837161	926002	843119	802208	787281	888210	871480
sp|P55327-2|TPD52_HUMAN	Isoform 2 of Tumor protein D52 OS=Homo sapiens OX=9606 GN=TPD52	TPD52	44	8	0	67.93	865747	691940	654079	709161	714454	724900	952749	906030	808566	834248	814622	837849	920497	846493	802279	784986	881080	874477
tr|A5Y5A3|A5Y5A3_HUMAN	PC1/MRPS28 fusion protein OS=Homo sapiens OX=9606 PE=2 SV=1	NA	41	8	0	40.29	863781	706176	664986	718842	720608	726011	941358	894003	816314	825188	819726	827508	920184	832627	799566	788697	883490	863568
sp|Q92796|DLG3_HUMAN	Disks large homolog 3 OS=Homo sapiens OX=9606 GN=DLG3 PE=1 SV=2	DLG3	10	6	0	10.04	114075	111022	121405	111097	117872	113211	103261	126910	103263	115681	113801	112016	95360.9	105982	94103.7	99394	100842	116897
sp|P00505|AATM_HUMAN	Aspartate aminotransferase, mitochondrial OS=Homo sapiens OX=9606 GN=GOT2 PE=1 SV=3	GOT2	324	27	0	49.07	1.0601e+07	1.14185e+07	9.33098e+06	8.80404e+06	8.7626e+06	9.92065e+06	1.08401e+07	1.11732e+07	9.01144e+06	9.21106e+06	8.63503e+06	9.48725e+06	9.71629e+06	8.65578e+06	8.71763e+06	8.92043e+06	9.19776e+06	1.04201e+07
sp|P27797|CALR_HUMAN	Calreticulin OS=Homo sapiens OX=9606 GN=CALR PE=1 SV=1	CALR	500	30	10	61.63	3.67716e+07	3.77515e+07	4.31394e+07	3.68654e+07	4.14813e+07	3.78502e+07	3.61912e+07	3.79785e+07	3.55678e+07	3.53919e+07	3.5623e+07	4.06159e+07	3.96232e+07	3.36854e+07	3.46797e+07	3.57046e+07	3.55158e+07	2.87493e+07
sp|P38606|VATA_HUMAN	V-type proton ATPase catalytic subunit A OS=Homo sapiens OX=9606 GN=ATP6V1A PE=1 SV=2	ATP6V1A	226	31	0	50.24	1.69289e+06	1.63025e+06	1.65934e+06	1.5652e+06	1.62159e+06	1.56118e+06	1.61169e+06	1.57337e+06	1.5087e+06	1.50838e+06	1.50825e+06	1.56986e+06	1.81079e+06	1.56604e+06	1.6634e+06	1.71629e+06	1.66227e+06	1.47145e+06
sp|Q96JB5|CK5P3_HUMAN	CDK5 regulatory subunit-associated protein 3 OS=Homo sapiens OX=9606 GN=CDK5RAP3 PE=1 SV=2	CDK5RAP3	80	16	0	31.03	1.60728e+06	1.66635e+06	1.48125e+06	1.60712e+06	1.53654e+06	1.57751e+06	1.5126e+06	1.56306e+06	1.45374e+06	1.48002e+06	1.40723e+06	1.3609e+06	1.25904e+06	1.43162e+06	1.44548e+06	1.46746e+06	1.43423e+06	1.59767e+06
sp|Q02878|RL6_HUMAN	60S ribosomal protein L6 OS=Homo sapiens OX=9606 GN=RPL6 PE=1 SV=3	RPL6	234	18	0	54.51	8.41474e+06	1.15952e+07	1.18181e+07	1.67373e+07	1.10412e+07	1.44667e+07	6.44023e+06	5.01441e+06	1.29392e+07	1.40053e+07	1.25771e+07	7.62321e+06	9.87344e+06	2.15329e+07	1.87391e+07	1.4975e+07	1.55662e+07	1.89572e+07
sp|Q9P0M6|H2AW_HUMAN	Core histone macro-H2A.2 OS=Homo sapiens OX=9606 GN=MACROH2A2 PE=1 SV=3	MACROH2A2	50	4	2	11.56	2.03619e+06	2.32575e+06	2.7112e+06	3.7471e+06	2.71629e+06	2.79982e+06	1.69954e+06	1.56669e+06	3.14989e+06	3.01073e+06	3.05559e+06	2.01036e+06	2.98047e+06	4.33434e+06	4.74185e+06	3.61057e+06	3.71666e+06	3.68699e+06
sp|Q9H4M9|EHD1_HUMAN	EH domain-containing protein 1 OS=Homo sapiens OX=9606 GN=EHD1 PE=1 SV=2	EHD1	342	39	0	75.47	3.79638e+06	2.72911e+06	2.81076e+06	2.85795e+06	2.87004e+06	2.7591e+06	3.85566e+06	3.62555e+06	3.35458e+06	3.40843e+06	3.42005e+06	3.56962e+06	3.79472e+06	3.31716e+06	3.46965e+06	3.54622e+06	3.61105e+06	3.07023e+06
sp|P29401|TKT_HUMAN	Transketolase OS=Homo sapiens OX=9606 GN=TKT PE=1 SV=3	TKT	439	33	0	63.08	1.69953e+07	1.59514e+07	1.48447e+07	1.53439e+07	1.49778e+07	1.56031e+07	1.6043e+07	1.53641e+07	1.458e+07	1.49438e+07	1.46367e+07	1.4322e+07	1.6007e+07	1.5845e+07	1.54829e+07	1.57882e+07	1.61227e+07	1.73154e+07
sp|P43243|MATR3_HUMAN	Matrin-3 OS=Homo sapiens OX=9606 GN=MATR3 PE=1 SV=2	MATR3	386	49	0	49.35	4.05511e+06	4.48938e+06	4.72333e+06	4.62948e+06	4.62701e+06	4.52341e+06	3.95094e+06	4.253e+06	4.28839e+06	4.23387e+06	4.3204e+06	4.40133e+06	3.96545e+06	4.21999e+06	4.0443e+06	4.02633e+06	3.99005e+06	4.10368e+06
tr|A8MXP9|A8MXP9_HUMAN	Matrin-3 OS=Homo sapiens OX=9606 GN=MATR3 PE=1 SV=1	MATR3	388	50	0	48.16	4.05126e+06	4.4936e+06	4.71464e+06	4.63093e+06	4.6275e+06	4.52319e+06	3.94624e+06	4.25474e+06	4.28356e+06	4.23514e+06	4.31824e+06	4.40485e+06	3.96501e+06	4.22638e+06	4.04432e+06	4.02917e+06	3.99331e+06	4.10313e+06
tr|D6RIA2|D6RIA2_HUMAN	Matrin-3 (Fragment) OS=Homo sapiens OX=9606 GN=MATR3 PE=1 SV=1	MATR3	70	5	1	20.93	901881	971476	1.06317e+06	1.03102e+06	1.02759e+06	1.00637e+06	870914	918911	965339	946134	935969	967619	859462	942295	878763	894425	867612	965854
sp|Q9BT78|CSN4_HUMAN	COP9 signalosome complex subunit 4 OS=Homo sapiens OX=9606 GN=COPS4 PE=1 SV=1	COPS4	144	24	0	69.46	1.46787e+06	1.46119e+06	1.51476e+06	1.48901e+06	1.54108e+06	1.47115e+06	1.49901e+06	1.49207e+06	1.4724e+06	1.46009e+06	1.47916e+06	1.51052e+06	1.54412e+06	1.46977e+06	1.48338e+06	1.61197e+06	1.53542e+06	1.41077e+06
sp|P21291|CSRP1_HUMAN	Cysteine and glycine-rich protein 1 OS=Homo sapiens OX=9606 GN=CSRP1 PE=1 SV=3	CSRP1	99	11	0	64.25	2.88433e+06	2.17193e+06	2.29755e+06	2.33655e+06	2.24319e+06	2.58174e+06	2.57062e+06	2.56169e+06	2.42563e+06	2.56408e+06	2.57159e+06	2.83256e+06	2.81058e+06	2.63361e+06	2.67192e+06	2.84338e+06	2.77232e+06	2.4458e+06
tr|Q59EQ5|Q59EQ5_HUMAN	Cysteine and glycine-rich protein 1 variant (Fragment) OS=Homo sapiens OX=9606 PE=2 SV=1	NA	68	9	1	62.26	2.84738e+06	2.09944e+06	2.2633e+06	2.33445e+06	2.21156e+06	2.60937e+06	2.60195e+06	2.51051e+06	2.38687e+06	2.61247e+06	2.58594e+06	2.86316e+06	2.81104e+06	2.71092e+06	2.65459e+06	2.85851e+06	2.80626e+06	2.48383e+06
sp|Q567U6|CCD93_HUMAN	Coiled-coil domain-containing protein 93 OS=Homo sapiens OX=9606 GN=CCDC93 PE=1 SV=2	CCDC93	40	21	0	29.79	281801	267754	233779	298004	230123	273143	255788	250610	279914	295773	284230	252640	252876	352252	326478	284088	296304	340223
sp|P61601|NCALD_HUMAN	Neurocalcin-delta OS=Homo sapiens OX=9606 GN=NCALD PE=1 SV=2	NCALD	35	8	1	42.48	743557	1.0217e+06	988132	848689	991226	930109	658190	843394	845860	729215	790016	767843	777059	842738	830383	896203	845283	872038
sp|P61764|STXB1_HUMAN	Syntaxin-binding protein 1 OS=Homo sapiens OX=9606 GN=STXBP1 PE=1 SV=1	STXBP1	18	10	1	19.19	180601	172871	256125	261582	257195	199489	169687	197460	315915	289881	304060	221409	192103	215744	236029	239236	212015	175767
sp|P49368|TCPG_HUMAN	T-complex protein 1 subunit gamma OS=Homo sapiens OX=9606 GN=CCT3 PE=1 SV=4	CCT3	578	51	0	63.85	8.55533e+06	9.25922e+06	8.74275e+06	8.62202e+06	8.65246e+06	9.03068e+06	8.38086e+06	8.59762e+06	8.14445e+06	8.33965e+06	8.32322e+06	8.79005e+06	7.74324e+06	8.11641e+06	7.78804e+06	7.6533e+06	8.04041e+06	8.32496e+06
sp|P78352|DLG4_HUMAN	Disks large homolog 4 OS=Homo sapiens OX=9606 GN=DLG4 PE=1 SV=3	DLG4	5	3	0	3.18	131808	140564	133664	128083	138832	140212	142278	136119	132577	141460	130344	134213	121734	131733	134722	148298	108818	121128
sp|P28482|MK01_HUMAN	Mitogen-activated protein kinase 1 OS=Homo sapiens OX=9606 GN=MAPK1 PE=1 SV=3	MAPK1	189	19	3	50	2.46722e+06	2.0195e+06	2.18835e+06	2.25757e+06	2.24889e+06	2.13546e+06	2.46506e+06	2.53053e+06	2.56207e+06	2.53101e+06	2.61474e+06	2.65085e+06	2.91234e+06	2.49378e+06	2.71048e+06	2.66556e+06	2.69675e+06	2.22739e+06
sp|P55084|ECHB_HUMAN	Trifunctional enzyme subunit beta, mitochondrial OS=Homo sapiens OX=9606 GN=HADHB PE=1 SV=3	HADHB	195	29	0	60.34	3.56571e+06	3.8347e+06	3.22737e+06	3.28293e+06	2.92869e+06	3.6086e+06	3.44398e+06	3.403e+06	3.07081e+06	3.2251e+06	3.1069e+06	2.9963e+06	3.17929e+06	3.62762e+06	3.68836e+06	3.31939e+06	3.49433e+06	4.05405e+06
sp|Q93052|LPP_HUMAN	Lipoma-preferred partner OS=Homo sapiens OX=9606 GN=LPP PE=1 SV=1	LPP	18	7	2	14.05	279236	233283	205894	212066	201440	243938	282829	272943	216330	231084	218475	244241	276163	227328	221551	249808	242233	255662
sp|O75145|LIPA3_HUMAN	Liprin-alpha-3 OS=Homo sapiens OX=9606 GN=PPFIA3 PE=1 SV=3	PPFIA3	5	4	0	3.1	80169.2	80355.8	74602.6	78791.5	76994.4	88256.9	78092.3	85114.4	81073.5	74110.7	86610.6	82604.1	87907	74758.7	68104.6	85957.2	71506	71709.7
sp|P23246|SFPQ_HUMAN	Splicing factor, proline- and glutamine-rich OS=Homo sapiens OX=9606 GN=SFPQ PE=1 SV=2	SFPQ	481	44	0	45.83	1.2601e+07	1.38789e+07	1.35609e+07	1.35166e+07	1.30563e+07	1.35823e+07	1.25603e+07	1.3396e+07	1.31397e+07	1.30518e+07	1.31217e+07	1.30931e+07	1.15933e+07	1.27819e+07	1.22339e+07	1.19082e+07	1.208e+07	1.27373e+07
sp|Q8N1G4|LRC47_HUMAN	Leucine-rich repeat-containing protein 47 OS=Homo sapiens OX=9606 GN=LRRC47 PE=1 SV=1	LRRC47	149	22	20	38.08	1.34128e+06	1.39019e+06	1.3071e+06	1.37615e+06	1.30177e+06	1.38155e+06	1.296e+06	1.25863e+06	1.31303e+06	1.32234e+06	1.28032e+06	1.22579e+06	1.27661e+06	1.45087e+06	1.38962e+06	1.34168e+06	1.37804e+06	1.51055e+06
sp|Q00610|CLH1_HUMAN	Clathrin heavy chain 1 OS=Homo sapiens OX=9606 GN=CLTC PE=1 SV=5	CLTC	1008	93	0	56.24	9.82764e+06	9.58951e+06	9.56175e+06	9.52308e+06	9.64071e+06	9.73022e+06	9.71749e+06	9.84154e+06	9.3584e+06	9.48842e+06	9.32573e+06	9.79074e+06	1.00889e+07	9.87844e+06	9.70711e+06	9.90147e+06	9.86815e+06	9.55697e+06
sp|Q9BRP8|PYM1_HUMAN	Partner of Y14 and mago OS=Homo sapiens OX=9606 GN=PYM1 PE=1 SV=1	PYM1	57	8	0	59.31	667196	713649	664992	767184	705618	734313	652983	681307	700435	692544	679219	656130	724434	852800	779327	701538	793565	827433
sp|Q15555|MARE2_HUMAN	Microtubule-associated protein RP/EB family member 2 OS=Homo sapiens OX=9606 GN=MAPRE2 PE=1 SV=1	MAPRE2	64	10	0	44.34	1.26383e+06	1.13688e+06	1.31379e+06	1.25665e+06	1.33847e+06	1.15068e+06	1.17744e+06	1.21549e+06	1.30443e+06	1.34647e+06	1.34985e+06	1.27953e+06	1.21274e+06	1.24095e+06	1.22082e+06	1.29543e+06	1.23454e+06	1.119e+06
sp|P07737|PROF1_HUMAN	Profilin-1 OS=Homo sapiens OX=9606 GN=PFN1 PE=1 SV=2	PFN1	1509	17	11	77.14	7.71257e+07	6.89919e+07	6.8847e+07	7.0313e+07	7.16154e+07	6.86652e+07	7.48191e+07	7.2679e+07	7.55694e+07	7.41435e+07	7.63082e+07	7.52831e+07	7.90528e+07	7.15424e+07	7.64421e+07	7.82576e+07	7.62094e+07	6.78523e+07
sp|O43617|TPPC3_HUMAN	Trafficking protein particle complex subunit 3 OS=Homo sapiens OX=9606 GN=TRAPPC3 PE=1 SV=1	TRAPPC3	44	8	0	40.55	923221	914137	991860	908000	978635	866835	945808	926687	937258	901175	949133	925913	990818	858881	944926	900993	905665	778973
sp|P84098|RL19_HUMAN	60S ribosomal protein L19 OS=Homo sapiens OX=9606 GN=RPL19 PE=1 SV=1	RPL19	69	8	3	38.26	1.90358e+06	2.51328e+06	2.63061e+06	3.74652e+06	2.48399e+06	3.27699e+06	1.5181e+06	1.25476e+06	2.85302e+06	3.06212e+06	2.80529e+06	1.76988e+06	2.38813e+06	4.79506e+06	4.05113e+06	3.20013e+06	3.50331e+06	4.31529e+06
sp|Q08209|PP2BA_HUMAN	Serine/threonine-protein phosphatase 2B catalytic subunit alpha isoform OS=Homo sapiens OX=9606 GN=PPP3CA PE=1 SV=1	PPP3CA	70	14	0	28.98	1.132e+06	1.04556e+06	1.02545e+06	1.03459e+06	1.03252e+06	1.0187e+06	1.17117e+06	1.20796e+06	1.13918e+06	1.11732e+06	1.14369e+06	1.17092e+06	1.15746e+06	1.06263e+06	1.08084e+06	1.08986e+06	1.07944e+06	1.05765e+06
sp|Q08209-2|PP2BA_HUMAN	Isoform 2 of Serine/threonine-protein phosphatase 2B catalytic subunit alpha isoform OS=Homo sapiens OX=9606 GN=PPP3CA	PPP3CA	77	15	0	31.11	1.1361e+06	1.03209e+06	1.03108e+06	1.0315e+06	1.03452e+06	1.01561e+06	1.17349e+06	1.21518e+06	1.13953e+06	1.11926e+06	1.14526e+06	1.17018e+06	1.15952e+06	1.06185e+06	1.08056e+06	1.09454e+06	1.08293e+06	1.04606e+06
sp|Q15018|ABRX2_HUMAN	BRISC complex subunit Abraxas 2 OS=Homo sapiens OX=9606 GN=ABRAXAS2 PE=1 SV=2	ABRAXAS2	39	12	12	32.77	785740	748392	666591	688139	679985	703050	795321	748513	717577	730403	733048	722556	743359	726354	739587	726807	747516	771733
sp|Q07866-3|KLC1_HUMAN	Isoform G of Kinesin light chain 1 OS=Homo sapiens OX=9606 GN=KLC1	KLC1	161	32	1	57.45	1.07647e+06	1.11698e+06	1.13126e+06	1.08405e+06	1.14206e+06	1.1097e+06	1.08653e+06	1.08486e+06	971622	969049	982707	1.10151e+06	1.06394e+06	971646	988326	1.00189e+06	992272	917619
tr|H0YG16|H0YG16_HUMAN	Kinesin light chain 1 (Fragment) OS=Homo sapiens OX=9606 GN=KLC1 PE=1 SV=1	KLC1	52	9	0	37.31	954364	1.01101e+06	997528	972308	1.01644e+06	993680	979090	991655	881351	873163	890647	1.00682e+06	936714	886466	895876	908116	883607	806693
sp|P14625|ENPL_HUMAN	Endoplasmin OS=Homo sapiens OX=9606 GN=HSP90B1 PE=1 SV=1	HSP90B1	755	56	6	55.91	2.09245e+07	2.57861e+07	2.84827e+07	2.38931e+07	2.65058e+07	2.50546e+07	2.08342e+07	2.30705e+07	2.06012e+07	2.04248e+07	2.08431e+07	2.3572e+07	1.99021e+07	1.87819e+07	1.83042e+07	1.85513e+07	1.86959e+07	1.90019e+07
sp|P50990|TCPQ_HUMAN	T-complex protein 1 subunit theta OS=Homo sapiens OX=9606 GN=CCT8 PE=1 SV=4	CCT8	598	50	2	72.26	8.07983e+06	8.84255e+06	8.59572e+06	8.155e+06	8.62631e+06	8.74525e+06	7.98696e+06	8.20975e+06	7.72382e+06	7.80658e+06	7.88045e+06	8.49693e+06	7.8072e+06	7.44996e+06	7.38665e+06	7.87397e+06	7.5187e+06	7.5729e+06
sp|Q14203|DCTN1_HUMAN	Dynactin subunit 1 OS=Homo sapiens OX=9606 GN=DCTN1 PE=1 SV=3	DCTN1	258	52	0	45.54	1.83923e+06	1.79409e+06	1.67348e+06	1.6498e+06	1.67544e+06	1.74117e+06	1.90756e+06	1.92712e+06	1.74411e+06	1.7528e+06	1.75006e+06	1.84168e+06	1.85283e+06	1.68732e+06	1.71832e+06	1.79579e+06	1.75992e+06	1.75269e+06
sp|Q14168|MPP2_HUMAN	MAGUK p55 subfamily member 2 OS=Homo sapiens OX=9606 GN=MPP2 PE=1 SV=3	MPP2	1	1	0	2.08	225520	308363	356931	310522	297478	322985	209781	245363	247147	255209	249553	247735	175255	198403	183567	227817	185432	232823
sp|P25685|DNJB1_HUMAN	DnaJ homolog subfamily B member 1 OS=Homo sapiens OX=9606 GN=DNAJB1 PE=1 SV=4	DNAJB1	136	20	0	49.12	4.83485e+06	4.12564e+06	4.33049e+06	4.63502e+06	4.47786e+06	4.18292e+06	4.88138e+06	5.00857e+06	4.95021e+06	5.0312e+06	5.05531e+06	5.0402e+06	4.57456e+06	4.58617e+06	4.59821e+06	4.39955e+06	4.57056e+06	4.77421e+06
sp|Q9Y3F4|STRAP_HUMAN	Serine-threonine kinase receptor-associated protein OS=Homo sapiens OX=9606 GN=STRAP PE=1 SV=1	STRAP	203	20	1	66.28	3.30108e+06	3.52733e+06	3.85294e+06	3.67631e+06	3.86399e+06	3.66189e+06	3.47357e+06	3.56331e+06	3.57319e+06	3.58963e+06	3.61788e+06	3.86447e+06	3.35429e+06	3.41686e+06	3.33725e+06	3.62568e+06	3.38864e+06	3.10541e+06
sp|P40925|MDHC_HUMAN	Malate dehydrogenase, cytoplasmic OS=Homo sapiens OX=9606 GN=MDH1 PE=1 SV=4	MDH1	340	21	0	51.79	1.4698e+07	1.51836e+07	1.47157e+07	1.44273e+07	1.42707e+07	1.48309e+07	1.47676e+07	1.44123e+07	1.35927e+07	1.41204e+07	1.40387e+07	1.41909e+07	1.49598e+07	1.41744e+07	1.41915e+07	1.44944e+07	1.43561e+07	1.44583e+07
sp|Q9BTV4|TMM43_HUMAN	Transmembrane protein 43 OS=Homo sapiens OX=9606 GN=TMEM43 PE=1 SV=1	TMEM43	56	15	3	45.75	1.00679e+06	918325	776115	829803	777720	900473	1.54488e+06	1.50326e+06	1.33671e+06	1.4031e+06	1.36578e+06	1.35336e+06	996384	917649	897590	852249	901513	1.02853e+06
sp|Q99961|SH3G1_HUMAN	Endophilin-A2 OS=Homo sapiens OX=9606 GN=SH3GL1 PE=1 SV=1	SH3GL1	89	16	2	44.84	1.94529e+06	1.76492e+06	1.96933e+06	2.12058e+06	2.10657e+06	1.80612e+06	1.8222e+06	1.91789e+06	2.21325e+06	2.12677e+06	2.15475e+06	2.00775e+06	2.14911e+06	2.10852e+06	2.21336e+06	2.38745e+06	2.09909e+06	1.78911e+06
sp|O15083|ERC2_HUMAN	ERC protein 2 OS=Homo sapiens OX=9606 GN=ERC2 PE=1 SV=3	ERC2	10	6	0	5.64	202456	216061	219500	223112	229115	227387	220551	224600	201759	210131	197337	219690	216248	194916	198738	220774	189855	183817
sp|P53990|IST1_HUMAN	IST1 homolog OS=Homo sapiens OX=9606 GN=IST1 PE=1 SV=1	IST1	78	10	0	23.08	2.58934e+06	2.23982e+06	1.80549e+06	2.01771e+06	1.87968e+06	2.07822e+06	2.4841e+06	2.42551e+06	2.10668e+06	2.15405e+06	2.06182e+06	2.14057e+06	2.25572e+06	2.13262e+06	2.08097e+06	2.00668e+06	2.19882e+06	2.20791e+06
sp|P53990-2|IST1_HUMAN	Isoform 2 of IST1 homolog OS=Homo sapiens OX=9606 GN=IST1	IST1	79	11	0	28.06	2.58382e+06	2.23827e+06	1.81167e+06	2.02169e+06	1.88661e+06	2.08024e+06	2.4806e+06	2.42568e+06	2.10654e+06	2.15518e+06	2.06411e+06	2.14335e+06	2.25038e+06	2.13171e+06	2.08028e+06	2.00614e+06	2.19481e+06	2.20019e+06
sp|P13861|KAP2_HUMAN	cAMP-dependent protein kinase type II-alpha regulatory subunit OS=Homo sapiens OX=9606 GN=PRKAR2A PE=1 SV=2	PRKAR2A	90	15	0	45.3	1.14499e+06	919493	739979	827524	782170	863166	1.20823e+06	1.16173e+06	997300	1.0138e+06	999319	1.02454e+06	1.11677e+06	962502	1.03479e+06	1.06148e+06	1.04157e+06	999804
sp|P50897|PPT1_HUMAN	Palmitoyl-protein thioesterase 1 OS=Homo sapiens OX=9606 GN=PPT1 PE=1 SV=1	PPT1	86	9	0	33.66	2.88803e+06	2.62535e+06	2.39973e+06	2.76858e+06	2.51643e+06	2.64898e+06	3.24649e+06	2.93373e+06	3.05026e+06	2.91662e+06	2.97177e+06	2.72117e+06	3.2504e+06	3.26021e+06	3.38008e+06	3.42334e+06	3.42483e+06	3.31148e+06
sp|Q14344|GNA13_HUMAN	Guanine nucleotide-binding protein subunit alpha-13 OS=Homo sapiens OX=9606 GN=GNA13 PE=1 SV=2	GNA13	77	13	0	36.6	710205	581796	538897	571021	536530	576052	689413	646286	624111	602279	619346	634574	741512	648496	680691	647636	680953	585899
sp|Q9NRV9|HEBP1_HUMAN	Heme-binding protein 1 OS=Homo sapiens OX=9606 GN=HEBP1 PE=1 SV=1	HEBP1	26	9	1	50.79	504857	394175	319409	390745	341682	402441	467428	466925	427874	463063	432431	447151	473558	423673	426798	467596	434974	434923
sp|P24752|THIL_HUMAN	Acetyl-CoA acetyltransferase, mitochondrial OS=Homo sapiens OX=9606 GN=ACAT1 PE=1 SV=1	ACAT1	206	23	0	55.03	5.00362e+06	4.69171e+06	3.64485e+06	3.66129e+06	3.56965e+06	4.33532e+06	5.40806e+06	5.23192e+06	3.74566e+06	3.91341e+06	3.78094e+06	4.61798e+06	4.63661e+06	3.73793e+06	3.75419e+06	3.85658e+06	4.13489e+06	4.29513e+06
sp|Q9UBC2|EP15R_HUMAN	Epidermal growth factor receptor substrate 15-like 1 OS=Homo sapiens OX=9606 GN=EPS15L1 PE=1 SV=1	EPS15L1	86	29	0	37.27	463057	411160	377723	379503	425191	414550	443605	469984	409699	398078	427134	429899	499299	451175	434032	492426	503523	448291
sp|Q9UBC2-4|EP15R_HUMAN	Isoform 4 of Epidermal growth factor receptor substrate 15-like 1 OS=Homo sapiens OX=9606 GN=EPS15L1	EPS15L1	78	24	0	41.76	458237	409976	379029	381644	428036	414336	442095	466382	412607	400105	426990	431171	497384	451663	434688	495541	503292	443768
sp|Q13153|PAK1_HUMAN	Serine/threonine-protein kinase PAK 1 OS=Homo sapiens OX=9606 GN=PAK1 PE=1 SV=2	PAK1	102	21	2	40.92	1.68757e+06	1.66828e+06	1.93377e+06	1.83567e+06	2.004e+06	1.69036e+06	1.7434e+06	1.77323e+06	1.81134e+06	1.77406e+06	1.84104e+06	1.80398e+06	1.68556e+06	1.65668e+06	1.79845e+06	1.89401e+06	1.75036e+06	1.53761e+06
sp|P55735|SEC13_HUMAN	Protein SEC13 homolog OS=Homo sapiens OX=9606 GN=SEC13 PE=1 SV=3	SEC13	102	12	0	47.51	1.50859e+06	1.60304e+06	1.47137e+06	1.46468e+06	1.54092e+06	1.57478e+06	1.51262e+06	1.58763e+06	1.46745e+06	1.52339e+06	1.50063e+06	1.52201e+06	1.56887e+06	1.50554e+06	1.53825e+06	1.6467e+06	1.49453e+06	1.43375e+06
sp|P25686|DNJB2_HUMAN	DnaJ homolog subfamily B member 2 OS=Homo sapiens OX=9606 GN=DNAJB2 PE=1 SV=3	DNAJB2	11	4	0	12.04	362037	396644	437720	386014	417417	384648	341178	372088	368771	364160	372094	400364	363257	354525	354642	346359	355966	282220
tr|B4DNN5|B4DNN5_HUMAN	cDNA FLJ51007, highly similar to DnaJ homolog subfamily B member 6 OS=Homo sapiens OX=9606 PE=2 SV=1	NA	10	4	0	16.67	510854	499359	607841	517277	556806	562889	482010	451869	506212	486913	505645	535365	540259	498109	474648	443883	507365	430851
tr|B4DVN1|B4DVN1_HUMAN	cDNA FLJ52214, highly similar to DnaJ homolog subfamily B member 6 OS=Homo sapiens OX=9606 PE=2 SV=1	NA	19	4	0	14.18	541729	507332	575768	512210	554820	563912	485180	453206	498391	493847	494340	538914	538459	508920	467421	442108	497130	439910
sp|P16402|H13_HUMAN	Histone H1.3 OS=Homo sapiens OX=9606 GN=H1-3 PE=1 SV=2	H1-3	963	29	11	56.56	8.265e+07	9.8521e+07	9.38156e+07	1.66999e+08	9.48891e+07	1.28016e+08	5.28705e+07	4.31575e+07	1.3788e+08	1.44733e+08	1.32298e+08	6.37808e+07	9.90949e+07	2.35466e+08	1.88557e+08	1.33751e+08	1.62862e+08	2.38231e+08
sp|P62753|RS6_HUMAN	40S ribosomal protein S6 OS=Homo sapiens OX=9606 GN=RPS6 PE=1 SV=1	RPS6	155	15	9	44.58	5.7718e+06	7.66635e+06	8.19951e+06	1.16489e+07	7.98959e+06	9.80209e+06	4.33812e+06	3.52614e+06	8.55887e+06	8.97491e+06	8.59888e+06	5.22554e+06	6.92138e+06	1.38908e+07	1.24484e+07	9.92771e+06	1.02175e+07	1.15349e+07
sp|P14868|SYDC_HUMAN	Aspartate--tRNA ligase, cytoplasmic OS=Homo sapiens OX=9606 GN=DARS1 PE=1 SV=2	DARS1	343	38	0	73.45	4.94704e+06	5.67098e+06	5.20049e+06	5.32369e+06	5.19154e+06	5.66142e+06	4.93271e+06	5.02808e+06	4.73319e+06	4.87756e+06	4.80285e+06	5.08095e+06	4.78819e+06	4.83191e+06	4.87882e+06	5.18897e+06	4.76261e+06	5.21876e+06
sp|Q12906|ILF3_HUMAN	Interleukin enhancer-binding factor 3 OS=Homo sapiens OX=9606 GN=ILF3 PE=1 SV=3	ILF3	409	39	0	40.6	4.65477e+06	5.04909e+06	4.73927e+06	5.22427e+06	4.79501e+06	5.06708e+06	4.60772e+06	4.63921e+06	4.98629e+06	5.04915e+06	5.03306e+06	4.74057e+06	4.72578e+06	5.73804e+06	5.48323e+06	4.94395e+06	5.22721e+06	5.4961e+06
sp|Q12906-4|ILF3_HUMAN	Isoform 4 of Interleukin enhancer-binding factor 3 OS=Homo sapiens OX=9606 GN=ILF3	ILF3	398	37	0	50.29	4.65434e+06	5.02716e+06	4.73651e+06	5.22416e+06	4.8017e+06	5.0477e+06	4.61503e+06	4.64547e+06	4.99608e+06	5.05464e+06	5.05015e+06	4.74582e+06	4.73464e+06	5.72636e+06	5.48591e+06	4.95395e+06	5.23475e+06	5.45893e+06
sp|P30533|AMRP_HUMAN	Alpha-2-macroglobulin receptor-associated protein OS=Homo sapiens OX=9606 GN=LRPAP1 PE=1 SV=1	LRPAP1	24	11	7	28.29	873235	712998	836911	802825	843227	741514	750269	788427	762663	775213	775007	912294	822818	766579	732045	749032	728614	674901
sp|P31948|STIP1_HUMAN	Stress-induced-phosphoprotein 1 OS=Homo sapiens OX=9606 GN=STIP1 PE=1 SV=1	STIP1	705	58	0	67.59	1.22382e+07	1.24646e+07	1.29875e+07	1.22007e+07	1.2938e+07	1.21389e+07	1.22295e+07	1.24763e+07	1.16939e+07	1.15622e+07	1.18595e+07	1.29948e+07	1.15318e+07	1.09298e+07	1.10655e+07	1.16076e+07	1.1302e+07	1.0244e+07
sp|Q16799|RTN1_HUMAN	Reticulon-1 OS=Homo sapiens OX=9606 GN=RTN1 PE=1 SV=1	RTN1	10	1	0	1.03	894540	840099	896216	812499	926338	791221	876572	906894	879330	841270	821170	861677	874571	682690	752315	718136	752124	686592
sp|Q13557|KCC2D_HUMAN	Calcium/calmodulin-dependent protein kinase type II subunit delta OS=Homo sapiens OX=9606 GN=CAMK2D PE=1 SV=3	CAMK2D	81	14	0	30.66	2.41867e+06	2.56103e+06	2.28782e+06	2.23042e+06	2.29327e+06	2.24106e+06	2.2391e+06	2.44194e+06	2.22199e+06	2.24084e+06	2.20959e+06	2.01373e+06	2.12596e+06	2.09706e+06	1.98895e+06	1.89276e+06	2.04697e+06	2.48967e+06
sp|P63010|AP2B1_HUMAN	AP-2 complex subunit beta OS=Homo sapiens OX=9606 GN=AP2B1 PE=1 SV=1	AP2B1	345	42	0	40.13	8.29449e+06	7.83319e+06	7.70534e+06	7.90952e+06	8.0208e+06	7.92358e+06	8.57615e+06	8.55508e+06	8.25707e+06	8.3054e+06	8.37288e+06	8.59998e+06	8.52533e+06	7.93573e+06	8.23493e+06	8.83582e+06	8.36862e+06	7.49228e+06
sp|P27816|MAP4_HUMAN	Microtubule-associated protein 4 OS=Homo sapiens OX=9606 GN=MAP4 PE=1 SV=3	MAP4	450	62	0	55.03	3.52991e+06	3.86323e+06	4.04247e+06	4.31631e+06	3.94786e+06	4.02748e+06	3.63731e+06	3.59245e+06	4.09779e+06	4.21892e+06	4.13021e+06	3.69584e+06	3.74609e+06	4.6461e+06	4.46031e+06	3.9523e+06	4.30276e+06	4.26189e+06
sp|P27816-4|MAP4_HUMAN	Isoform 4 of Microtubule-associated protein 4 OS=Homo sapiens OX=9606 GN=MAP4	MAP4	192	29	0	36.93	2.57939e+06	2.81754e+06	2.96753e+06	3.22984e+06	2.84335e+06	3.03822e+06	2.56073e+06	2.48764e+06	3.03022e+06	3.11196e+06	3.05998e+06	2.63317e+06	2.84272e+06	3.653e+06	3.6095e+06	3.1755e+06	3.29775e+06	3.27503e+06
sp|P27816-5|MAP4_HUMAN	Isoform 5 of Microtubule-associated protein 4 OS=Homo sapiens OX=9606 GN=MAP4	MAP4	249	36	0	43.14	2.96335e+06	3.23851e+06	3.37614e+06	3.62477e+06	3.30391e+06	3.39285e+06	3.02249e+06	2.96942e+06	3.46291e+06	3.5423e+06	3.47694e+06	3.02863e+06	3.15538e+06	3.96022e+06	3.78442e+06	3.31107e+06	3.66488e+06	3.60191e+06
tr|E7EVA0|E7EVA0_HUMAN	Microtubule-associated protein OS=Homo sapiens OX=9606 GN=MAP4 PE=1 SV=1	MAP4	458	69	2	31.65	3.533e+06	3.85086e+06	4.03844e+06	4.31822e+06	3.95015e+06	4.02489e+06	3.63066e+06	3.584e+06	4.09145e+06	4.21174e+06	4.12405e+06	3.69993e+06	3.75617e+06	4.65441e+06	4.46875e+06	3.95864e+06	4.3098e+06	4.26688e+06
tr|A0A024R2V2|A0A024R2V2_HUMAN	Microtubule-associated protein 4, isoform CRA_e OS=Homo sapiens OX=9606 GN=MAP4 PE=4 SV=1	MAP4	206	29	1	49.82	3.34883e+06	3.67091e+06	3.80278e+06	4.00615e+06	3.82699e+06	3.72418e+06	3.56021e+06	3.61681e+06	3.86426e+06	3.99057e+06	3.86271e+06	3.58931e+06	3.42365e+06	4.16311e+06	3.80042e+06	3.37177e+06	3.91136e+06	3.9159e+06
sp|Q00688|FKBP3_HUMAN	Peptidyl-prolyl cis-trans isomerase FKBP3 OS=Homo sapiens OX=9606 GN=FKBP3 PE=1 SV=1	FKBP3	129	15	14	59.37	6.93613e+06	7.0705e+06	7.40381e+06	7.69924e+06	7.11857e+06	7.41855e+06	6.81671e+06	6.62452e+06	7.13906e+06	7.22098e+06	7.13893e+06	6.69624e+06	6.34966e+06	7.95898e+06	7.60193e+06	6.99278e+06	7.26002e+06	7.49153e+06
sp|Q9HDC9|APMAP_HUMAN	Adipocyte plasma membrane-associated protein OS=Homo sapiens OX=9606 GN=APMAP PE=1 SV=2	APMAP	113	17	2	37.74	2.2463e+06	1.69799e+06	1.62282e+06	1.60697e+06	1.60453e+06	1.6788e+06	2.08352e+06	2.1204e+06	1.77961e+06	1.7883e+06	1.80583e+06	1.99845e+06	2.15159e+06	1.72013e+06	1.75119e+06	1.69314e+06	1.88974e+06	2.00471e+06
sp|P31153|METK2_HUMAN	S-adenosylmethionine synthase isoform type-2 OS=Homo sapiens OX=9606 GN=MAT2A PE=1 SV=1	MAT2A	237	22	3	63.54	2.79409e+06	3.49194e+06	4.062e+06	3.61514e+06	4.03052e+06	3.71094e+06	2.93763e+06	3.20967e+06	3.36419e+06	3.2826e+06	3.39519e+06	3.74014e+06	2.77742e+06	2.94125e+06	2.83705e+06	3.06163e+06	2.78191e+06	2.58697e+06
sp|Q8WXF1|PSPC1_HUMAN	Paraspeckle component 1 OS=Homo sapiens OX=9606 GN=PSPC1 PE=1 SV=1	PSPC1	131	18	1	28.87	2.13173e+07	2.44401e+07	2.34625e+07	2.21952e+07	2.30904e+07	2.34307e+07	2.08326e+07	2.16931e+07	1.96239e+07	1.91966e+07	1.95162e+07	2.09735e+07	1.94319e+07	1.92027e+07	1.86857e+07	1.96473e+07	1.93248e+07	2.04781e+07
sp|P49821|NDUV1_HUMAN	NADH dehydrogenase [ubiquinone] flavoprotein 1, mitochondrial OS=Homo sapiens OX=9606 GN=NDUFV1 PE=1 SV=4	NDUFV1	119	18	0	55.17	1.82708e+06	1.7945e+06	1.40157e+06	1.5438e+06	1.40179e+06	1.6263e+06	1.67804e+06	1.69104e+06	1.48092e+06	1.55509e+06	1.49651e+06	1.5739e+06	1.7255e+06	1.68275e+06	1.63417e+06	1.69323e+06	1.70947e+06	1.94323e+06
sp|Q8WUM4|PDC6I_HUMAN	Programmed cell death 6-interacting protein OS=Homo sapiens OX=9606 GN=PDCD6IP PE=1 SV=1	PDCD6IP	350	48	0	55.18	4.4696e+06	4.00338e+06	3.6058e+06	3.95244e+06	3.80492e+06	3.91418e+06	4.14183e+06	4.10415e+06	3.8914e+06	3.91171e+06	3.82126e+06	3.87207e+06	4.28416e+06	4.06089e+06	4.21631e+06	4.40917e+06	4.28734e+06	4.20627e+06
sp|P78324|SHPS1_HUMAN	Tyrosine-protein phosphatase non-receptor type substrate 1 OS=Homo sapiens OX=9606 GN=SIRPA PE=1 SV=2	SIRPA	16	3	0	4.76	642665	926469	1.08033e+06	923715	1.03166e+06	793693	728366	815053	1.15005e+06	993722	1.05991e+06	787014	567484	891956	789813	741841	717906	827854
sp|P35749|MYH11_HUMAN	Myosin-11 OS=Homo sapiens OX=9606 GN=MYH11 PE=1 SV=3	MYH11	442	28	0	10.75	2.67246e+07	2.05856e+07	1.91932e+07	2.10366e+07	2.03368e+07	2.01026e+07	2.64571e+07	2.50458e+07	2.45421e+07	2.4485e+07	2.43213e+07	2.47855e+07	2.73783e+07	2.32265e+07	2.52399e+07	2.57595e+07	2.51493e+07	1.84662e+07
sp|Q969G6|RIFK_HUMAN	Riboflavin kinase OS=Homo sapiens OX=9606 GN=RFK PE=1 SV=2	RFK	1	1	0	5.16	385231	349278	388278	315324	363026	340067	390109	312830	321445	355691	374930	364223	305878	309462	397250	373335	368134	287088
sp|O60825|F262_HUMAN	6-phosphofructo-2-kinase/fructose-2,6-bisphosphatase 2 OS=Homo sapiens OX=9606 GN=PFKFB2 PE=1 SV=2	PFKFB2	13	9	0	15.25	137983	123344	120514	138259	114731	126554	132807	128792	144849	146529	148544	122243	144142	161748	156843	151259	154624	153227
sp|Q8WW12|PCNP_HUMAN	PEST proteolytic signal-containing nuclear protein OS=Homo sapiens OX=9606 GN=PCNP PE=1 SV=2	PCNP	98	12	0	66.85	3.93478e+06	3.70738e+06	4.11934e+06	4.05022e+06	4.26818e+06	3.80205e+06	3.72769e+06	3.69303e+06	3.94021e+06	3.85031e+06	3.93315e+06	3.97122e+06	3.90971e+06	3.82811e+06	3.76638e+06	3.86839e+06	3.92111e+06	3.75083e+06
sp|Q9BRQ6|MIC25_HUMAN	MICOS complex subunit MIC25 OS=Homo sapiens OX=9606 GN=CHCHD6 PE=1 SV=1	CHCHD6	2	1	0	5.11	101329	120339	109096	124764	132806	118250	108886	105676	126396	105923	115540	106112	113322	113508	111853	99530.7	125320	141801
sp|P62266|RS23_HUMAN	40S ribosomal protein S23 OS=Homo sapiens OX=9606 GN=RPS23 PE=1 SV=3	RPS23	103	5	2	29.37	2.46164e+06	3.04087e+06	3.27796e+06	4.57706e+06	3.41062e+06	3.84945e+06	1.87262e+06	1.58729e+06	3.43142e+06	3.51191e+06	3.43825e+06	2.14556e+06	2.96793e+06	5.20284e+06	4.889e+06	4.20362e+06	4.09633e+06	4.62514e+06
sp|P61106|RAB14_HUMAN	Ras-related protein Rab-14 OS=Homo sapiens OX=9606 GN=RAB14 PE=1 SV=4	RAB14	143	15	0	73.48	2.54448e+06	2.51032e+06	2.44572e+06	2.49248e+06	2.39951e+06	2.46233e+06	2.54302e+06	2.57934e+06	2.55801e+06	2.63824e+06	2.58244e+06	2.57874e+06	2.49644e+06	2.48272e+06	2.46875e+06	2.49282e+06	2.46981e+06	2.56437e+06
sp|P06454|PTMA_HUMAN	Prothymosin alpha OS=Homo sapiens OX=9606 GN=PTMA PE=1 SV=2	PTMA	132	5	0	28.83	5.28587e+07	6.21986e+07	6.4099e+07	6.13412e+07	7.51116e+07	6.96732e+07	5.8219e+07	6.69802e+07	6.31379e+07	6.59073e+07	6.68983e+07	6.54987e+07	5.34692e+07	6.26894e+07	5.9675e+07	6.99972e+07	5.82483e+07	5.27971e+07
sp|Q15181|IPYR_HUMAN	Inorganic pyrophosphatase OS=Homo sapiens OX=9606 GN=PPA1 PE=1 SV=2	PPA1	289	21	21	77.51	1.33833e+07	1.62787e+07	1.63455e+07	1.51823e+07	1.59842e+07	1.60572e+07	1.55803e+07	1.61498e+07	1.42529e+07	1.4661e+07	1.46509e+07	1.58872e+07	1.22933e+07	1.25224e+07	1.22399e+07	1.29687e+07	1.23924e+07	1.29107e+07
sp|P15374|UCHL3_HUMAN	Ubiquitin carboxyl-terminal hydrolase isozyme L3 OS=Homo sapiens OX=9606 GN=UCHL3 PE=1 SV=1	UCHL3	32	9	0	54.35	516615	512782	418462	439812	440212	515112	505858	518132	448448	488003	451959	452024	466136	529609	458782	429078	505311	620279
sp|P09651|ROA1_HUMAN	Heterogeneous nuclear ribonucleoprotein A1 OS=Homo sapiens OX=9606 GN=HNRNPA1 PE=1 SV=5	HNRNPA1	504	23	0	55.91	1.63434e+07	1.87888e+07	1.88182e+07	1.79988e+07	1.8382e+07	1.83852e+07	1.64232e+07	1.73627e+07	1.70606e+07	1.69602e+07	1.70992e+07	1.7414e+07	1.51991e+07	1.63529e+07	1.55135e+07	1.60238e+07	1.57795e+07	1.69074e+07
sp|Q92905|CSN5_HUMAN	COP9 signalosome complex subunit 5 OS=Homo sapiens OX=9606 GN=COPS5 PE=1 SV=4	COPS5	50	12	0	40.12	606143	617440	618480	610148	621338	607670	602717	611352	592044	600035	597804	612439	606865	582548	595023	622154	596160	571673
sp|P61224|RAP1B_HUMAN	Ras-related protein Rap-1b OS=Homo sapiens OX=9606 GN=RAP1B PE=1 SV=1	RAP1B	183	13	0	54.34	9.07082e+06	8.55088e+06	8.18384e+06	8.66115e+06	8.37104e+06	8.51291e+06	8.17304e+06	8.69092e+06	8.09061e+06	8.26142e+06	8.36932e+06	8.45007e+06	8.97713e+06	8.47944e+06	8.14203e+06	8.29468e+06	8.44558e+06	8.35829e+06
sp|P52272|HNRPM_HUMAN	Heterogeneous nuclear ribonucleoprotein M OS=Homo sapiens OX=9606 GN=HNRNPM PE=1 SV=3	HNRNPM	849	93	0	67.12	1.72767e+07	1.78471e+07	1.72642e+07	1.73499e+07	1.74435e+07	1.73147e+07	1.73154e+07	1.80301e+07	1.75019e+07	1.74223e+07	1.73946e+07	1.75066e+07	1.67143e+07	1.66746e+07	1.66147e+07	1.63638e+07	1.67281e+07	1.75476e+07
sp|Q86SX6|GLRX5_HUMAN	Glutaredoxin-related protein 5, mitochondrial OS=Homo sapiens OX=9606 GN=GLRX5 PE=1 SV=2	GLRX5	15	4	4	33.12	191518	206214	179477	184726	185249	201419	182643	198216	178429	176637	182553	177046	170914	206425	175641	139838	196284	264066
sp|P17568|NDUB7_HUMAN	NADH dehydrogenase [ubiquinone] 1 beta subcomplex subunit 7 OS=Homo sapiens OX=9606 GN=NDUFB7 PE=1 SV=4	NDUFB7	16	5	5	37.22	500245	474911	389729	445006	381050	430270	456766	430190	422652	453198	426379	417320	492496	517915	521245	462901	540676	643051
sp|P23743|DGKA_HUMAN	Diacylglycerol kinase alpha OS=Homo sapiens OX=9606 GN=DGKA PE=1 SV=3	DGKA	237	33	0	48.84	2.58743e+06	2.42845e+06	2.33321e+06	2.60232e+06	2.41903e+06	2.32664e+06	2.76612e+06	2.5589e+06	2.71796e+06	2.75934e+06	2.77223e+06	2.39809e+06	2.6747e+06	2.45837e+06	2.87926e+06	3.19228e+06	2.69233e+06	2.46209e+06
sp|O75489|NDUS3_HUMAN	NADH dehydrogenase [ubiquinone] iron-sulfur protein 3, mitochondrial OS=Homo sapiens OX=9606 GN=NDUFS3 PE=1 SV=1	NDUFS3	71	14	0	51.89	1.65693e+06	1.4998e+06	1.17778e+06	1.30571e+06	1.21072e+06	1.3945e+06	1.5906e+06	1.50732e+06	1.33582e+06	1.38329e+06	1.3359e+06	1.35666e+06	1.55329e+06	1.41824e+06	1.42929e+06	1.48159e+06	1.50918e+06	1.72122e+06
tr|E9PJE7|E9PJE7_HUMAN	NADH dehydrogenase [ubiquinone] iron-sulfur protein 3, mitochondrial OS=Homo sapiens OX=9606 GN=NDUFS3 PE=1 SV=1	NDUFS3	1	1	1	11.94	129502	120082	117572	107918	127514	110627	116650	120031	100270	82001.5	107759	121434	151727	73546	114553	94951.6	95637.3	81794.5
sp|Q15257|PTPA_HUMAN	Serine/threonine-protein phosphatase 2A activator OS=Homo sapiens OX=9606 GN=PTPA PE=1 SV=3	PTPA	106	14	0	43.85	2.54869e+06	2.55796e+06	2.34644e+06	2.4737e+06	2.42377e+06	2.46628e+06	2.62538e+06	2.72185e+06	2.6526e+06	2.62708e+06	2.64994e+06	2.58667e+06	2.68267e+06	2.63503e+06	2.66523e+06	2.78922e+06	2.60254e+06	2.72414e+06
sp|Q15257-2|PTPA_HUMAN	Isoform 1 of Serine/threonine-protein phosphatase 2A activator OS=Homo sapiens OX=9606 GN=PTPA	PTPA	113	15	0	50.77	3.2896e+06	3.34144e+06	3.04083e+06	3.22011e+06	3.14306e+06	3.21194e+06	3.39215e+06	3.53915e+06	3.4229e+06	3.41711e+06	3.42327e+06	3.36785e+06	3.47421e+06	3.41535e+06	3.43894e+06	3.61376e+06	3.36575e+06	3.53057e+06
tr|Q68CR8|Q68CR8_HUMAN	Serine/threonine-protein phosphatase 2A activator OS=Homo sapiens OX=9606 GN=PTPA PE=1 SV=1	PTPA	70	7	0	78.84	1.21065e+06	1.20038e+06	1.08596e+06	1.17838e+06	1.12999e+06	1.20358e+06	1.24338e+06	1.29615e+06	1.26224e+06	1.25038e+06	1.2712e+06	1.23124e+06	1.27859e+06	1.26751e+06	1.27817e+06	1.34949e+06	1.25303e+06	1.32818e+06
sp|Q15907|RB11B_HUMAN	Ras-related protein Rab-11B OS=Homo sapiens OX=9606 GN=RAB11B PE=1 SV=4	RAB11B	225	14	1	60.55	9.33615e+06	8.81019e+06	8.71027e+06	8.92698e+06	8.94e+06	8.62148e+06	9.184e+06	9.07266e+06	9.05968e+06	9.03036e+06	9.06846e+06	9.05392e+06	9.51595e+06	8.83617e+06	9.13067e+06	9.50199e+06	9.18028e+06	8.61031e+06
sp|P22392|NDKB_HUMAN	Nucleoside diphosphate kinase B OS=Homo sapiens OX=9606 GN=NME2 PE=1 SV=1	NME2	292	14	0	86.84	3.08281e+07	3.50756e+07	3.44273e+07	3.38163e+07	3.46524e+07	3.54972e+07	3.44312e+07	3.38969e+07	3.33317e+07	3.32852e+07	3.40537e+07	3.66021e+07	3.0108e+07	3.15601e+07	3.183e+07	3.36478e+07	3.1567e+07	3.11227e+07
sp|Q8IU85|KCC1D_HUMAN	Calcium/calmodulin-dependent protein kinase type 1D OS=Homo sapiens OX=9606 GN=CAMK1D PE=1 SV=1	CAMK1D	15	5	0	14.29	304122	329215	433824	339320	414253	310371	330810	306424	334628	341185	345670	323696	350952	336312	373872	402513	351128	262152
sp|Q53GQ0|DHB12_HUMAN	Very-long-chain 3-oxoacyl-CoA reductase OS=Homo sapiens OX=9606 GN=HSD17B12 PE=1 SV=2	HSD17B12	56	12	0	34.93	2.01444e+06	2.33051e+06	2.66342e+06	2.51476e+06	2.51621e+06	2.38807e+06	2.01393e+06	1.99561e+06	2.23027e+06	2.2442e+06	2.22677e+06	2.09631e+06	2.17004e+06	2.28032e+06	2.15358e+06	2.04764e+06	2.09116e+06	2.1305e+06
sp|P07305|H10_HUMAN	Histone H1.0 OS=Homo sapiens OX=9606 GN=H1-0 PE=1 SV=3	H1-0	5	3	0	15.46	22178.9	224488	86916.7	94652.4	62652.8	223942	25121.2	22271.7	36602.7	41752.3	37256.1	26802.7	17972.6	47724.4	35564.1	23641.3	26331.8	101895
sp|Q9Y3B7|RM11_HUMAN	39S ribosomal protein L11, mitochondrial OS=Homo sapiens OX=9606 GN=MRPL11 PE=1 SV=1	MRPL11	59	13	0	69.79	883761	1.05859e+06	973642	998905	934775	1.01722e+06	836656	826208	868332	900581	883108	836748	832718	1.01733e+06	992357	932597	934297	1.09364e+06
sp|Q6PL24|TMED8_HUMAN	Protein TMED8 OS=Homo sapiens OX=9606 GN=TMED8 PE=1 SV=1	TMED8	16	6	6	19.38	196154	230000	275430	244017	268741	241354	221897	229813	229075	229825	232440	253141	223066	197923	197078	206536	205648	203970
sp|Q9H299|SH3L3_HUMAN	SH3 domain-binding glutamic acid-rich-like protein 3 OS=Homo sapiens OX=9606 GN=SH3BGRL3 PE=1 SV=1	SH3BGRL3	232	7	0	50.53	2.78678e+07	2.36368e+07	2.5194e+07	2.55071e+07	2.58941e+07	2.31905e+07	2.96963e+07	2.8517e+07	3.06518e+07	2.89626e+07	2.96425e+07	2.77795e+07	2.84615e+07	2.88119e+07	2.90035e+07	3.07922e+07	2.94552e+07	2.60619e+07
sp|Q13363|CTBP1_HUMAN	C-terminal-binding protein 1 OS=Homo sapiens OX=9606 GN=CTBP1 PE=1 SV=2	CTBP1	121	15	0	33.18	2.61319e+06	2.59415e+06	2.48756e+06	2.53206e+06	2.55778e+06	2.54447e+06	2.64897e+06	2.65034e+06	2.57018e+06	2.57924e+06	2.57424e+06	2.62527e+06	2.58589e+06	2.40958e+06	2.46549e+06	2.61169e+06	2.45637e+06	2.57624e+06
sp|P63313|TYB10_HUMAN	Thymosin beta-10 OS=Homo sapiens OX=9606 GN=TMSB10 PE=1 SV=2	TMSB10	61	3	0	34.08	4.85672e+07	3.80828e+07	3.42742e+07	4.51545e+07	4.22898e+07	3.80603e+07	4.68978e+07	4.32523e+07	4.23856e+07	4.43617e+07	4.15677e+07	3.87557e+07	4.78811e+07	5.43035e+07	4.33462e+07	2.77581e+07	4.77328e+07	6.06612e+07
sp|Q9BVG9|PTSS2_HUMAN	Phosphatidylserine synthase 2 OS=Homo sapiens OX=9606 GN=PTDSS2 PE=1 SV=1	PTDSS2	1	1	0	1.64	45655.7	61106.3	54442.4	45755.1	46323	51744.3	46401.7	51896.8	45590.6	46614.9	46302.8	48759.6	44920.7	47189.4	47581	49455.3	41941.3	40998.4
sp|Q9NSK7|CS012_HUMAN	Protein C19orf12 OS=Homo sapiens OX=9606 GN=C19orf12 PE=1 SV=3	C19orf12	4	1	0	6.58	180913	169766	178495	174684	179112	168879	197204	200065	177078	194949	189539	171577	196605	171757	202716	190804	186649	171509
sp|Q9Y5S9|RBM8A_HUMAN	RNA-binding protein 8A OS=Homo sapiens OX=9606 GN=RBM8A PE=1 SV=1	RBM8A	72	8	1	45.4	4.20061e+06	4.26897e+06	4.72663e+06	4.48372e+06	4.63136e+06	4.28222e+06	4.07571e+06	4.24004e+06	4.50779e+06	4.23626e+06	4.4009e+06	4.32073e+06	4.21917e+06	4.07108e+06	4.16671e+06	4.1933e+06	4.13301e+06	3.71244e+06
sp|Q9Y5S9-2|RBM8A_HUMAN	Isoform 2 of RNA-binding protein 8A OS=Homo sapiens OX=9606 GN=RBM8A	RBM8A	66	8	1	45.08	4.19801e+06	4.27282e+06	4.75915e+06	4.50023e+06	4.6613e+06	4.30283e+06	4.06355e+06	4.23755e+06	4.53108e+06	4.2273e+06	4.41448e+06	4.32404e+06	4.22475e+06	4.05271e+06	4.16943e+06	4.14938e+06	4.14974e+06	3.65231e+06
sp|P13693|TCTP_HUMAN	Translationally-controlled tumor protein OS=Homo sapiens OX=9606 GN=TPT1 PE=1 SV=1	TPT1	203	11	0	37.79	7.2159e+06	8.01157e+06	1.00462e+07	8.60417e+06	9.86199e+06	8.29098e+06	7.6715e+06	7.98415e+06	8.45651e+06	8.37607e+06	8.40291e+06	8.83267e+06	7.65897e+06	7.80093e+06	7.81847e+06	8.84162e+06	7.97562e+06	6.83223e+06
tr|Q9NXW1|Q9NXW1_HUMAN	BJ-HCC-24 tumor antigen OS=Homo sapiens OX=9606 PE=2 SV=1	NA	107	12	0	23.54	5.975e+06	6.58853e+06	7.65186e+06	6.77624e+06	7.53138e+06	6.79115e+06	6.40526e+06	6.44376e+06	6.86255e+06	6.99142e+06	6.86389e+06	6.86193e+06	6.10998e+06	6.53915e+06	6.15605e+06	7.08866e+06	6.57483e+06	6.04894e+06
sp|Q9Y2V2|CHSP1_HUMAN	Calcium-regulated heat-stable protein 1 OS=Homo sapiens OX=9606 GN=CARHSP1 PE=1 SV=2	CARHSP1	80	7	7	65.3	4.10757e+06	3.48445e+06	4.30671e+06	4.1718e+06	4.4271e+06	3.73347e+06	3.92428e+06	3.97992e+06	4.68608e+06	4.51448e+06	4.68901e+06	4.34366e+06	4.41849e+06	4.48014e+06	4.43039e+06	4.37882e+06	4.3794e+06	3.95851e+06
sp|O75157|T22D2_HUMAN	TSC22 domain family protein 2 OS=Homo sapiens OX=9606 GN=TSC22D2 PE=1 SV=3	TSC22D2	13	5	0	4.74	275479	280335	238699	249122	260462	261573	278889	304601	269586	271256	259941	274917	257850	261388	249500	260883	248881	271667
sp|P49721|PSB2_HUMAN	Proteasome subunit beta type-2 OS=Homo sapiens OX=9606 GN=PSMB2 PE=1 SV=1	PSMB2	111	11	5	47.26	6.77742e+06	6.76388e+06	6.8184e+06	6.54153e+06	6.71057e+06	6.87212e+06	6.84587e+06	6.6877e+06	6.49e+06	6.44118e+06	6.71103e+06	6.96596e+06	6.96112e+06	6.26453e+06	6.55605e+06	6.91368e+06	6.57616e+06	5.86719e+06
sp|P07311|ACYP1_HUMAN	Acylphosphatase-1 OS=Homo sapiens OX=9606 GN=ACYP1 PE=1 SV=2	ACYP1	45	7	0	65.65	607832	685175	797601	740159	787908	681107	541702	571254	577515	570231	573668	575842	580592	594703	599316	633066	594586	619105
sp|O43920|NDUS5_HUMAN	NADH dehydrogenase [ubiquinone] iron-sulfur protein 5 OS=Homo sapiens OX=9606 GN=NDUFS5 PE=1 SV=3	NDUFS5	17	5	5	50.94	916418	915795	670793	831510	703098	858402	815955	744760	777028	836501	770174	705248	861023	999471	1.02731e+06	915978	952214	1.09166e+06
sp|P54105|ICLN_HUMAN	Methylosome subunit pICln OS=Homo sapiens OX=9606 GN=CLNS1A PE=1 SV=1	CLNS1A	14	3	0	18.56	177028	179788	184518	165649	196702	186501	187728	177524	177015	172263	170831	184045	171158	169977	167542	169368	182646	166694
sp|O75964|ATP5L_HUMAN	ATP synthase subunit g, mitochondrial OS=Homo sapiens OX=9606 GN=ATP5MG PE=1 SV=3	ATP5MG	59	6	1	60.19	2.01969e+06	2.13769e+06	1.86217e+06	1.86907e+06	1.83341e+06	1.96461e+06	1.9841e+06	1.81785e+06	1.86083e+06	1.94033e+06	1.85237e+06	1.81985e+06	1.90513e+06	2.06738e+06	1.99238e+06	1.88954e+06	2.01121e+06	2.41925e+06
sp|Q9NQ48|LZTL1_HUMAN	Leucine zipper transcription factor-like protein 1 OS=Homo sapiens OX=9606 GN=LZTFL1 PE=1 SV=1	LZTFL1	8	6	0	24.75	135139	70237.2	40203.8	62339.1	56196.3	63350.5	128199	106009	73126.1	73949.5	75324.6	103939	170418	136763	159151	152400	145788	113460
sp|Q13185|CBX3_HUMAN	Chromobox protein homolog 3 OS=Homo sapiens OX=9606 GN=CBX3 PE=1 SV=4	CBX3	164	13	7	49.18	1.15176e+07	1.08811e+07	1.18141e+07	1.16081e+07	1.21767e+07	1.1129e+07	1.11158e+07	1.13533e+07	1.21074e+07	1.17406e+07	1.22359e+07	1.19746e+07	1.07711e+07	1.0993e+07	1.0392e+07	1.09609e+07	1.08375e+07	1.10955e+07
sp|Q6P1N9|TATD1_HUMAN	Putative deoxyribonuclease TATDN1 OS=Homo sapiens OX=9606 GN=TATDN1 PE=1 SV=2	TATDN1	24	9	0	35.02	351524	431562	364888	348725	347397	381138	340610	355767	302679	315517	318320	328113	305054	300882	283895	310656	292600	322951
sp|P14866|HNRPL_HUMAN	Heterogeneous nuclear ribonucleoprotein L OS=Homo sapiens OX=9606 GN=HNRNPL PE=1 SV=2	HNRNPL	502	31	1	55.18	1.25458e+07	1.30336e+07	1.28889e+07	1.30399e+07	1.28471e+07	1.28089e+07	1.22848e+07	1.27674e+07	1.29782e+07	1.28016e+07	1.28414e+07	1.2888e+07	1.18354e+07	1.23981e+07	1.15104e+07	1.20446e+07	1.20996e+07	1.30692e+07
tr|A0A3B3ITJ4|A0A3B3ITJ4_HUMAN	Heterogeneous nuclear ribonucleoprotein L (Fragment) OS=Homo sapiens OX=9606 GN=HNRNPL PE=1 SV=1	HNRNPL	451	29	3	54.38	1.25988e+07	1.28293e+07	1.26179e+07	1.28212e+07	1.25928e+07	1.26564e+07	1.24672e+07	1.27613e+07	1.28918e+07	1.27538e+07	1.27898e+07	1.27487e+07	1.20408e+07	1.25842e+07	1.16052e+07	1.20662e+07	1.23078e+07	1.35158e+07
tr|M0QYT0|M0QYT0_HUMAN	RRM domain-containing protein (Fragment) OS=Homo sapiens OX=9606 PE=1 SV=1	NA	314	17	0	42.68	1.2728e+07	1.31235e+07	1.28791e+07	1.29034e+07	1.27863e+07	1.27927e+07	1.24124e+07	1.26668e+07	1.2566e+07	1.23851e+07	1.24482e+07	1.26187e+07	1.23882e+07	1.23881e+07	1.184e+07	1.21876e+07	1.22723e+07	1.32284e+07
sp|P62310|LSM3_HUMAN	U6 snRNA-associated Sm-like protein LSm3 OS=Homo sapiens OX=9606 GN=LSM3 PE=1 SV=2	LSM3	29	3	3	19.61	1.89328e+06	1.89679e+06	1.67602e+06	1.64488e+06	1.7252e+06	1.86844e+06	2.01384e+06	1.97875e+06	1.94543e+06	1.97787e+06	1.854e+06	1.80566e+06	1.75361e+06	2.06352e+06	1.77351e+06	1.50012e+06	1.98972e+06	2.18551e+06
sp|Q8NC96|NECP1_HUMAN	Adaptin ear-binding coat-associated protein 1 OS=Homo sapiens OX=9606 GN=NECAP1 PE=1 SV=2	NECAP1	11	7	0	33.09	159926	171744	204356	193070	193218	171905	164522	170561	176277	173110	178781	176829	184337	174436	191907	213489	179484	160341
sp|P30626|SORCN_HUMAN	Sorcin OS=Homo sapiens OX=9606 GN=SRI PE=1 SV=1	SRI	78	11	0	55.05	1.30078e+06	1.71784e+06	1.31648e+06	1.25067e+06	1.2979e+06	1.50529e+06	1.21448e+06	1.2367e+06	1.02971e+06	1.05517e+06	1.01011e+06	1.05816e+06	995322	1.16265e+06	925755	685758	1.08845e+06	1.51316e+06
sp|P62701|RS4X_HUMAN	40S ribosomal protein S4, X isoform OS=Homo sapiens OX=9606 GN=RPS4X PE=1 SV=2	RPS4X	235	17	10	55.51	8.59319e+06	1.10963e+07	1.24111e+07	1.37776e+07	1.09023e+07	1.29008e+07	7.97266e+06	7.72675e+06	1.1344e+07	1.17681e+07	1.11583e+07	9.06999e+06	8.78751e+06	1.53047e+07	1.38023e+07	1.08124e+07	1.21591e+07	1.48557e+07
sp|Q9BTE1|DCTN5_HUMAN	Dynactin subunit 5 OS=Homo sapiens OX=9606 GN=DCTN5 PE=1 SV=1	DCTN5	9	4	0	22.53	384716	392670	401770	355150	385604	369845	357237	338469	331820	344819	348777	361121	390935	351116	385273	383110	369696	354217
sp|P11216|PYGB_HUMAN	Glycogen phosphorylase, brain form OS=Homo sapiens OX=9606 GN=PYGB PE=1 SV=5	PYGB	226	41	0	50.89	2.27552e+06	2.2373e+06	1.97177e+06	2.10686e+06	2.02756e+06	2.12025e+06	2.49082e+06	2.49934e+06	2.33891e+06	2.39272e+06	2.40081e+06	2.32555e+06	2.21889e+06	2.11704e+06	2.1729e+06	2.26923e+06	2.19131e+06	2.31951e+06
sp|Q14204|DYHC1_HUMAN	Cytoplasmic dynein 1 heavy chain 1 OS=Homo sapiens OX=9606 GN=DYNC1H1 PE=1 SV=5	DYNC1H1	1408	218	0	46.15	2.75703e+06	2.69256e+06	2.50277e+06	2.53732e+06	2.53793e+06	2.65662e+06	2.81958e+06	2.78203e+06	2.63615e+06	2.6746e+06	2.64176e+06	2.73893e+06	2.71078e+06	2.55787e+06	2.60799e+06	2.63145e+06	2.62864e+06	2.59995e+06
sp|P07237|PDIA1_HUMAN	Protein disulfide-isomerase OS=Homo sapiens OX=9606 GN=P4HB PE=1 SV=3	P4HB	679	46	0	68.7	1.63257e+07	1.8665e+07	1.85732e+07	1.72127e+07	1.83735e+07	1.83201e+07	1.67716e+07	1.77893e+07	1.58463e+07	1.59507e+07	1.58288e+07	1.73733e+07	1.60763e+07	1.59183e+07	1.51193e+07	1.59403e+07	1.5486e+07	1.59076e+07
tr|B4DLN6|B4DLN6_HUMAN	cDNA FLJ59033, highly similar to Protein disulfide-isomerase OS=Homo sapiens OX=9606 PE=2 SV=1	NA	600	43	0	71.62	1.40136e+07	1.59814e+07	1.59753e+07	1.47624e+07	1.58012e+07	1.5716e+07	1.44141e+07	1.52835e+07	1.36001e+07	1.37368e+07	1.36348e+07	1.49239e+07	1.3783e+07	1.36718e+07	1.2988e+07	1.37195e+07	1.33244e+07	1.35676e+07
sp|Q16851|UGPA_HUMAN	UTP--glucose-1-phosphate uridylyltransferase OS=Homo sapiens OX=9606 GN=UGP2 PE=1 SV=5	UGP2	370	30	1	56.1	5.00124e+06	3.67496e+06	3.30183e+06	3.77303e+06	3.56525e+06	3.74182e+06	4.55738e+06	4.14055e+06	3.92192e+06	4.05154e+06	4.08619e+06	4.24713e+06	5.59143e+06	4.41043e+06	4.65806e+06	4.86196e+06	4.81761e+06	4.15441e+06
sp|O75955|FLOT1_HUMAN	Flotillin-1 OS=Homo sapiens OX=9606 GN=FLOT1 PE=1 SV=3	FLOT1	147	20	2	53.16	635326	661812	708923	650701	692878	654961	702710	704418	684191	689439	690471	735937	684134	612901	649222	702563	648486	691767
sp|Q9NQ66|PLCB1_HUMAN	1-phosphatidylinositol 4,5-bisphosphate phosphodiesterase beta-1 OS=Homo sapiens OX=9606 GN=PLCB1 PE=1 SV=1	PLCB1	3	2	0	1.23	81696	70293.2	61546.1	82177.3	73187.9	75455.8	74659.3	72814.2	70385.8	77686.9	71363.6	71763.3	83807.2	81186.5	74641.8	82122.3	83578	71642.7
sp|P16298|PP2BB_HUMAN	Serine/threonine-protein phosphatase 2B catalytic subunit beta isoform OS=Homo sapiens OX=9606 GN=PPP3CB PE=1 SV=2	PPP3CB	61	13	0	28.43	735047	662082	693096	671898	696407	647571	731079	750029	721288	699221	714519	737248	751562	665963	689268	696312	693534	646404
sp|P62191|PRS4_HUMAN	26S proteasome regulatory subunit 4 OS=Homo sapiens OX=9606 GN=PSMC1 PE=1 SV=1	PSMC1	246	33	7	68.86	3.09939e+06	3.35365e+06	3.40808e+06	3.35299e+06	3.36503e+06	3.25236e+06	3.22071e+06	3.21182e+06	3.18798e+06	3.26099e+06	3.19622e+06	3.27887e+06	3.08329e+06	3.30787e+06	3.199e+06	2.98766e+06	3.2102e+06	3.1215e+06
sp|O14639|ABLM1_HUMAN	Actin-binding LIM protein 1 OS=Homo sapiens OX=9606 GN=ABLIM1 PE=1 SV=3	ABLIM1	13	7	0	9.25	202516	191451	120319	164974	136872	178953	205494	198778	197792	203400	192432	160293	165293	189373	188848	187333	190942	259373
sp|Q13033|STRN3_HUMAN	Striatin-3 OS=Homo sapiens OX=9606 GN=STRN3 PE=1 SV=3	STRN3	18	11	0	16.06	487132	494421	485596	467638	500113	502224	484313	503930	463454	467192	472616	472023	499897	473504	481014	500884	471762	503414
sp|Q13033-2|STRN3_HUMAN	Isoform Alpha of Striatin-3 OS=Homo sapiens OX=9606 GN=STRN3	STRN3	19	12	1	20.76	484789	494847	483969	468851	496702	506406	480311	504983	465040	466610	472345	472212	499043	475076	480007	505649	467118	507664
sp|O95219|SNX4_HUMAN	Sorting nexin-4 OS=Homo sapiens OX=9606 GN=SNX4 PE=1 SV=1	SNX4	2	2	0	3.56	77537.4	80213.5	90687.9	83223.9	99202.7	87654.4	79770.5	77191.2	78475.3	78960.9	72428.4	89587.1	81356.5	83254.4	84586.6	80207.9	76174.4	60024.3
sp|Q05639|EF1A2_HUMAN	Elongation factor 1-alpha 2 OS=Homo sapiens OX=9606 GN=EEF1A2 PE=1 SV=1	EEF1A2	640	19	0	40.6	3.80938e+07	4.27493e+07	4.52603e+07	4.65459e+07	4.14485e+07	4.53496e+07	4.02213e+07	3.98121e+07	4.33055e+07	4.48504e+07	4.47155e+07	4.33676e+07	3.59754e+07	4.76886e+07	4.38336e+07	4.14992e+07	4.35924e+07	4.57549e+07
tr|A0A4D5RAC7|A0A4D5RAC7_HUMAN	Tr-type G domain-containing protein OS=Homo sapiens OX=9606 PE=4 SV=1	NA	1139	38	0	72.47	8.32793e+07	9.345e+07	1.03961e+08	1.06618e+08	9.70911e+07	1.0318e+08	8.93035e+07	9.00656e+07	9.7658e+07	1.01108e+08	1.01136e+08	9.92053e+07	8.01639e+07	1.03645e+08	1.00447e+08	9.52076e+07	9.5966e+07	9.68795e+07
tr|A0A4D5RAN2|A0A4D5RAN2_HUMAN	Tr-type G domain-containing protein OS=Homo sapiens OX=9606 PE=3 SV=1	NA	1119	36	0	72.05	7.88597e+07	8.83824e+07	9.86289e+07	1.01346e+08	9.24132e+07	9.78365e+07	8.45311e+07	8.53644e+07	9.27544e+07	9.56066e+07	9.58827e+07	9.40689e+07	7.65055e+07	9.85156e+07	9.56397e+07	9.03768e+07	9.13318e+07	9.11094e+07
tr|B4DNE0|B4DNE0_HUMAN	cDNA FLJ52573, highly similar to Elongation factor 1-alpha 1 OS=Homo sapiens OX=9606 PE=2 SV=1	NA	928	31	1	70.38	7.91889e+07	8.80395e+07	9.74552e+07	1.00265e+08	9.1468e+07	9.73202e+07	8.53308e+07	8.57206e+07	9.25521e+07	9.50671e+07	9.52962e+07	9.2993e+07	7.74509e+07	9.91993e+07	9.62566e+07	8.93439e+07	9.24181e+07	9.33171e+07
tr|A0A087WVQ9|A0A087WVQ9_HUMAN	Elongation factor 1-alpha 1 OS=Homo sapiens OX=9606 GN=EEF1A1 PE=1 SV=1	EEF1A1	1006	36	1	72.33	8.33112e+07	9.30831e+07	1.03166e+08	1.06094e+08	9.66921e+07	1.0269e+08	8.95204e+07	9.02106e+07	9.75904e+07	1.00563e+08	1.00522e+08	9.82465e+07	8.10359e+07	1.04583e+08	1.0099e+08	9.42641e+07	9.69621e+07	9.85712e+07
sp|Q99536|VAT1_HUMAN	Synaptic vesicle membrane protein VAT-1 homolog OS=Homo sapiens OX=9606 GN=VAT1 PE=1 SV=2	VAT1	32	10	1	32.06	505742	429458	403419	440056	431424	438287	528591	476384	420673	466509	424627	439908	491921	469951	467275	501384	478698	546074
sp|Q9UNE7|CHIP_HUMAN	E3 ubiquitin-protein ligase CHIP OS=Homo sapiens OX=9606 GN=STUB1 PE=1 SV=2	STUB1	37	15	4	52.14	298528	303959	364402	344588	356463	301237	322220	336292	350416	341681	350322	384994	339486	308654	344849	344022	325988	279853
sp|Q06323|PSME1_HUMAN	Proteasome activator complex subunit 1 OS=Homo sapiens OX=9606 GN=PSME1 PE=1 SV=1	PSME1	444	26	1	71.08	1.45613e+07	1.33898e+07	1.18653e+07	1.24366e+07	1.25628e+07	1.30149e+07	1.5078e+07	1.45134e+07	1.35731e+07	1.40928e+07	1.41778e+07	1.38044e+07	1.635e+07	1.38114e+07	1.50184e+07	1.72955e+07	1.59645e+07	1.37421e+07
sp|Q6IQ22|RAB12_HUMAN	Ras-related protein Rab-12 OS=Homo sapiens OX=9606 GN=RAB12 PE=1 SV=3	RAB12	2	2	0	5.74	78570.6	68090.5	86938.2	78073	75406.8	73706.6	89652.6	75562.2	78929	77551.8	79814.4	80274.7	78466.5	78988.1	84937	77638.6	77747.7	69534.6
sp|Q6PCE3|PGM2L_HUMAN	Glucose 1,6-bisphosphate synthase OS=Homo sapiens OX=9606 GN=PGM2L1 PE=1 SV=3	PGM2L1	28	14	11	25.56	331431	344039	315483	305856	317419	329234	368951	352352	342586	339617	324299	329891	346591	299130	324459	319201	332226	296073
sp|Q5JTV8|TOIP1_HUMAN	Torsin-1A-interacting protein 1 OS=Homo sapiens OX=9606 GN=TOR1AIP1 PE=1 SV=2	TOR1AIP1	205	25	1	41.34	4.25886e+06	3.95483e+06	3.57902e+06	3.82384e+06	3.61084e+06	3.70471e+06	4.36564e+06	4.28595e+06	4.10948e+06	4.14791e+06	4.08327e+06	4.0694e+06	4.20963e+06	4.1104e+06	4.05995e+06	4.06565e+06	4.10803e+06	3.99851e+06
sp|Q9BPW8|NIPS1_HUMAN	Protein NipSnap homolog 1 OS=Homo sapiens OX=9606 GN=NIPSNAP1 PE=1 SV=1	NIPSNAP1	48	11	9	48.59	652498	721059	563601	590862	546425	610566	666508	688288	584132	606561	586990	573714	642952	617690	638662	613123	625154	724626
sp|Q9UQ16|DYN3_HUMAN	Dynamin-3 OS=Homo sapiens OX=9606 GN=DNM3 PE=1 SV=4	DNM3	124	14	0	14.27	3.59391e+06	3.55722e+06	3.49958e+06	3.45441e+06	3.44221e+06	3.44147e+06	3.49726e+06	3.65087e+06	3.63472e+06	3.54291e+06	3.57766e+06	3.44318e+06	3.59959e+06	3.45569e+06	3.59474e+06	3.52868e+06	3.53017e+06	3.39608e+06
sp|P48643|TCPE_HUMAN	T-complex protein 1 subunit epsilon OS=Homo sapiens OX=9606 GN=CCT5 PE=1 SV=1	CCT5	591	55	7	67.28	8.32664e+06	8.78708e+06	8.75103e+06	8.27072e+06	8.73666e+06	8.71098e+06	8.41621e+06	8.51163e+06	7.99947e+06	7.979e+06	8.0341e+06	8.66633e+06	7.97108e+06	7.40618e+06	7.5894e+06	7.96295e+06	7.73417e+06	7.36597e+06
sp|P11940|PABP1_HUMAN	Polyadenylate-binding protein 1 OS=Homo sapiens OX=9606 GN=PABPC1 PE=1 SV=2	PABPC1	415	38	0	52.83	9.30902e+06	1.11462e+07	1.24282e+07	1.19464e+07	1.1412e+07	1.16404e+07	9.65073e+06	9.98396e+06	1.06802e+07	1.0759e+07	1.09002e+07	1.06856e+07	8.79713e+06	1.14723e+07	1.08723e+07	1.06645e+07	1.01774e+07	1.05402e+07
sp|Q13423|NNTM_HUMAN	NAD(P) transhydrogenase, mitochondrial OS=Homo sapiens OX=9606 GN=NNT PE=1 SV=3	NNT	380	47	0	42.17	4.62512e+06	4.30448e+06	3.52799e+06	3.95402e+06	3.58927e+06	4.02993e+06	4.21437e+06	4.01778e+06	3.74048e+06	3.89862e+06	3.87267e+06	3.76255e+06	4.28981e+06	4.03034e+06	4.12758e+06	3.94916e+06	4.18917e+06	4.55501e+06
sp|P52566|GDIR2_HUMAN	Rho GDP-dissociation inhibitor 2 OS=Homo sapiens OX=9606 GN=ARHGDIB PE=1 SV=3	ARHGDIB	496	22	22	79.6	5.27046e+07	4.43193e+07	4.46698e+07	4.90479e+07	4.82406e+07	4.43259e+07	5.20887e+07	5.16703e+07	5.17656e+07	5.03767e+07	5.1184e+07	4.74086e+07	5.23279e+07	4.75355e+07	5.42152e+07	5.71031e+07	5.19032e+07	4.37414e+07
sp|Q15286|RAB35_HUMAN	Ras-related protein Rab-35 OS=Homo sapiens OX=9606 GN=RAB35 PE=1 SV=1	RAB35	64	9	5	39.3	1.93926e+06	1.529e+06	1.5398e+06	1.55841e+06	1.54689e+06	1.56625e+06	1.91668e+06	1.75864e+06	1.64158e+06	1.69104e+06	1.70165e+06	1.8286e+06	1.9729e+06	1.68773e+06	1.75187e+06	1.68528e+06	1.83636e+06	1.56296e+06
sp|O75937|DNJC8_HUMAN	DnaJ homolog subfamily C member 8 OS=Homo sapiens OX=9606 GN=DNAJC8 PE=1 SV=2	DNAJC8	151	14	9	41.9	4.90722e+06	4.49923e+06	4.46077e+06	5.11135e+06	4.5571e+06	4.59385e+06	4.491e+06	4.41766e+06	5.00654e+06	5.0681e+06	4.97162e+06	4.5745e+06	4.69699e+06	5.46725e+06	5.23148e+06	4.85765e+06	5.11608e+06	4.89939e+06
sp|O60749|SNX2_HUMAN	Sorting nexin-2 OS=Homo sapiens OX=9606 GN=SNX2 PE=1 SV=2	SNX2	125	20	2	43.54	1.11741e+06	918737	823225	874936	860649	911007	1.11894e+06	1.06248e+06	955908	985091	957374	1.02958e+06	1.06988e+06	966351	982389	998140	1.0151e+06	965457
sp|P30040|ERP29_HUMAN	Endoplasmic reticulum resident protein 29 OS=Homo sapiens OX=9606 GN=ERP29 PE=1 SV=4	ERP29	232	18	12	53.64	6.82256e+06	6.30621e+06	6.15388e+06	6.54272e+06	6.37255e+06	6.15246e+06	6.31937e+06	6.31541e+06	6.52317e+06	6.34014e+06	6.49871e+06	6.34965e+06	6.33137e+06	6.0922e+06	6.06324e+06	6.23493e+06	6.04628e+06	6.01213e+06
sp|Q8NI08|NCOA7_HUMAN	Nuclear receptor coactivator 7 OS=Homo sapiens OX=9606 GN=NCOA7 PE=1 SV=2	NCOA7	44	23	0	29.3	187735	193225	179943	199357	192470	189347	199283	197164	197850	194196	198945	189857	178752	186783	187170	185611	181681	194410
sp|P54727|RD23B_HUMAN	UV excision repair protein RAD23 homolog B OS=Homo sapiens OX=9606 GN=RAD23B PE=1 SV=1	RAD23B	63	12	5	32.27	4.03464e+06	4.47971e+06	3.78648e+06	4.00593e+06	4.14988e+06	4.30159e+06	4.21523e+06	4.6003e+06	4.04712e+06	4.13322e+06	4.19519e+06	4.06363e+06	3.96961e+06	4.85386e+06	4.1009e+06	4.65982e+06	4.70417e+06	5.46961e+06
sp|P54578|UBP14_HUMAN	Ubiquitin carboxyl-terminal hydrolase 14 OS=Homo sapiens OX=9606 GN=USP14 PE=1 SV=3	USP14	202	32	1	59.92	3.2409e+06	3.60415e+06	3.36004e+06	3.23532e+06	3.32521e+06	3.52889e+06	3.37426e+06	3.3947e+06	3.17019e+06	3.21778e+06	3.17729e+06	3.29685e+06	3.11837e+06	2.96597e+06	3.0106e+06	3.21157e+06	3.06986e+06	2.94759e+06
sp|P54577|SYYC_HUMAN	Tyrosine--tRNA ligase, cytoplasmic OS=Homo sapiens OX=9606 GN=YARS1 PE=1 SV=4	YARS1	518	46	41	70.07	6.66208e+06	7.07194e+06	5.80777e+06	6.41156e+06	6.03513e+06	6.909e+06	6.19695e+06	6.99499e+06	5.9136e+06	5.88163e+06	5.86462e+06	6.09304e+06	5.71673e+06	6.06081e+06	5.99418e+06	5.99948e+06	5.90498e+06	6.65155e+06
tr|A0A5F9ZGY3|A0A5F9ZGY3_HUMAN	Ankyrin-2 OS=Homo sapiens OX=9606 GN=ANK2 PE=1 SV=1	ANK2	10	4	0	1.04	309556	358146	287050	299005	270556	337699	300615	310754	287137	284993	279418	260460	286787	282795	284962	283047	299145	343569
sp|O60313|OPA1_HUMAN	Dynamin-like 120 kDa protein, mitochondrial OS=Homo sapiens OX=9606 GN=OPA1 PE=1 SV=3	OPA1	174	41	0	41.87	1.0481e+06	1.13506e+06	982294	1.00294e+06	971872	1.03175e+06	1.03029e+06	1.06375e+06	962544	1.00047e+06	980593	985470	1.02163e+06	983753	1.01141e+06	1.04593e+06	1.01278e+06	1.04883e+06
sp|O60313-2|OPA1_HUMAN	Isoform 2 of Dynamin-like 120 kDa protein, mitochondrial OS=Homo sapiens OX=9606 GN=OPA1	OPA1	177	42	0	41.62	1.04844e+06	1.13355e+06	982641	1.0022e+06	972577	1.03141e+06	1.03062e+06	1.06298e+06	963760	999346	980649	985393	1.02254e+06	983025	1.01196e+06	1.04531e+06	1.01372e+06	1.04911e+06
sp|P13639|EF2_HUMAN	Elongation factor 2 OS=Homo sapiens OX=9606 GN=EEF2 PE=1 SV=4	EEF2	1184	74	33	66.43	2.57073e+07	2.4839e+07	2.44839e+07	2.39681e+07	2.4939e+07	2.57826e+07	2.52592e+07	2.50108e+07	2.27187e+07	2.34312e+07	2.33315e+07	2.63005e+07	2.59172e+07	2.44329e+07	2.37369e+07	2.48245e+07	2.5362e+07	2.3539e+07
sp|Q14BN4|SLMAP_HUMAN	Sarcolemmal membrane-associated protein OS=Homo sapiens OX=9606 GN=SLMAP PE=1 SV=1	SLMAP	18	13	0	14.85	358849	352062	378971	361990	381202	358358	361990	385989	372420	395345	379222	412366	392275	369469	368573	372583	387524	353549
tr|A0A5F9VB99|A0A5F9VB99_HUMAN	Sarcolemmal membrane-associated protein OS=Homo sapiens OX=9606 GN=SLMAP PE=1 SV=1	SLMAP	17	12	0	14.75	356823	351539	383471	365259	387139	360721	363695	381944	371172	394614	373209	412605	393647	364011	369601	375133	386739	351639
sp|Q969P0|IGSF8_HUMAN	Immunoglobulin superfamily member 8 OS=Homo sapiens OX=9606 GN=IGSF8 PE=1 SV=1	IGSF8	10	7	0	11.91	115341	136434	126055	134143	138978	131358	100047	123155	139230	136705	134659	130294	93827.6	93097.4	99728	105708	92072.4	95369.2
sp|P01112|RASH_HUMAN	GTPase HRas OS=Homo sapiens OX=9606 GN=HRAS PE=1 SV=1	HRAS	47	9	0	50.26	1.48175e+06	1.26593e+06	1.25904e+06	1.3307e+06	1.24977e+06	1.29777e+06	1.42693e+06	1.38913e+06	1.35124e+06	1.35903e+06	1.38859e+06	1.42537e+06	1.48067e+06	1.34735e+06	1.364e+06	1.39062e+06	1.43999e+06	1.35384e+06
sp|Q9H3N1|TMX1_HUMAN	Thioredoxin-related transmembrane protein 1 OS=Homo sapiens OX=9606 GN=TMX1 PE=1 SV=1	TMX1	125	14	13	31.07	2.84787e+06	2.82939e+06	3.00273e+06	2.88495e+06	2.88959e+06	2.86792e+06	2.48275e+06	2.57255e+06	2.60004e+06	2.5598e+06	2.59119e+06	2.64926e+06	2.73291e+06	2.67281e+06	2.64197e+06	2.60232e+06	2.65048e+06	2.78401e+06
sp|P62979|RS27A_HUMAN	Ubiquitin-40S ribosomal protein S27a OS=Homo sapiens OX=9606 GN=RPS27A PE=1 SV=2	RPS27A	592	13	4	64.74	2.84119e+07	2.91222e+07	3.06999e+07	3.19291e+07	3.07152e+07	2.95842e+07	2.67393e+07	2.62618e+07	2.99116e+07	2.95412e+07	2.95252e+07	2.86238e+07	2.62944e+07	3.04787e+07	2.98788e+07	2.79158e+07	2.82338e+07	2.88259e+07
sp|P30085|KCY_HUMAN	UMP-CMP kinase OS=Homo sapiens OX=9606 GN=CMPK1 PE=1 SV=3	CMPK1	77	11	0	52.04	1.99601e+06	2.16427e+06	2.1079e+06	2.08306e+06	2.14168e+06	2.08323e+06	1.75337e+06	1.78e+06	1.68124e+06	1.72067e+06	1.69771e+06	1.72538e+06	2.14217e+06	2.06766e+06	2.16656e+06	2.30128e+06	2.09611e+06	1.89246e+06
sp|O15126|SCAM1_HUMAN	Secretory carrier-associated membrane protein 1 OS=Homo sapiens OX=9606 GN=SCAMP1 PE=1 SV=2	SCAMP1	16	5	0	18.64	422929	326845	273820	307582	276467	301805	362182	352965	284824	309334	296527	320381	363567	319895	306723	299939	331287	415259
sp|Q01130|SRSF2_HUMAN	Serine/arginine-rich splicing factor 2 OS=Homo sapiens OX=9606 GN=SRSF2 PE=1 SV=4	SRSF2	92	10	0	28.96	8.51311e+06	8.92685e+06	8.4598e+06	8.28952e+06	8.53457e+06	8.62884e+06	8.5861e+06	8.54765e+06	8.49756e+06	8.32205e+06	8.44011e+06	8.54948e+06	8.10313e+06	7.94105e+06	7.80899e+06	7.45875e+06	7.97384e+06	8.26177e+06
sp|Q96FZ7|CHMP6_HUMAN	Charged multivesicular body protein 6 OS=Homo sapiens OX=9606 GN=CHMP6 PE=1 SV=3	CHMP6	23	6	1	25.87	548627	559206	577806	619747	583636	591103	594212	633123	600769	669694	626624	587602	612721	687043	694761	612730	673451	659735
sp|P24844|MYL9_HUMAN	Myosin regulatory light polypeptide 9 OS=Homo sapiens OX=9606 GN=MYL9 PE=1 SV=4	MYL9	224	12	0	42.44	1.30884e+07	1.04443e+07	9.71971e+06	1.09255e+07	1.04307e+07	1.07097e+07	1.30223e+07	1.26036e+07	1.27028e+07	1.25304e+07	1.25586e+07	1.21346e+07	1.31672e+07	1.32279e+07	1.30012e+07	1.3354e+07	1.35593e+07	1.2426e+07
sp|O14950|ML12B_HUMAN	Myosin regulatory light chain 12B OS=Homo sapiens OX=9606 GN=MYL12B PE=1 SV=2	MYL12B	332	18	0	66.28	1.72702e+07	1.37335e+07	1.28311e+07	1.43685e+07	1.38613e+07	1.41352e+07	1.7265e+07	1.66634e+07	1.6693e+07	1.64503e+07	1.66552e+07	1.60043e+07	1.74743e+07	1.72655e+07	1.73539e+07	1.75765e+07	1.78105e+07	1.60627e+07
sp|P20674|COX5A_HUMAN	Cytochrome c oxidase subunit 5A, mitochondrial OS=Homo sapiens OX=9606 GN=COX5A PE=1 SV=2	COX5A	33	4	0	31.33	995102	913921	734025	795760	749729	821749	963566	947925	854767	871733	802663	799326	912313	1.02818e+06	852502	600449	952233	1.46802e+06
sp|Q9GZT3|SLIRP_HUMAN	SRA stem-loop-interacting RNA-binding protein, mitochondrial OS=Homo sapiens OX=9606 GN=SLIRP PE=1 SV=1	SLIRP	41	6	0	59.63	1.44777e+06	1.90186e+06	1.91368e+06	1.85316e+06	1.85662e+06	1.9011e+06	1.47419e+06	1.60376e+06	1.60738e+06	1.58372e+06	1.59305e+06	1.71932e+06	1.37125e+06	1.54343e+06	1.50275e+06	1.55546e+06	1.43216e+06	1.42226e+06
sp|P33316|DUT_HUMAN	Deoxyuridine 5'-triphosphate nucleotidohydrolase, mitochondrial OS=Homo sapiens OX=9606 GN=DUT PE=1 SV=4	DUT	110	10	1	50	3.00371e+06	3.99572e+06	5.33498e+06	4.36411e+06	5.20567e+06	4.38223e+06	3.40266e+06	3.49982e+06	4.10895e+06	4.01939e+06	4.28042e+06	5.01851e+06	3.25414e+06	3.30997e+06	2.90224e+06	3.25593e+06	3.20672e+06	2.85447e+06
sp|P63098|CANB1_HUMAN	Calcineurin subunit B type 1 OS=Homo sapiens OX=9606 GN=PPP3R1 PE=1 SV=2	PPP3R1	23	7	0	41.17	395026	359029	383429	363041	406781	395415	377611	460062	418676	384590	394027	417808	395097	384692	364853	360896	402165	395822
sp|P27361|MK03_HUMAN	Mitogen-activated protein kinase 3 OS=Homo sapiens OX=9606 GN=MAPK3 PE=1 SV=4	MAPK3	41	15	0	30.87	1.30531e+06	1.16162e+06	1.1881e+06	1.21217e+06	1.21137e+06	1.14247e+06	1.35719e+06	1.33649e+06	1.34196e+06	1.3534e+06	1.3547e+06	1.3329e+06	1.29213e+06	1.18542e+06	1.22342e+06	1.22728e+06	1.24112e+06	1.19403e+06
sp|Q01105|SET_HUMAN	Protein SET OS=Homo sapiens OX=9606 GN=SET PE=1 SV=3	SET	180	14	3	60	1.18066e+07	1.23429e+07	1.21165e+07	1.16358e+07	1.22192e+07	1.18578e+07	1.17812e+07	1.22293e+07	1.21269e+07	1.16069e+07	1.20573e+07	1.22529e+07	1.1359e+07	1.08456e+07	1.10315e+07	1.13837e+07	1.1062e+07	1.02215e+07
sp|Q01105-2|SET_HUMAN	Isoform 2 of Protein SET OS=Homo sapiens OX=9606 GN=SET	SET	173	12	1	57.4	1.18377e+07	1.24421e+07	1.19228e+07	1.15051e+07	1.19175e+07	1.17998e+07	1.18976e+07	1.22834e+07	1.21278e+07	1.15945e+07	1.20356e+07	1.20863e+07	1.12817e+07	1.10838e+07	1.09824e+07	1.12658e+07	1.11745e+07	1.06257e+07
sp|Q8N6T3|ARFG1_HUMAN	ADP-ribosylation factor GTPase-activating protein 1 OS=Homo sapiens OX=9606 GN=ARFGAP1 PE=1 SV=2	ARFGAP1	39	12	0	36.21	538552	539287	517189	520753	511997	523646	546416	585543	538270	548185	550119	570450	533710	533507	500686	543989	527268	519324
sp|Q9NY65|TBA8_HUMAN	Tubulin alpha-8 chain OS=Homo sapiens OX=9606 GN=TUBA8 PE=1 SV=1	TUBA8	702	16	0	36.3	3.32446e+07	3.31485e+07	3.94065e+07	3.80841e+07	4.02065e+07	3.58251e+07	3.52821e+07	3.49242e+07	3.82541e+07	3.78685e+07	3.9463e+07	3.96283e+07	3.97356e+07	3.69314e+07	3.81891e+07	4.18952e+07	3.7438e+07	3.33579e+07
sp|Q9H1Y0|ATG5_HUMAN	Autophagy protein 5 OS=Homo sapiens OX=9606 GN=ATG5 PE=1 SV=2	ATG5	26	11	0	44.36	489662	426546	391421	400156	400942	407042	464435	453962	410919	410910	407726	426468	475108	451504	440364	450374	460834	453990
sp|Q15276|RABE1_HUMAN	Rab GTPase-binding effector protein 1 OS=Homo sapiens OX=9606 GN=RABEP1 PE=1 SV=2	RABEP1	8	7	0	8	181297	183911	163530	180733	178520	189932	174177	197335	172192	183991	171965	170195	186243	212684	180402	219340	201164	251341
sp|Q9Y3I0|RTCB_HUMAN	RNA-splicing ligase RtcB homolog OS=Homo sapiens OX=9606 GN=RTCB PE=1 SV=1	RTCB	240	32	6	53.27	2.87104e+06	3.14263e+06	3.11104e+06	2.98251e+06	3.01877e+06	3.04889e+06	2.86915e+06	3.02783e+06	2.872e+06	2.79531e+06	2.86767e+06	2.95737e+06	2.74245e+06	2.73876e+06	2.73505e+06	2.77231e+06	2.70528e+06	2.6729e+06
sp|Q96AQ6|PBIP1_HUMAN	Pre-B-cell leukemia transcription factor-interacting protein 1 OS=Homo sapiens OX=9606 GN=PBXIP1 PE=1 SV=1	PBXIP1	54	17	0	25.03	527747	382539	372069	425303	387046	401180	544807	504663	428103	437260	424277	494264	563299	468571	468478	426930	497931	440336
sp|Q13263|TIF1B_HUMAN	Transcription intermediary factor 1-beta OS=Homo sapiens OX=9606 GN=TRIM28 PE=1 SV=5	TRIM28	424	36	1	50.54	6.53244e+06	7.34884e+06	7.55594e+06	7.26861e+06	7.66116e+06	7.34181e+06	6.66552e+06	7.37837e+06	7.24034e+06	7.18218e+06	7.20626e+06	7.26958e+06	6.497e+06	6.59388e+06	6.65146e+06	7.13229e+06	6.56214e+06	7.03035e+06
sp|O95870|ABHGA_HUMAN	Phosphatidylserine lipase ABHD16A OS=Homo sapiens OX=9606 GN=ABHD16A PE=1 SV=3	ABHD16A	32	13	0	25.27	263389	288473	289741	310766	289831	289561	269662	285532	287877	294042	279935	278205	267010	286835	268797	291621	277107	279647
sp|P51858|HDGF_HUMAN	Hepatoma-derived growth factor OS=Homo sapiens OX=9606 GN=HDGF PE=1 SV=1	HDGF	269	25	0	80.83	3.77478e+06	3.97482e+06	3.73439e+06	3.44578e+06	3.98372e+06	3.9344e+06	3.73708e+06	4.24332e+06	3.67727e+06	3.61368e+06	3.69376e+06	3.71711e+06	4.22635e+06	3.91897e+06	4.06078e+06	4.52501e+06	4.25526e+06	3.91289e+06
sp|P46109|CRKL_HUMAN	Crk-like protein OS=Homo sapiens OX=9606 GN=CRKL PE=1 SV=1	CRKL	127	18	18	64.02	2.38458e+06	2.10048e+06	2.01311e+06	2.11353e+06	2.04037e+06	2.07627e+06	2.25687e+06	2.23902e+06	2.16977e+06	2.23568e+06	2.18635e+06	2.18696e+06	2.20432e+06	2.1852e+06	2.04903e+06	2.1254e+06	2.17536e+06	2.3764e+06
sp|Q9H9B4|SFXN1_HUMAN	Sideroflexin-1 OS=Homo sapiens OX=9606 GN=SFXN1 PE=1 SV=4	SFXN1	166	12	9	46.89	2.30709e+06	3.3023e+06	3.13042e+06	2.58726e+06	2.81111e+06	2.85498e+06	2.29493e+06	2.46437e+06	2.32203e+06	2.29036e+06	2.22719e+06	2.2378e+06	2.25372e+06	2.34351e+06	2.24907e+06	2.26974e+06	2.23325e+06	2.52123e+06
sp|P53004|BIEA_HUMAN	Biliverdin reductase A OS=Homo sapiens OX=9606 GN=BLVRA PE=1 SV=2	BLVRA	86	15	14	45.61	3.47345e+06	3.31194e+06	3.75928e+06	3.60753e+06	3.88773e+06	3.53074e+06	3.86223e+06	3.37555e+06	3.17735e+06	3.23253e+06	3.39534e+06	3.62483e+06	3.41824e+06	3.06192e+06	3.23434e+06	3.61259e+06	3.27747e+06	3.15697e+06
sp|Q99623|PHB2_HUMAN	Prohibitin-2 OS=Homo sapiens OX=9606 GN=PHB2 PE=1 SV=2	PHB2	253	25	3	68.89	5.5534e+06	5.96656e+06	5.08541e+06	5.49245e+06	4.90429e+06	5.54964e+06	5.33323e+06	5.45234e+06	5.07536e+06	5.46769e+06	5.11944e+06	5.11551e+06	5.08617e+06	5.8668e+06	5.60204e+06	4.87527e+06	5.4717e+06	6.50653e+06
sp|Q01433|AMPD2_HUMAN	AMP deaminase 2 OS=Homo sapiens OX=9606 GN=AMPD2 PE=1 SV=2	AMPD2	96	26	1	28.33	714678	666458	616886	688394	649489	669348	753638	734873	703700	719649	694995	693463	717910	728768	739525	750337	741492	750841
sp|P08754|GNAI3_HUMAN	Guanine nucleotide-binding protein G(i) subunit alpha OS=Homo sapiens OX=9606 GN=GNAI3 PE=1 SV=3	GNAI3	151	14	6	45.76	4.33817e+06	3.60597e+06	3.5106e+06	3.91664e+06	3.79053e+06	3.7096e+06	4.47054e+06	4.40986e+06	4.25006e+06	4.30784e+06	4.4799e+06	4.25016e+06	4.83497e+06	4.39952e+06	4.69649e+06	4.87579e+06	4.95788e+06	4.40118e+06
sp|Q15691|MARE1_HUMAN	Microtubule-associated protein RP/EB family member 1 OS=Homo sapiens OX=9606 GN=MAPRE1 PE=1 SV=3	MAPRE1	167	16	14	60.07	6.85726e+06	5.92461e+06	7.19486e+06	6.98884e+06	7.34389e+06	6.43354e+06	6.7409e+06	6.58231e+06	7.00974e+06	6.66348e+06	6.95898e+06	7.1945e+06	7.98902e+06	6.93578e+06	7.54664e+06	8.04756e+06	7.66932e+06	5.86116e+06
sp|Q96CV9|OPTN_HUMAN	Optineurin OS=Homo sapiens OX=9606 GN=OPTN PE=1 SV=3	OPTN	165	35	0	59.79	2.85515e+06	2.06398e+06	1.79623e+06	2.04399e+06	1.98339e+06	2.04617e+06	3.03397e+06	2.96148e+06	2.6033e+06	2.64039e+06	2.58668e+06	2.75638e+06	2.93828e+06	2.60748e+06	2.56371e+06	2.46026e+06	2.78179e+06	2.35247e+06
sp|Q96CV9-2|OPTN_HUMAN	Isoform 2 of Optineurin OS=Homo sapiens OX=9606 GN=OPTN	OPTN	159	35	1	60.07	2.85023e+06	2.07443e+06	1.79644e+06	2.04843e+06	1.98108e+06	2.05452e+06	3.03106e+06	2.97388e+06	2.59756e+06	2.63655e+06	2.57641e+06	2.75644e+06	2.93093e+06	2.60983e+06	2.56182e+06	2.4535e+06	2.7802e+06	2.35612e+06
sp|Q14165|MLEC_HUMAN	Malectin OS=Homo sapiens OX=9606 GN=MLEC PE=1 SV=1	MLEC	77	14	0	50.34	1.10375e+06	1.31717e+06	1.38747e+06	1.26364e+06	1.26943e+06	1.30098e+06	1.17308e+06	1.22871e+06	1.19822e+06	1.1838e+06	1.16448e+06	1.20051e+06	1.13156e+06	1.12565e+06	1.12115e+06	1.127e+06	1.1162e+06	1.19517e+06
sp|O60331|PI51C_HUMAN	Phosphatidylinositol 4-phosphate 5-kinase type-1 gamma OS=Homo sapiens OX=9606 GN=PIP5K1C PE=1 SV=2	PIP5K1C	7	4	0	6.14	306246	287255	261208	255615	269314	261789	295857	295920	287093	275547	260551	284995	304365	276084	284144	271020	276814	266108
sp|Q14697|GANAB_HUMAN	Neutral alpha-glucosidase AB OS=Homo sapiens OX=9606 GN=GANAB PE=1 SV=3	GANAB	466	43	0	52.54	8.09916e+06	8.66049e+06	8.05298e+06	8.2893e+06	8.02219e+06	8.43106e+06	8.31822e+06	8.92821e+06	8.45018e+06	8.6225e+06	8.50681e+06	8.40846e+06	7.81841e+06	8.25348e+06	7.70639e+06	7.99293e+06	7.8803e+06	9.16001e+06
sp|Q14697-2|GANAB_HUMAN	Isoform 2 of Neutral alpha-glucosidase AB OS=Homo sapiens OX=9606 GN=GANAB	GANAB	460	43	0	51.14	8.11806e+06	8.66984e+06	8.10773e+06	8.30191e+06	8.07242e+06	8.4203e+06	8.30325e+06	8.92283e+06	8.45288e+06	8.59376e+06	8.5026e+06	8.41264e+06	7.86218e+06	8.20946e+06	7.72273e+06	7.98572e+06	7.86968e+06	9.05661e+06
tr|Q9BS14|Q9BS14_HUMAN	GANAB protein (Fragment) OS=Homo sapiens OX=9606 GN=GANAB PE=2 SV=1	GANAB	72	8	0	37.7	1.15221e+06	1.22953e+06	995148	1.12137e+06	1.03856e+06	1.15408e+06	1.21468e+06	1.27811e+06	1.24434e+06	1.24294e+06	1.24369e+06	1.12451e+06	1.10575e+06	1.38699e+06	1.11172e+06	1.14245e+06	1.2725e+06	1.86441e+06
sp|Q9Y697|NFS1_HUMAN	Cysteine desulfurase, mitochondrial OS=Homo sapiens OX=9606 GN=NFS1 PE=1 SV=3	NFS1	19	11	0	28.23	303001	333307	318674	301768	293679	305788	284101	273338	280019	273860	271494	275199	294223	280389	288594	277404	285541	291794
sp|P04040|CATA_HUMAN	Catalase OS=Homo sapiens OX=9606 GN=CAT PE=1 SV=3	CAT	215	27	27	50.85	2.01194e+06	1.73589e+06	1.62755e+06	1.76156e+06	1.66525e+06	1.66128e+06	2.16416e+06	2.069e+06	2.02194e+06	2.05148e+06	1.98992e+06	1.89087e+06	1.99871e+06	1.86578e+06	1.92716e+06	1.98526e+06	1.94377e+06	1.95078e+06
sp|Q13367|AP3B2_HUMAN	AP-3 complex subunit beta-2 OS=Homo sapiens OX=9606 GN=AP3B2 PE=1 SV=2	AP3B2	21	9	0	7.95	891765	894508	856275	903799	892292	914984	924942	921331	914333	893703	899527	973460	932569	926919	898990	932349	889910	847333
tr|A0A590UK64|A0A590UK64_HUMAN	AP-3 complex subunit beta-2 (Fragment) OS=Homo sapiens OX=9606 GN=AP3B2 PE=1 SV=1	AP3B2	10	2	0	18.18	787507	756953	730267	786304	743638	777128	822899	787433	780608	779260	771362	832215	828575	835178	768436	807454	758840	743870
sp|Q5JSH3|WDR44_HUMAN	WD repeat-containing protein 44 OS=Homo sapiens OX=9606 GN=WDR44 PE=1 SV=1	WDR44	108	36	0	44.03	451347	427190	420489	424552	423641	416755	450538	437543	441736	437828	430858	399654	398793	429454	448040	467700	444487	414217
sp|P07384|CAN1_HUMAN	Calpain-1 catalytic subunit OS=Homo sapiens OX=9606 GN=CAPN1 PE=1 SV=1	CAPN1	357	36	11	44.68	4.36399e+06	3.65639e+06	3.46344e+06	3.6735e+06	3.51358e+06	3.58742e+06	4.67901e+06	4.23581e+06	4.16756e+06	4.23015e+06	4.14099e+06	3.98749e+06	4.61908e+06	4.10088e+06	4.51668e+06	4.44817e+06	4.43868e+06	3.82526e+06
tr|B4E1R7|B4E1R7_HUMAN	Calcium-activated neutral proteinase 2 OS=Homo sapiens OX=9606 PE=2 SV=1	NA	258	28	0	46.27	5.98826e+06	4.22298e+06	3.75907e+06	4.53616e+06	4.03955e+06	4.29809e+06	5.62087e+06	5.45829e+06	4.87597e+06	5.07818e+06	4.97395e+06	5.00446e+06	6.10088e+06	5.36718e+06	5.57979e+06	5.82929e+06	5.77664e+06	5.19177e+06
tr|Q59EF6|Q59EF6_HUMAN	Calcium-activated neutral proteinase 2 (Fragment) OS=Homo sapiens OX=9606 PE=2 SV=1	NA	324	34	0	49.66	6.65853e+06	4.68262e+06	4.27899e+06	5.09016e+06	4.57554e+06	4.8004e+06	6.28353e+06	6.05962e+06	5.47807e+06	5.63472e+06	5.56738e+06	5.59734e+06	6.81497e+06	6.00434e+06	6.29407e+06	6.5269e+06	6.50978e+06	5.85429e+06
sp|Q9ULH7|MRTFB_HUMAN	Myocardin-related transcription factor B OS=Homo sapiens OX=9606 GN=MRTFB PE=1 SV=3	MRTFB	4	3	0	2.85	86666.3	90717.7	80961.6	85248.2	76235.8	81920.1	85005.5	86193.7	81842.9	90943.1	85918.6	85646.5	86359.3	101098	99677.3	90646.5	83023.2	95805.2
sp|Q9HC38|GLOD4_HUMAN	Glyoxalase domain-containing protein 4 OS=Homo sapiens OX=9606 GN=GLOD4 PE=1 SV=1	GLOD4	149	19	0	55.59	3.12098e+06	3.08705e+06	2.61522e+06	2.77651e+06	2.75367e+06	2.88674e+06	3.03817e+06	2.89512e+06	2.71341e+06	2.83732e+06	2.87595e+06	2.73477e+06	3.10557e+06	2.88435e+06	2.93293e+06	3.00192e+06	2.99637e+06	2.87281e+06
tr|I3NI24|I3NI24_HUMAN	Glyoxalase domain-containing protein 4 OS=Homo sapiens OX=9606 GN=GLOD4 PE=1 SV=1	GLOD4	10	1	0	19.44	765881	794802	706468	759836	732951	786640	820021	780199	716687	777738	793413	685148	825510	766782	816650	828499	801362	739497
tr|B4DX01|B4DX01_HUMAN	Glyoxalase domain-containing protein 4 OS=Homo sapiens OX=9606 PE=2 SV=1	NA	150	20	0	66.79	3.12178e+06	3.08743e+06	2.61382e+06	2.7744e+06	2.75395e+06	2.8852e+06	3.04009e+06	2.89546e+06	2.71684e+06	2.83443e+06	2.87591e+06	2.7353e+06	3.10731e+06	2.88258e+06	2.93426e+06	3.00302e+06	2.99688e+06	2.87062e+06
tr|Q9Y3E8|Q9Y3E8_HUMAN	Glyoxalase domain-containing protein 4 OS=Homo sapiens OX=9606 PE=2 SV=1	NA	147	20	0	36.9	3.1371e+06	3.10434e+06	2.59683e+06	2.77584e+06	2.75645e+06	2.88516e+06	3.02365e+06	2.90627e+06	2.72191e+06	2.8229e+06	2.86434e+06	2.7555e+06	3.10637e+06	2.88097e+06	2.9303e+06	2.99298e+06	2.98582e+06	2.88384e+06
sp|Q92522|H1X_HUMAN	Histone H1.10 OS=Homo sapiens OX=9606 GN=H1-10 PE=1 SV=1	H1-10	184	16	16	54.46	6.03672e+06	7.98535e+06	5.69777e+06	1.01623e+07	5.61175e+06	9.32512e+06	3.84292e+06	3.27115e+06	7.63199e+06	8.19774e+06	7.41549e+06	3.83184e+06	6.27677e+06	1.32103e+07	1.0422e+07	7.39073e+06	9.43759e+06	1.6392e+07
sp|P16333|NCK1_HUMAN	Cytoplasmic protein NCK1 OS=Homo sapiens OX=9606 GN=NCK1 PE=1 SV=1	NCK1	76	20	0	56.76	1.2204e+06	948488	861824	921202	896896	931189	1.12457e+06	1.06302e+06	945524	953005	964050	971662	1.15402e+06	980038	959513	967128	1.06262e+06	970599
sp|P37802|TAGL2_HUMAN	Transgelin-2 OS=Homo sapiens OX=9606 GN=TAGLN2 PE=1 SV=3	TAGLN2	420	24	0	79.39	2.03079e+07	1.84793e+07	1.82423e+07	1.84035e+07	1.892e+07	1.82002e+07	2.32157e+07	2.12675e+07	2.04984e+07	2.0861e+07	2.11919e+07	2.15473e+07	2.08015e+07	1.98621e+07	2.03718e+07	2.09072e+07	2.07899e+07	1.97136e+07
sp|O60524|NEMF_HUMAN	Nuclear export mediator factor NEMF OS=Homo sapiens OX=9606 GN=NEMF PE=1 SV=4	NEMF	38	21	0	18.49	439271	508778	520323	582352	489821	564550	380798	389269	512306	513368	525741	456172	530578	652882	649154	544534	573928	569110
sp|Q9NZD2|GLTP_HUMAN	Glycolipid transfer protein OS=Homo sapiens OX=9606 GN=GLTP PE=1 SV=3	GLTP	26	7	4	30.62	662465	462476	419113	437910	436022	449461	668221	635671	566009	593367	575370	608000	667611	530253	583088	536206	602872	523379
sp|P35606|COPB2_HUMAN	Coatomer subunit beta' OS=Homo sapiens OX=9606 GN=COPB2 PE=1 SV=2	COPB2	289	40	0	51.32	5.41168e+06	5.67072e+06	5.59144e+06	5.5184e+06	5.68236e+06	5.62315e+06	5.47323e+06	5.61512e+06	5.37568e+06	5.42438e+06	5.39334e+06	5.63815e+06	5.59635e+06	5.38136e+06	5.55079e+06	5.72997e+06	5.43907e+06	5.07234e+06
sp|P62195|PRS8_HUMAN	26S proteasome regulatory subunit 8 OS=Homo sapiens OX=9606 GN=PSMC5 PE=1 SV=1	PSMC5	269	32	0	65.02	3.68191e+06	3.84634e+06	4.0247e+06	3.74517e+06	3.94573e+06	3.68381e+06	3.66689e+06	3.80568e+06	3.64335e+06	3.5867e+06	3.6031e+06	3.83378e+06	3.7378e+06	3.45555e+06	3.59174e+06	3.68561e+06	3.58493e+06	3.28193e+06
sp|P04083|ANXA1_HUMAN	Annexin A1 OS=Homo sapiens OX=9606 GN=ANXA1 PE=1 SV=2	ANXA1	358	27	0	72.54	1.9827e+07	9.66803e+06	9.18186e+06	1.01061e+07	9.58933e+06	9.90426e+06	1.69953e+07	1.41054e+07	1.06327e+07	1.10292e+07	1.08785e+07	1.28348e+07	1.91712e+07	1.23272e+07	1.13263e+07	9.53778e+06	1.50512e+07	1.51314e+07
sp|Q9BUK0|CHCH7_HUMAN	Coiled-coil-helix-coiled-coil-helix domain-containing protein 7 OS=Homo sapiens OX=9606 GN=CHCHD7 PE=1 SV=1	CHCHD7	2	2	0	21.17	71812.7	65724.4	54043	62657.4	65589.4	63884.2	67641.9	56185.3	61347.9	67985.5	72419.7	60575.9	66606.1	65134.4	70029.9	67066.1	61905.6	58866.3
sp|P49458|SRP09_HUMAN	Signal recognition particle 9 kDa protein OS=Homo sapiens OX=9606 GN=SRP9 PE=1 SV=2	SRP9	94	6	3	49.99	4.64615e+06	4.74018e+06	5.1606e+06	4.79366e+06	5.09319e+06	4.67502e+06	4.70112e+06	4.65163e+06	5.05957e+06	4.86216e+06	4.99088e+06	5.07309e+06	4.74158e+06	4.6237e+06	4.79294e+06	5.14029e+06	4.75304e+06	4.54527e+06
sp|P62899|RL31_HUMAN	60S ribosomal protein L31 OS=Homo sapiens OX=9606 GN=RPL31 PE=1 SV=1	RPL31	92	9	1	52.8	4.30049e+06	5.49646e+06	5.8045e+06	7.37268e+06	5.80411e+06	6.61359e+06	3.36618e+06	3.0342e+06	5.59254e+06	5.72421e+06	5.55377e+06	4.18229e+06	5.23872e+06	8.5451e+06	7.71695e+06	6.82524e+06	6.75726e+06	7.27232e+06
sp|Q16718|NDUA5_HUMAN	NADH dehydrogenase [ubiquinone] 1 alpha subcomplex subunit 5 OS=Homo sapiens OX=9606 GN=NDUFA5 PE=1 SV=3	NDUFA5	42	7	0	66.37	1.36213e+06	1.31835e+06	1.09161e+06	1.21284e+06	1.14947e+06	1.22611e+06	1.27153e+06	1.31579e+06	1.17236e+06	1.19968e+06	1.19311e+06	1.20021e+06	1.29968e+06	1.24581e+06	1.25986e+06	1.31253e+06	1.32401e+06	1.46779e+06
sp|P53365|ARFP2_HUMAN	Arfaptin-2 OS=Homo sapiens OX=9606 GN=ARFIP2 PE=1 SV=1	ARFIP2	6	3	0	8.8	109470	121762	121676	115806	120587	115068	119668	118604	116908	126335	119067	127142	114279	98585.4	101051	111060	110900	108671
sp|O75475|PSIP1_HUMAN	PC4 and SFRS1-interacting protein OS=Homo sapiens OX=9606 GN=PSIP1 PE=1 SV=1	PSIP1	179	30	0	53.02	3.26526e+06	4.22373e+06	4.44557e+06	5.71148e+06	4.20798e+06	4.68431e+06	2.78777e+06	2.75321e+06	4.72976e+06	4.76548e+06	4.64197e+06	3.17969e+06	3.20634e+06	5.76886e+06	5.08376e+06	4.33892e+06	4.34467e+06	5.87567e+06
sp|Q00325|MPCP_HUMAN	Phosphate carrier protein, mitochondrial OS=Homo sapiens OX=9606 GN=SLC25A3 PE=1 SV=2	SLC25A3	189	20	0	37.84	8.49456e+06	9.22513e+06	8.52618e+06	8.62002e+06	7.86789e+06	8.64649e+06	8.52734e+06	7.83086e+06	8.0368e+06	8.55388e+06	8.24599e+06	7.67896e+06	9.28058e+06	9.32849e+06	9.65392e+06	9.06742e+06	9.44641e+06	9.87846e+06
sp|P48047|ATPO_HUMAN	ATP synthase subunit O, mitochondrial OS=Homo sapiens OX=9606 GN=ATP5PO PE=1 SV=1	ATP5PO	142	12	4	61.5	6.21897e+06	6.85945e+06	6.68924e+06	7.00096e+06	5.96073e+06	6.80389e+06	6.31357e+06	5.92624e+06	6.26687e+06	6.35767e+06	6.24087e+06	6.01439e+06	5.85856e+06	7.22186e+06	7.39491e+06	6.73614e+06	6.80083e+06	7.6797e+06
sp|P11310|ACADM_HUMAN	Medium-chain specific acyl-CoA dehydrogenase, mitochondrial OS=Homo sapiens OX=9606 GN=ACADM PE=1 SV=1	ACADM	121	20	0	48.22	2.01962e+06	2.47693e+06	2.11958e+06	1.98865e+06	2.03999e+06	2.15088e+06	1.94594e+06	2.09595e+06	1.82142e+06	1.81572e+06	1.78931e+06	1.86081e+06	1.85377e+06	1.81754e+06	1.76026e+06	1.73224e+06	1.78807e+06	2.04524e+06
tr|A0A0S2Z3A5|A0A0S2Z3A5_HUMAN	Acyl-CoA dehydrogenase C-4 to C-12 straight chain isoform 4 (Fragment) OS=Homo sapiens OX=9606 GN=ACADM PE=2 SV=1	ACADM	82	14	1	64.38	1.9913e+06	2.40598e+06	2.0823e+06	1.97382e+06	2.02794e+06	2.14702e+06	1.94738e+06	2.1007e+06	1.82714e+06	1.83946e+06	1.79719e+06	1.8388e+06	1.85977e+06	1.84397e+06	1.76719e+06	1.71485e+06	1.82519e+06	2.1127e+06
sp|O00483|NDUA4_HUMAN	Cytochrome c oxidase subunit NDUFA4 OS=Homo sapiens OX=9606 GN=NDUFA4 PE=1 SV=1	NDUFA4	81	5	1	55.55	3.66826e+06	3.81046e+06	3.31624e+06	3.63002e+06	3.36452e+06	3.51845e+06	3.75856e+06	3.56509e+06	3.59873e+06	3.64233e+06	3.45386e+06	3.44563e+06	3.90187e+06	3.93725e+06	3.85022e+06	3.60146e+06	3.85964e+06	3.70917e+06
sp|Q8WVJ2|NUDC2_HUMAN	NudC domain-containing protein 2 OS=Homo sapiens OX=9606 GN=NUDCD2 PE=1 SV=1	NUDCD2	22	4	1	35.67	505438	571414	529196	519744	546306	539009	489865	500207	487632	508488	496908	491412	442995	459752	448404	481750	450835	510615
sp|P25789|PSA4_HUMAN	Proteasome subunit alpha type-4 OS=Homo sapiens OX=9606 GN=PSMA4 PE=1 SV=1	PSMA4	172	17	0	54.02	1.1714e+07	1.1743e+07	1.24794e+07	1.15725e+07	1.23413e+07	1.17255e+07	1.21284e+07	1.17812e+07	1.1594e+07	1.14777e+07	1.18885e+07	1.24426e+07	1.27908e+07	1.07345e+07	1.16924e+07	1.234e+07	1.17e+07	9.57614e+06
sp|Q16566|KCC4_HUMAN	Calcium/calmodulin-dependent protein kinase type IV OS=Homo sapiens OX=9606 GN=CAMK4 PE=1 SV=1	CAMK4	148	25	24	49.89	1.89594e+06	1.92981e+06	1.65662e+06	1.90587e+06	1.78332e+06	1.83863e+06	1.86636e+06	1.80439e+06	1.84523e+06	1.90461e+06	1.83898e+06	1.63509e+06	1.78488e+06	2.01787e+06	1.91438e+06	1.99389e+06	1.8665e+06	2.18149e+06
sp|P50148|GNAQ_HUMAN	Guanine nucleotide-binding protein G(q) subunit alpha OS=Homo sapiens OX=9606 GN=GNAQ PE=1 SV=4	GNAQ	26	10	6	30.36	307651	353668	317727	327383	335746	321436	326224	294856	319311	315804	316097	292090	329027	327708	351000	378756	327700	315455
sp|Q9GZM8|NDEL1_HUMAN	Nuclear distribution protein nudE-like 1 OS=Homo sapiens OX=9606 GN=NDEL1 PE=1 SV=1	NDEL1	6	5	0	13.04	103367	97732	102297	96421.8	106185	93894.9	94728.3	107776	108848	96563	99574.5	98006	111061	85761.9	95413.7	93433.2	97808.6	72827.6
sp|Q9ULV4|COR1C_HUMAN	Coronin-1C OS=Homo sapiens OX=9606 GN=CORO1C PE=1 SV=1	CORO1C	173	24	0	39.24	2.34685e+07	2.06364e+07	2.15521e+07	2.2711e+07	2.2377e+07	2.18368e+07	2.11518e+07	2.05441e+07	2.28066e+07	2.30889e+07	2.40033e+07	2.27804e+07	2.26112e+07	2.23868e+07	2.24128e+07	2.14998e+07	2.19313e+07	2.16412e+07
sp|Q12959|DLG1_HUMAN	Disks large homolog 1 OS=Homo sapiens OX=9606 GN=DLG1 PE=1 SV=2	DLG1	24	12	0	15.49	199776	212671	206349	205401	214442	204521	220271	216122	211735	222663	225455	212197	192772	204796	215137	223011	201903	216031
sp|Q92945|FUBP2_HUMAN	Far upstream element-binding protein 2 OS=Homo sapiens OX=9606 GN=KHSRP PE=1 SV=4	KHSRP	353	40	12	60.48	1.21089e+07	1.32101e+07	1.27226e+07	1.25658e+07	1.31646e+07	1.28314e+07	1.15641e+07	1.26186e+07	1.20492e+07	1.15827e+07	1.2018e+07	1.23527e+07	1.18986e+07	1.1921e+07	1.13431e+07	1.20615e+07	1.1809e+07	1.23166e+07
sp|P12081|HARS1_HUMAN	Histidine--tRNA ligase, cytoplasmic OS=Homo sapiens OX=9606 GN=HARS1 PE=1 SV=2	HARS1	261	30	0	47.15	3.67639e+06	3.62508e+06	3.54311e+06	3.52439e+06	3.58276e+06	3.49347e+06	3.68071e+06	3.64438e+06	3.52837e+06	3.54103e+06	3.51941e+06	3.69797e+06	3.67513e+06	3.41057e+06	3.514e+06	3.60312e+06	3.50406e+06	3.05032e+06
sp|P52907|CAZA1_HUMAN	F-actin-capping protein subunit alpha-1 OS=Homo sapiens OX=9606 GN=CAPZA1 PE=1 SV=3	CAPZA1	455	17	12	73.07	1.04547e+07	8.69795e+06	8.51849e+06	8.94778e+06	8.67518e+06	8.71671e+06	1.06334e+07	1.00764e+07	9.24275e+06	9.50128e+06	9.20817e+06	9.64192e+06	1.08173e+07	9.58648e+06	9.85695e+06	1.02854e+07	1.01587e+07	9.55981e+06
sp|Q99614|TTC1_HUMAN	Tetratricopeptide repeat protein 1 OS=Homo sapiens OX=9606 GN=TTC1 PE=1 SV=1	TTC1	42	14	7	52.05	339159	380643	335348	332307	367251	399230	351627	401209	344484	351976	338685	375755	361040	428803	360459	486459	403807	430144
sp|Q96GD0|PLPP_HUMAN	Pyridoxal phosphate phosphatase OS=Homo sapiens OX=9606 GN=PDXP PE=1 SV=2	PDXP	27	11	8	47.3	234330	263083	248750	232836	242485	247322	215671	224326	226514	221097	224166	227763	226949	213898	213829	209717	216363	232642
sp|P46777|RL5_HUMAN	60S ribosomal protein L5 OS=Homo sapiens OX=9606 GN=RPL5 PE=1 SV=3	RPL5	239	23	0	45.79	4.78677e+06	5.6787e+06	5.89e+06	7.40582e+06	5.72077e+06	6.74753e+06	4.08148e+06	3.79342e+06	5.79666e+06	6.01434e+06	6.08051e+06	4.74905e+06	5.59266e+06	8.47885e+06	8.03462e+06	7.39662e+06	7.04067e+06	7.2546e+06
tr|Q59GX9|Q59GX9_HUMAN	Ribosomal protein L5 variant (Fragment) OS=Homo sapiens OX=9606 PE=2 SV=1	NA	211	19	1	44.55	4.77101e+06	5.6659e+06	5.87493e+06	7.36573e+06	5.73595e+06	6.72329e+06	4.07017e+06	3.79136e+06	5.75953e+06	5.96941e+06	6.08703e+06	4.75285e+06	5.61766e+06	8.50914e+06	8.0799e+06	7.42189e+06	7.03446e+06	7.35455e+06
sp|O43865|SAHH2_HUMAN	S-adenosylhomocysteine hydrolase-like protein 1 OS=Homo sapiens OX=9606 GN=AHCYL1 PE=1 SV=2	AHCYL1	106	23	0	47.92	1.50561e+06	1.3766e+06	1.29776e+06	1.38663e+06	1.34554e+06	1.36599e+06	1.52563e+06	1.51328e+06	1.46276e+06	1.44719e+06	1.46067e+06	1.49036e+06	1.51593e+06	1.41415e+06	1.43953e+06	1.47506e+06	1.47256e+06	1.44994e+06
sp|O75334|LIPA2_HUMAN	Liprin-alpha-2 OS=Homo sapiens OX=9606 GN=PPFIA2 PE=1 SV=2	PPFIA2	6	4	0	3.5	54419.8	54368.6	56446.3	63142	59515.4	53840.4	54434	57899.6	54552.9	58693.5	59947.8	59028.8	63250.2	54348.5	56091.3	63005.7	52129.9	47696.5
tr|B4DIS5|B4DIS5_HUMAN	cDNA FLJ50076, highly similar to Liprin-alpha-4 OS=Homo sapiens OX=9606 PE=2 SV=1	NA	5	2	0	2.63	393707	367083	374083	304413	341588	303148	318932	323780	353012	310348	343745	287720	386380	307306	382279	319608	372977	335155
sp|Q15700-4|DLG2_HUMAN	Isoform 4 of Disks large homolog 2 OS=Homo sapiens OX=9606 GN=DLG2	DLG2	9	3	1	3.41	106027	109686	110164	107046	116242	110194	113559	116727	112615	117955	117700	107983	97381.5	114601	113007	111245	106114	117581
sp|O15061|SYNEM_HUMAN	Synemin OS=Homo sapiens OX=9606 GN=SYNM PE=1 SV=2	SYNM	2	2	0	1.53	20754.6	16204.8	17175.4	17390.1	17493.6	17385.8	15242.7	16883	19473.7	19990.8	19868.4	21501.9	24362.1	19183.4	25941.8	21823	21331.5	20140.8
sp|O75306|NDUS2_HUMAN	NADH dehydrogenase [ubiquinone] iron-sulfur protein 2, mitochondrial OS=Homo sapiens OX=9606 GN=NDUFS2 PE=1 SV=2	NDUFS2	108	15	0	35.2	1.24851e+06	1.34639e+06	1.10019e+06	1.18339e+06	1.07964e+06	1.25887e+06	1.22356e+06	1.27623e+06	1.18893e+06	1.19625e+06	1.18211e+06	1.21069e+06	1.34825e+06	1.27634e+06	1.25975e+06	1.28905e+06	1.33139e+06	1.41641e+06
sp|Q9Y4I1|MYO5A_HUMAN	Unconventional myosin-Va OS=Homo sapiens OX=9606 GN=MYO5A PE=1 SV=2	MYO5A	60	39	0	21.02	415007	310433	298444	323280	304569	323138	385749	375150	328260	343023	336119	378339	431608	356703	376147	373068	380209	327830
sp|O00567|NOP56_HUMAN	Nucleolar protein 56 OS=Homo sapiens OX=9606 GN=NOP56 PE=1 SV=4	NOP56	196	28	15	51.35	2.03414e+06	2.50471e+06	2.28686e+06	2.98683e+06	2.20515e+06	2.80264e+06	1.66025e+06	1.53918e+06	2.42621e+06	2.61394e+06	2.41633e+06	1.73663e+06	2.04664e+06	3.47641e+06	2.91111e+06	2.34371e+06	2.71472e+06	3.63515e+06
sp|P30622|CLIP1_HUMAN	CAP-Gly domain-containing linker protein 1 OS=Homo sapiens OX=9606 GN=CLIP1 PE=1 SV=2	CLIP1	205	64	0	44.51	774911	724882	762135	723334	773675	735579	816238	805728	765051	771779	786002	862285	866138	721400	777123	810570	788427	665354
sp|P30622-2|CLIP1_HUMAN	Isoform 3 of CAP-Gly domain-containing linker protein 1 OS=Homo sapiens OX=9606 GN=CLIP1	CLIP1	210	65	0	46.77	775618	724978	760540	723249	774129	735293	815880	807322	764529	772330	784709	864484	867239	722783	776706	809119	789113	663215
tr|A0A3B3ISJ8|A0A3B3ISJ8_HUMAN	CAP-Gly domain-containing linker protein 1 (Fragment) OS=Homo sapiens OX=9606 GN=CLIP1 PE=1 SV=1	CLIP1	14	7	1	6.92	234084	207962	228249	205791	231078	223087	243527	244695	238649	235010	235947	264163	264385	217043	237611	235477	226997	209435
sp|Q96A26|F162A_HUMAN	Protein FAM162A OS=Homo sapiens OX=9606 GN=FAM162A PE=1 SV=2	FAM162A	10	5	2	28.57	148569	167136	168617	164272	161775	157760	146945	129999	134235	149511	129171	134189	139253	147904	142244	134996	139324	181670
sp|Q99471|PFD5_HUMAN	Prefoldin subunit 5 OS=Homo sapiens OX=9606 GN=PFDN5 PE=1 SV=2	PFDN5	26	6	1	48.7	496945	486162	466473	451609	520734	509408	468776	450732	425409	444969	451466	451411	459503	504437	435193	374260	493175	538573
sp|P30084|ECHM_HUMAN	Enoyl-CoA hydratase, mitochondrial OS=Homo sapiens OX=9606 GN=ECHS1 PE=1 SV=4	ECHS1	115	15	15	47.24	3.08443e+06	2.86459e+06	2.58565e+06	2.56663e+06	2.56302e+06	2.6206e+06	3.24783e+06	3.10041e+06	2.88834e+06	2.91816e+06	2.84252e+06	2.85698e+06	3.1465e+06	2.82265e+06	3.01118e+06	3.23454e+06	3.09691e+06	2.8566e+06
sp|Q9BWM7|SFXN3_HUMAN	Sideroflexin-3 OS=Homo sapiens OX=9606 GN=SFXN3 PE=1 SV=3	SFXN3	30	9	0	31.46	232937	218250	200878	206382	202722	204067	244625	241314	216584	205865	215157	229823	270390	235736	270932	263526	245550	217676
sp|P51452|DUS3_HUMAN	Dual specificity protein phosphatase 3 OS=Homo sapiens OX=9606 GN=DUSP3 PE=1 SV=1	DUSP3	2	2	0	12.97	32587.5	31353.4	29331.1	33931.3	33313.2	29593.5	39876.3	35987.5	35886.4	34632.6	35860.9	31768.6	41600.1	38030.8	34615.4	28301.8	38541.6	38339.6
sp|Q8TCA0|LRC20_HUMAN	Leucine-rich repeat-containing protein 20 OS=Homo sapiens OX=9606 GN=LRRC20 PE=1 SV=1	LRRC20	7	2	0	10.87	121020	119950	111170	120332	123581	126804	120378	124233	132663	133009	128836	129152	129354	138667	122628	133350	134310	148971
sp|O43414|ERI3_HUMAN	ERI1 exoribonuclease 3 OS=Homo sapiens OX=9606 GN=ERI3 PE=1 SV=2	ERI3	12	4	0	10.39	268670	309376	273176	291380	283554	287541	276109	282401	289756	288245	277109	281657	278499	257029	266270	265975	269912	298189
sp|P56556|NDUA6_HUMAN	NADH dehydrogenase [ubiquinone] 1 alpha subcomplex subunit 6 OS=Homo sapiens OX=9606 GN=NDUFA6 PE=1 SV=4	NDUFA6	37	8	0	59.37	742118	754839	659912	682298	637265	685964	733966	714648	674083	679690	671073	667654	700496	686446	703191	714307	714493	732834
sp|P09382|LEG1_HUMAN	Galectin-1 OS=Homo sapiens OX=9606 GN=LGALS1 PE=1 SV=2	LGALS1	150	9	8	57.03	1.07295e+07	8.67711e+06	9.1683e+06	9.68613e+06	9.67533e+06	8.9576e+06	1.41319e+07	1.4093e+07	1.22211e+07	1.23527e+07	1.19048e+07	1.21219e+07	1.20988e+07	1.54616e+07	1.23223e+07	9.59008e+06	1.33997e+07	1.6885e+07
sp|P41208|CETN2_HUMAN	Centrin-2 OS=Homo sapiens OX=9606 GN=CETN2 PE=1 SV=1	CETN2	22	6	5	33.14	321613	313128	294652	321441	318899	312005	303243	299343	344008	350848	352639	343004	318989	335919	352259	359538	342619	278271
sp|Q9BW92|SYTM_HUMAN	Threonine--tRNA ligase, mitochondrial OS=Homo sapiens OX=9606 GN=TARS2 PE=1 SV=1	TARS2	35	14	2	22.28	323958	444641	370018	350630	351066	408628	307821	329673	299005	298808	285717	302824	295699	341901	293412	286184	296489	404087
sp|Q96L92|SNX27_HUMAN	Sorting nexin-27 OS=Homo sapiens OX=9606 GN=SNX27 PE=1 SV=2	SNX27	36	15	1	31.05	458474	486015	480906	491748	491039	490360	478645	485440	495662	489821	482077	488247	446143	480171	468222	461958	466648	483297
sp|Q9H098|F107B_HUMAN	Protein FAM107B OS=Homo sapiens OX=9606 GN=FAM107B PE=1 SV=1	FAM107B	85	11	0	54.19	2.9383e+06	2.69875e+06	2.79306e+06	2.72282e+06	2.76453e+06	2.72422e+06	2.73135e+06	2.81011e+06	2.71849e+06	2.56486e+06	2.62558e+06	2.49274e+06	2.54188e+06	2.29434e+06	2.27044e+06	2.28049e+06	2.4929e+06	2.39187e+06
sp|P13797|PLST_HUMAN	Plastin-3 OS=Homo sapiens OX=9606 GN=PLS3 PE=1 SV=4	PLS3	366	11	0	16.19	7.04722e+07	5.88534e+07	5.56649e+07	6.02209e+07	5.90865e+07	5.77627e+07	6.50011e+07	6.2838e+07	6.25012e+07	6.28792e+07	6.33756e+07	6.07925e+07	7.02188e+07	6.34766e+07	6.65609e+07	6.72778e+07	6.71639e+07	5.95847e+07
sp|P60983|GMFB_HUMAN	Glia maturation factor beta OS=Homo sapiens OX=9606 GN=GMFB PE=1 SV=2	GMFB	55	8	1	64.78	1.01877e+07	8.54118e+06	8.37042e+06	8.74413e+06	8.90662e+06	8.58513e+06	1.06286e+07	9.75841e+06	9.50158e+06	9.42343e+06	9.74062e+06	9.65783e+06	1.00014e+07	9.74947e+06	9.58765e+06	9.74205e+06	1.00514e+07	9.2747e+06
sp|Q9UJ70|NAGK_HUMAN	N-acetyl-D-glucosamine kinase OS=Homo sapiens OX=9606 GN=NAGK PE=1 SV=4	NAGK	115	16	0	60.17	1.38928e+06	1.35152e+06	1.29041e+06	1.28047e+06	1.32165e+06	1.28758e+06	1.47676e+06	1.42562e+06	1.42782e+06	1.43159e+06	1.42768e+06	1.39319e+06	1.69102e+06	1.44814e+06	1.55125e+06	1.59243e+06	1.55103e+06	1.28657e+06
sp|P53999|TCP4_HUMAN	Activated RNA polymerase II transcriptional coactivator p15 OS=Homo sapiens OX=9606 GN=SUB1 PE=1 SV=3	SUB1	169	15	0	48.82	1.80228e+07	1.59275e+07	1.41876e+07	1.45001e+07	1.37804e+07	1.50207e+07	1.72825e+07	1.66366e+07	1.43436e+07	1.43408e+07	1.41863e+07	1.52537e+07	1.49071e+07	1.47864e+07	1.33299e+07	1.06087e+07	1.52443e+07	1.56499e+07
sp|Q9NVI7|ATD3A_HUMAN	ATPase family AAA domain-containing protein 3A OS=Homo sapiens OX=9606 GN=ATAD3A PE=1 SV=2	ATAD3A	193	32	0	49.84	2.55136e+06	2.70916e+06	2.49165e+06	2.47687e+06	2.41516e+06	2.57318e+06	2.60501e+06	2.57299e+06	2.45517e+06	2.52625e+06	2.4533e+06	2.52389e+06	2.44218e+06	2.44158e+06	2.46389e+06	2.41098e+06	2.46819e+06	2.62733e+06
sp|Q9NVI7-2|ATD3A_HUMAN	Isoform 2 of ATPase family AAA domain-containing protein 3A OS=Homo sapiens OX=9606 GN=ATAD3A	ATAD3A	202	34	0	55.97	2.54866e+06	2.71251e+06	2.47121e+06	2.48139e+06	2.40419e+06	2.58551e+06	2.60518e+06	2.5779e+06	2.447e+06	2.53671e+06	2.45121e+06	2.53599e+06	2.42656e+06	2.45946e+06	2.45336e+06	2.41812e+06	2.46066e+06	2.63474e+06
sp|Q9NTJ5|SAC1_HUMAN	Phosphatidylinositol-3-phosphatase SAC1 OS=Homo sapiens OX=9606 GN=SACM1L PE=1 SV=2	SACM1L	172	28	0	52.81	1.85343e+06	1.76394e+06	2.07299e+06	1.88126e+06	1.92924e+06	1.75173e+06	2.11668e+06	2.11e+06	2.18015e+06	2.17519e+06	2.14514e+06	2.1355e+06	1.96647e+06	1.93139e+06	1.9543e+06	1.88744e+06	1.89863e+06	1.85741e+06
sp|Q9H1Z4|WDR13_HUMAN	WD repeat-containing protein 13 OS=Homo sapiens OX=9606 GN=WDR13 PE=1 SV=2	WDR13	1	1	0	2.47	55328.1	81900.2	61554.8	65598.6	61772.8	55766	52786	58685.7	50588.3	63717.1	60971.4	47376.1	47545.3	59198.1	63469.1	59512.1	60717.6	75008.1
sp|Q9BZL4|PP12C_HUMAN	Protein phosphatase 1 regulatory subunit 12C OS=Homo sapiens OX=9606 GN=PPP1R12C PE=1 SV=1	PPP1R12C	22	14	0	20.72	230005	196561	208351	205913	200687	209200	227401	229468	218889	216164	222530	226388	229730	200629	209855	209255	212401	195017
sp|Q9BZL4-3|PP12C_HUMAN	Isoform 3 of Protein phosphatase 1 regulatory subunit 12C OS=Homo sapiens OX=9606 GN=PPP1R12C	PPP1R12C	22	14	0	20.64	230005	196561	208351	205913	200687	209200	227401	229468	218889	216164	222530	226388	229730	200629	209855	209255	212401	195017
sp|P62879|GBB2_HUMAN	Guanine nucleotide-binding protein G(I)/G(S)/G(T) subunit beta-2 OS=Homo sapiens OX=9606 GN=GNB2 PE=1 SV=3	GNB2	180	14	2	45	4.90243e+06	4.09681e+06	4.10106e+06	4.28835e+06	4.21748e+06	4.20188e+06	4.91819e+06	4.67293e+06	4.56101e+06	4.5067e+06	4.63632e+06	4.80459e+06	5.44036e+06	4.59207e+06	5.18508e+06	5.49658e+06	5.1595e+06	4.32702e+06
sp|P26583|HMGB2_HUMAN	High mobility group protein B2 OS=Homo sapiens OX=9606 GN=HMGB2 PE=1 SV=2	HMGB2	385	19	0	64.59	2.4381e+07	2.62141e+07	2.54952e+07	3.57467e+07	2.59486e+07	3.09274e+07	2.01444e+07	1.86849e+07	3.32044e+07	3.37898e+07	3.24052e+07	2.15412e+07	2.50482e+07	4.74779e+07	3.63555e+07	3.22407e+07	3.55833e+07	4.9133e+07
sp|P11169|GTR3_HUMAN	Solute carrier family 2, facilitated glucose transporter member 3 OS=Homo sapiens OX=9606 GN=SLC2A3 PE=1 SV=1	SLC2A3	104	10	1	16.33	3.16144e+06	2.69843e+06	2.14909e+06	2.3334e+06	2.21249e+06	2.49942e+06	3.2824e+06	3.15588e+06	2.64986e+06	2.75951e+06	2.62255e+06	2.91325e+06	3.24326e+06	2.84127e+06	2.86232e+06	2.8906e+06	3.03479e+06	3.25834e+06
sp|P60900|PSA6_HUMAN	Proteasome subunit alpha type-6 OS=Homo sapiens OX=9606 GN=PSMA6 PE=1 SV=1	PSMA6	323	16	0	58.94	1.26275e+07	1.26234e+07	1.26288e+07	1.21795e+07	1.25333e+07	1.25723e+07	1.32969e+07	1.27994e+07	1.2519e+07	1.25984e+07	1.27561e+07	1.29914e+07	1.31638e+07	1.23284e+07	1.22616e+07	1.27837e+07	1.29118e+07	1.2341e+07
sp|Q9H832|UBE2Z_HUMAN	Ubiquitin-conjugating enzyme E2 Z OS=Homo sapiens OX=9606 GN=UBE2Z PE=1 SV=2	UBE2Z	40	12	0	29.38	700849	659878	631254	609245	622152	643388	711728	691253	653007	678679	649524	700375	685935	645946	652273	632801	658086	658502
sp|Q16773|KAT1_HUMAN	Kynurenine--oxoglutarate transaminase 1 OS=Homo sapiens OX=9606 GN=KYAT1 PE=1 SV=1	KYAT1	11	6	0	18.25	254440	234725	223851	220906	219477	235321	229709	222611	229494	225274	214985	218346	246793	244761	264388	263871	245147	237929
sp|Q9BY43|CHM4A_HUMAN	Charged multivesicular body protein 4a OS=Homo sapiens OX=9606 GN=CHMP4A PE=1 SV=3	CHMP4A	53	9	0	36.03	1.01144e+06	1.03802e+06	1.04864e+06	1.02966e+06	1.03633e+06	1.034e+06	1.69581e+06	1.70087e+06	1.6717e+06	1.65464e+06	1.72994e+06	1.77978e+06	1.02818e+06	1.04004e+06	1.04305e+06	1.08992e+06	1.04583e+06	967240
tr|E9PSI1|E9PSI1_HUMAN	Transmembrane 9 superfamily member OS=Homo sapiens OX=9606 PE=3 SV=1	NA	53	12	0	15.34	599501	622388	632723	618492	621249	625218	976450	991228	975220	976384	1.00659e+06	1.04035e+06	611509	620333	625171	653354	623573	575221
sp|P67809|YBOX1_HUMAN	Y-box-binding protein 1 OS=Homo sapiens OX=9606 GN=YBX1 PE=1 SV=3	YBX1	168	16	0	55.55	4.31184e+06	5.54019e+06	5.92847e+06	5.75385e+06	6.05414e+06	5.74281e+06	4.14125e+06	4.41585e+06	4.97181e+06	4.78872e+06	4.91504e+06	5.23543e+06	4.38201e+06	5.08007e+06	4.63908e+06	4.76107e+06	4.60376e+06	4.43769e+06
sp|Q9NR28|DBLOH_HUMAN	Diablo homolog, mitochondrial OS=Homo sapiens OX=9606 GN=DIABLO PE=1 SV=1	DIABLO	38	7	0	25.52	552909	563487	458892	477284	485257	523241	543662	550290	467533	497065	484363	481258	569807	503868	522745	511260	523025	504966
sp|P62873|GBB1_HUMAN	Guanine nucleotide-binding protein G(I)/G(S)/G(T) subunit beta-1 OS=Homo sapiens OX=9606 GN=GNB1 PE=1 SV=3	GNB1	160	13	0	43.53	5.4131e+06	4.75453e+06	4.8365e+06	4.89717e+06	4.92053e+06	4.85161e+06	5.47869e+06	5.29101e+06	5.0641e+06	4.96994e+06	5.18868e+06	5.35819e+06	6.03688e+06	5.00054e+06	5.67897e+06	6.01186e+06	5.66517e+06	4.65124e+06
sp|O00764|PDXK_HUMAN	Pyridoxal kinase OS=Homo sapiens OX=9606 GN=PDXK PE=1 SV=1	PDXK	33	7	0	27.24	322657	315788	295828	293026	310302	313698	358203	366648	331642	338703	341933	348250	324382	316504	310151	330385	325681	357329
sp|Q9UMX0|UBQL1_HUMAN	Ubiquilin-1 OS=Homo sapiens OX=9606 GN=UBQLN1 PE=1 SV=2	UBQLN1	29	7	0	15.28	311560	332166	288620	351655	318310	314384	318310	332636	349136	346566	345959	303187	299175	356058	321939	318354	338793	386744
sp|Q13561|DCTN2_HUMAN	Dynactin subunit 2 OS=Homo sapiens OX=9606 GN=DCTN2 PE=1 SV=4	DCTN2	87	17	0	49.13	641700	630264	552233	560551	612149	676539	672328	744754	601097	632783	602784	629856	678467	762724	644106	605595	733687	945178
sp|O00571|DDX3X_HUMAN	ATP-dependent RNA helicase DDX3X OS=Homo sapiens OX=9606 GN=DDX3X PE=1 SV=3	DDX3X	386	44	0	62.54	3.30806e+06	3.74804e+06	4.16137e+06	3.93e+06	3.95085e+06	3.80119e+06	3.41157e+06	3.53352e+06	3.77645e+06	3.64679e+06	3.76798e+06	3.82903e+06	3.19382e+06	3.64533e+06	3.65923e+06	3.5885e+06	3.3938e+06	3.33496e+06
tr|A0A0D9SF53|A0A0D9SF53_HUMAN	RNA helicase OS=Homo sapiens OX=9606 GN=DDX3X PE=1 SV=1	DDX3X	387	45	1	58.25	3.3101e+06	3.7515e+06	4.15916e+06	3.92967e+06	3.94881e+06	3.80032e+06	3.41344e+06	3.53465e+06	3.77574e+06	3.64734e+06	3.76756e+06	3.82739e+06	3.19365e+06	3.64616e+06	3.65622e+06	3.58637e+06	3.39306e+06	3.33826e+06
tr|B4E132|B4E132_HUMAN	cDNA FLJ53122, highly similar to ATP-dependent RNA helicase DDX3Y OS=Homo sapiens OX=9606 PE=2 SV=1	NA	234	28	0	65.6	3.25147e+06	3.68848e+06	4.12989e+06	3.83223e+06	3.86906e+06	3.71741e+06	3.30294e+06	3.45489e+06	3.60411e+06	3.49864e+06	3.55903e+06	3.70837e+06	3.16906e+06	3.62563e+06	3.58006e+06	3.47242e+06	3.34814e+06	3.35093e+06
sp|Q99447|PCY2_HUMAN	Ethanolamine-phosphate cytidylyltransferase OS=Homo sapiens OX=9606 GN=PCYT2 PE=1 SV=1	PCYT2	68	20	0	53.98	766392	691454	613323	682098	659793	671971	755557	745674	735725	725341	742953	738699	755979	688039	696011	716406	712539	653959
sp|O60237|MYPT2_HUMAN	Protein phosphatase 1 regulatory subunit 12B OS=Homo sapiens OX=9606 GN=PPP1R12B PE=1 SV=2	PPP1R12B	10	4	0	3.77	1.77728e+06	1.78969e+06	1.67256e+06	1.6816e+06	1.72327e+06	1.81728e+06	1.79166e+06	1.91642e+06	1.55272e+06	1.69254e+06	1.6679e+06	1.75805e+06	1.53592e+06	1.57247e+06	1.34357e+06	1.34462e+06	1.50258e+06	1.62667e+06
sp|Q9UGV2|NDRG3_HUMAN	Protein NDRG3 OS=Homo sapiens OX=9606 GN=NDRG3 PE=1 SV=2	NDRG3	51	8	0	35.2	1.10851e+06	931155	995711	1.03733e+06	1.06366e+06	972399	1.37108e+06	1.28175e+06	1.31364e+06	1.33e+06	1.3188e+06	1.34316e+06	1.21e+06	1.07507e+06	1.14397e+06	1.19856e+06	1.14369e+06	1.04714e+06
sp|Q7Z4S6|KI21A_HUMAN	Kinesin-like protein KIF21A OS=Homo sapiens OX=9606 GN=KIF21A PE=1 SV=2	KIF21A	25	12	0	7.29	616470	616133	690789	697440	667623	658330	598766	622560	697098	694633	708348	719786	682646	694474	673897	647504	627098	619096
sp|P43304|GPDM_HUMAN	Glycerol-3-phosphate dehydrogenase, mitochondrial OS=Homo sapiens OX=9606 GN=GPD2 PE=1 SV=3	GPD2	49	25	1	39.06	324087	365960	316073	283620	292921	338432	316296	316868	250046	280561	270552	310030	299621	256968	246891	249204	272585	357344
sp|P35908|K22E_HUMAN	Keratin, type II cytoskeletal 2 epidermal OS=Homo sapiens OX=9606 GN=KRT2 PE=1 SV=2	KRT2	144	28	16	41.94	1.27115e+06	710905	990748	822670	766488	755676	473131	4.85777e+06	725587	5.03333e+06	916037	368070	933398	511649	1.20607e+06	994228	523146	483052
sp|O75410|TACC1_HUMAN	Transforming acidic coiled-coil-containing protein 1 OS=Homo sapiens OX=9606 GN=TACC1 PE=1 SV=2	TACC1	58	26	0	32.42	456352	452327	469736	436332	468974	449519	415372	449528	421998	405742	428994	432990	395571	370242	369226	366472	384845	374563
sp|O75410-8|TACC1_HUMAN	Isoform 8 of Transforming acidic coiled-coil-containing protein 1 OS=Homo sapiens OX=9606 GN=TACC1	TACC1	24	11	1	57.14	309505	311271	303666	287965	303995	288036	281059	312723	279209	262089	281924	291374	252680	252687	242354	240410	260105	263681
sp|O75410-10|TACC1_HUMAN	Isoform 10 of Transforming acidic coiled-coil-containing protein 1 OS=Homo sapiens OX=9606 GN=TACC1	TACC1	42	17	0	38.25	420917	423424	429405	402948	430795	418686	387136	415572	389150	373583	392361	405471	362129	342624	339005	338225	351754	349349
sp|P40227|TCPZ_HUMAN	T-complex protein 1 subunit zeta OS=Homo sapiens OX=9606 GN=CCT6A PE=1 SV=3	CCT6A	406	33	3	57.06	7.8166e+06	8.28888e+06	7.81041e+06	7.66017e+06	7.75332e+06	8.03111e+06	7.78088e+06	7.77569e+06	7.30569e+06	7.47121e+06	7.41663e+06	7.85653e+06	7.08872e+06	7.19202e+06	6.8785e+06	6.97244e+06	7.14634e+06	7.48233e+06
sp|Q9NVH1|DJC11_HUMAN	DnaJ homolog subfamily C member 11 OS=Homo sapiens OX=9606 GN=DNAJC11 PE=1 SV=2	DNAJC11	36	16	0	27.91	595115	640337	612467	594709	598817	632376	573716	571630	544470	573987	554924	557690	616118	584257	596433	616602	575833	624311
sp|P43490|NAMPT_HUMAN	Nicotinamide phosphoribosyltransferase OS=Homo sapiens OX=9606 GN=NAMPT PE=1 SV=1	NAMPT	169	24	20	52.34	2.3189e+06	2.76357e+06	2.89334e+06	2.29971e+06	2.60711e+06	2.75294e+06	2.45502e+06	2.63981e+06	2.02035e+06	2.18638e+06	2.12001e+06	2.63763e+06	2.0069e+06	2.04623e+06	1.73729e+06	1.63181e+06	1.90848e+06	2.28801e+06
sp|Q86UP2|KTN1_HUMAN	Kinectin OS=Homo sapiens OX=9606 GN=KTN1 PE=1 SV=1	KTN1	261	76	3	54.31	1.39761e+06	1.17424e+06	1.24376e+06	1.39357e+06	1.27107e+06	1.23427e+06	1.43794e+06	1.39522e+06	1.46403e+06	1.48236e+06	1.46516e+06	1.3629e+06	1.41996e+06	1.44866e+06	1.44369e+06	1.37467e+06	1.41394e+06	1.3864e+06
sp|Q7Z406|MYH14_HUMAN	Myosin-14 OS=Homo sapiens OX=9606 GN=MYH14 PE=1 SV=2	MYH14	318	15	0	6.52	2.52097e+07	1.966e+07	1.8591e+07	1.99965e+07	1.95455e+07	1.91675e+07	2.53484e+07	2.3904e+07	2.35508e+07	2.31889e+07	2.33087e+07	2.35215e+07	2.6297e+07	2.20451e+07	2.4348e+07	2.42045e+07	2.42519e+07	1.81749e+07
sp|P11177|ODPB_HUMAN	Pyruvate dehydrogenase E1 component subunit beta, mitochondrial OS=Homo sapiens OX=9606 GN=PDHB PE=1 SV=3	PDHB	114	16	0	45.4	5.80974e+06	5.91386e+06	4.52569e+06	4.71269e+06	4.58784e+06	5.26052e+06	5.42405e+06	5.43092e+06	4.61536e+06	4.79595e+06	4.51433e+06	4.70377e+06	5.35448e+06	5.02274e+06	4.88086e+06	5.06336e+06	5.17311e+06	5.88211e+06
sp|O60716-10|CTND1_HUMAN	Isoform 2AB of Catenin delta-1 OS=Homo sapiens OX=9606 GN=CTNND1	CTNND1	3	2	0	2.53	28794.9	44725.6	54009.6	60763.5	46652.8	46356.1	24794.4	21015.4	48330.3	51282.1	41721.6	29511.8	34290.6	68578.5	62964	54487.5	52811.8	60801.7
sp|P0C7P4|UCRIL_HUMAN	Putative cytochrome b-c1 complex subunit Rieske-like protein 1 OS=Homo sapiens OX=9606 GN=UQCRFS1P1 PE=5 SV=1	UQCRFS1P1	46	8	0	21.91	3.3497e+06	3.15026e+06	3.06112e+06	2.85521e+06	2.97323e+06	2.91056e+06	3.19723e+06	3.20935e+06	2.98124e+06	2.93677e+06	2.91718e+06	3.01757e+06	3.48712e+06	2.87037e+06	3.23114e+06	3.23442e+06	3.14961e+06	3.00791e+06
sp|Q96PU8|QKI_HUMAN	Protein quaking OS=Homo sapiens OX=9606 GN=QKI PE=1 SV=1	QKI	37	10	0	36.95	384269	329458	324363	325225	329358	336809	345601	355723	326570	330601	331527	353479	383396	336147	318949	323645	339974	373016
sp|O43684|BUB3_HUMAN	Mitotic checkpoint protein BUB3 OS=Homo sapiens OX=9606 GN=BUB3 PE=1 SV=1	BUB3	148	16	0	43.9	4.20739e+06	4.66752e+06	4.93587e+06	4.72219e+06	4.94838e+06	4.67262e+06	4.12139e+06	4.30691e+06	4.56196e+06	4.43381e+06	4.69204e+06	4.84021e+06	4.27634e+06	4.16567e+06	4.29835e+06	4.45165e+06	4.18872e+06	3.96544e+06
sp|P28838|AMPL_HUMAN	Cytosol aminopeptidase OS=Homo sapiens OX=9606 GN=LAP3 PE=1 SV=3	LAP3	345	33	0	62.23	3.40651e+06	4.24743e+06	5.33997e+06	3.87975e+06	4.53305e+06	3.96564e+06	3.4951e+06	3.45394e+06	3.101e+06	3.17024e+06	3.16675e+06	3.39011e+06	3.4852e+06	3.13711e+06	3.20452e+06	3.46221e+06	3.26885e+06	3.12592e+06
sp|P47985|UCRI_HUMAN	Cytochrome b-c1 complex subunit Rieske, mitochondrial OS=Homo sapiens OX=9606 GN=UQCRFS1 PE=1 SV=2	UQCRFS1	66	10	2	27.74	3.09488e+06	3.18513e+06	3.06917e+06	2.88683e+06	2.98456e+06	2.9152e+06	2.85366e+06	3.2073e+06	3.03714e+06	2.93477e+06	2.98206e+06	3.09303e+06	3.52686e+06	2.92971e+06	3.20575e+06	3.30698e+06	3.21427e+06	3.10694e+06
sp|P45880|VDAC2_HUMAN	Voltage-dependent anion-selective channel protein 2 OS=Homo sapiens OX=9606 GN=VDAC2 PE=1 SV=2	VDAC2	218	15	0	65.64	8.6802e+06	9.38391e+06	8.41766e+06	8.12963e+06	8.057e+06	8.63705e+06	8.29533e+06	8.11985e+06	7.16411e+06	7.53637e+06	7.44731e+06	7.79672e+06	8.8519e+06	7.6601e+06	8.06779e+06	8.49425e+06	8.40039e+06	8.69525e+06
sp|Q9NTK5|OLA1_HUMAN	Obg-like ATPase 1 OS=Homo sapiens OX=9606 GN=OLA1 PE=1 SV=2	OLA1	187	27	0	55.55	2.56155e+06	2.71696e+06	2.74901e+06	2.73028e+06	2.64572e+06	2.71505e+06	2.6955e+06	2.72979e+06	2.7452e+06	2.7861e+06	2.75987e+06	2.75084e+06	2.46969e+06	2.70782e+06	2.63961e+06	2.57242e+06	2.60045e+06	2.71863e+06
sp|Q9NTK5-3|OLA1_HUMAN	Isoform 3 of Obg-like ATPase 1 OS=Homo sapiens OX=9606 GN=OLA1	OLA1	124	17	1	50.36	1.50307e+06	1.60122e+06	1.59662e+06	1.60345e+06	1.54084e+06	1.59533e+06	1.57615e+06	1.60186e+06	1.58437e+06	1.63176e+06	1.60356e+06	1.61868e+06	1.44049e+06	1.58872e+06	1.54179e+06	1.50063e+06	1.50356e+06	1.60631e+06
sp|P20336|RAB3A_HUMAN	Ras-related protein Rab-3A OS=Homo sapiens OX=9606 GN=RAB3A PE=1 SV=1	RAB3A	14	2	0	7.27	2.47998e+06	2.07779e+06	2.19647e+06	2.05837e+06	2.00057e+06	2.07635e+06	2.343e+06	2.09946e+06	2.1042e+06	2.16043e+06	2.0361e+06	2.15124e+06	2.45605e+06	2.23213e+06	2.06364e+06	1.99053e+06	2.20801e+06	2.12979e+06
sp|Q96QR8|PURB_HUMAN	Transcriptional activator protein Pur-beta OS=Homo sapiens OX=9606 GN=PURB PE=1 SV=3	PURB	24	9	9	42.63	2.78239e+06	2.65084e+06	2.45087e+06	2.28473e+06	2.40618e+06	2.40357e+06	2.52858e+06	2.47313e+06	2.30488e+06	2.21176e+06	2.3248e+06	2.39433e+06	2.46233e+06	2.25426e+06	2.39496e+06	2.20923e+06	2.40727e+06	2.43757e+06
sp|O15020|SPTN2_HUMAN	Spectrin beta chain, non-erythrocytic 2 OS=Homo sapiens OX=9606 GN=SPTBN2 PE=1 SV=3	SPTBN2	66	13	0	4.98	3.41653e+06	3.11496e+06	3.14025e+06	3.49783e+06	3.45202e+06	3.23612e+06	3.37081e+06	3.43647e+06	3.94816e+06	3.76071e+06	3.86871e+06	3.34973e+06	3.17024e+06	3.29874e+06	3.36511e+06	3.41317e+06	3.24632e+06	3.48526e+06
tr|D3DUW5|D3DUW5_HUMAN	Dynamin-1-like protein OS=Homo sapiens OX=9606 GN=DNM1L PE=3 SV=1	DNM1L	152	32	0	38.91	2.15016e+06	2.2698e+06	2.17529e+06	2.15352e+06	2.14921e+06	2.22512e+06	2.31658e+06	2.41031e+06	2.22744e+06	2.30344e+06	2.29073e+06	2.41716e+06	2.25435e+06	2.15125e+06	2.22023e+06	2.2811e+06	2.13127e+06	2.15053e+06
sp|Q9UKF7|PITC1_HUMAN	Cytoplasmic phosphatidylinositol transfer protein 1 OS=Homo sapiens OX=9606 GN=PITPNC1 PE=1 SV=3	PITPNC1	10	5	0	20.18	119323	84061.4	83993.2	91272	83948.6	84952.3	122001	114854	124997	121062	135373	124814	126490	113875	121445	121690	117451	107538
sp|Q9UKF7-2|PITC1_HUMAN	Isoform 2 of Cytoplasmic phosphatidylinositol transfer protein 1 OS=Homo sapiens OX=9606 GN=PITPNC1	PITPNC1	11	6	1	28.36	124840	86542.5	95568.9	96075.8	90920.7	94596	124064	117355	134052	130466	142477	127808	134743	118821	128178	124856	124459	111244
sp|P60891|PRPS1_HUMAN	Ribose-phosphate pyrophosphokinase 1 OS=Homo sapiens OX=9606 GN=PRPS1 PE=1 SV=2	PRPS1	179	16	0	52.83	4.58894e+06	4.68591e+06	5.06754e+06	4.9083e+06	5.05898e+06	4.77787e+06	4.5439e+06	4.53637e+06	4.72092e+06	4.75147e+06	4.74956e+06	4.7087e+06	4.74975e+06	4.51246e+06	4.66029e+06	5.06451e+06	4.70524e+06	4.77798e+06
sp|P51570|GALK1_HUMAN	Galactokinase OS=Homo sapiens OX=9606 GN=GALK1 PE=1 SV=1	GALK1	95	15	0	41.07	1.22876e+06	1.27693e+06	1.26159e+06	1.2087e+06	1.23903e+06	1.19817e+06	1.25942e+06	1.34005e+06	1.25056e+06	1.25974e+06	1.24157e+06	1.29643e+06	1.23007e+06	1.19052e+06	1.20782e+06	1.24035e+06	1.19254e+06	1.33111e+06
sp|Q96B97|SH3K1_HUMAN	SH3 domain-containing kinase-binding protein 1 OS=Homo sapiens OX=9606 GN=SH3KBP1 PE=1 SV=2	SH3KBP1	346	39	0	57.14	5.25283e+06	3.7157e+06	2.94118e+06	3.55112e+06	2.99448e+06	3.76471e+06	5.11508e+06	4.6765e+06	3.98626e+06	4.25024e+06	4.08318e+06	4.34924e+06	4.47178e+06	4.09705e+06	3.96435e+06	3.74807e+06	4.42763e+06	4.23027e+06
sp|Q96B97-2|SH3K1_HUMAN	Isoform 2 of SH3 domain-containing kinase-binding protein 1 OS=Homo sapiens OX=9606 GN=SH3KBP1	SH3KBP1	358	39	2	59.08	5.23075e+06	3.704e+06	2.91026e+06	3.55106e+06	2.97818e+06	3.75658e+06	5.06086e+06	4.69444e+06	3.99942e+06	4.2487e+06	4.09166e+06	4.37117e+06	4.51062e+06	4.1138e+06	3.98127e+06	3.76755e+06	4.4669e+06	4.19386e+06
sp|P49593|PPM1F_HUMAN	Protein phosphatase 1F OS=Homo sapiens OX=9606 GN=PPM1F PE=1 SV=3	PPM1F	19	7	0	18.06	308405	295403	278598	267769	284564	287532	320035	314419	288813	294133	293339	284564	301176	299041	285259	293210	291625	310723
sp|P48730|KC1D_HUMAN	Casein kinase I isoform delta OS=Homo sapiens OX=9606 GN=CSNK1D PE=1 SV=2	CSNK1D	18	10	0	25.06	335892	352362	408792	408278	396024	370425	343339	370440	397604	406808	390468	387169	348049	379087	400789	389912	369147	339779
sp|P40123|CAP2_HUMAN	Adenylyl cyclase-associated protein 2 OS=Homo sapiens OX=9606 GN=CAP2 PE=1 SV=1	CAP2	26	1	0	1.68	2.04172e+07	1.63706e+07	1.67663e+07	1.79301e+07	1.7198e+07	1.69844e+07	1.97286e+07	1.86182e+07	1.95911e+07	1.88797e+07	1.95279e+07	1.98035e+07	2.35337e+07	1.84168e+07	2.21339e+07	2.31332e+07	2.23085e+07	1.74529e+07
tr|B4DNA3|B4DNA3_HUMAN	Adenylyl cyclase-associated protein OS=Homo sapiens OX=9606 PE=2 SV=1	NA	531	30	0	63.51	2.98863e+07	2.22646e+07	2.03135e+07	2.40024e+07	2.16735e+07	2.22949e+07	2.93809e+07	2.63579e+07	2.64805e+07	2.73175e+07	2.685e+07	2.60793e+07	2.94083e+07	2.82637e+07	2.79435e+07	2.99934e+07	2.99282e+07	2.66985e+07
sp|Q9C0C2|TB182_HUMAN	182 kDa tankyrase-1-binding protein OS=Homo sapiens OX=9606 GN=TNKS1BP1 PE=1 SV=4	TNKS1BP1	10	3	0	1.79	494837	499679	441551	460351	487160	477718	472147	507034	475956	470704	455672	482204	460594	494617	524990	473488	466096	457477
sp|Q53H12|AGK_HUMAN	Acylglycerol kinase, mitochondrial OS=Homo sapiens OX=9606 GN=AGK PE=1 SV=2	AGK	114	17	12	39.34	963070	1.30986e+06	1.39136e+06	1.12393e+06	1.24732e+06	1.1055e+06	919497	972218	968692	936908	969447	914928	860483	905402	872392	872388	868721	993755
sp|Q10567|AP1B1_HUMAN	AP-1 complex subunit beta-1 OS=Homo sapiens OX=9606 GN=AP1B1 PE=1 SV=2	AP1B1	303	39	0	37.93	8.19649e+06	7.75393e+06	7.81159e+06	7.96475e+06	8.14567e+06	7.84198e+06	8.54298e+06	8.49087e+06	8.35544e+06	8.34121e+06	8.43888e+06	8.71471e+06	8.57397e+06	7.93141e+06	8.21209e+06	8.81632e+06	8.2478e+06	7.37962e+06
sp|Q10567-3|AP1B1_HUMAN	Isoform C of AP-1 complex subunit beta-1 OS=Homo sapiens OX=9606 GN=AP1B1	AP1B1	309	39	0	38.02	8.19481e+06	7.72591e+06	7.76936e+06	7.98124e+06	8.13573e+06	7.83827e+06	8.50087e+06	8.46988e+06	8.3308e+06	8.33397e+06	8.41998e+06	8.67507e+06	8.59801e+06	7.98368e+06	8.25602e+06	8.86065e+06	8.28862e+06	7.39627e+06
sp|P21333|FLNA_HUMAN	Filamin-A OS=Homo sapiens OX=9606 GN=FLNA PE=1 SV=4	FLNA	2972	162	0	71.59	3.08291e+07	1.72812e+07	1.68915e+07	2.19299e+07	1.87921e+07	1.97661e+07	2.84076e+07	2.61198e+07	2.69051e+07	2.69387e+07	2.71394e+07	2.71993e+07	3.08292e+07	2.70229e+07	2.64255e+07	2.59992e+07	2.96164e+07	2.36295e+07
sp|Q9BV35|SCMC3_HUMAN	Calcium-binding mitochondrial carrier protein SCaMC-3 OS=Homo sapiens OX=9606 GN=SLC25A23 PE=1 SV=2	SLC25A23	1	1	0	1.71	204593	158925	204011	146916	170241	142371	211655	166217	175959	159268	181848	175449	203131	146807	188847	152261	195180	151651
sp|O14964|HGS_HUMAN	Hepatocyte growth factor-regulated tyrosine kinase substrate OS=Homo sapiens OX=9606 GN=HGS PE=1 SV=1	HGS	75	20	0	23.55	506081	543262	574326	534083	571426	536500	497962	521775	485730	489409	483965	528738	523105	476891	493311	523600	502312	482387
sp|O75534|CSDE1_HUMAN	Cold shock domain-containing protein E1 OS=Homo sapiens OX=9606 GN=CSDE1 PE=1 SV=2	CSDE1	253	39	0	45.36	2.3751e+06	2.88415e+06	3.33673e+06	2.95783e+06	3.30305e+06	2.93309e+06	2.48063e+06	2.69933e+06	2.6136e+06	2.56769e+06	2.63011e+06	2.98178e+06	2.45951e+06	2.52129e+06	2.45739e+06	2.67736e+06	2.46642e+06	2.15064e+06
sp|Q9Y4W6|AFG32_HUMAN	AFG3-like protein 2 OS=Homo sapiens OX=9606 GN=AFG3L2 PE=1 SV=2	AFG3L2	127	32	0	38.14	1.30897e+06	1.53196e+06	1.28914e+06	1.29311e+06	1.24151e+06	1.39382e+06	1.30201e+06	1.34329e+06	1.19733e+06	1.25928e+06	1.23293e+06	1.21246e+06	1.2223e+06	1.21879e+06	1.25404e+06	1.25998e+06	1.24111e+06	1.44209e+06
sp|Q6NUK1|SCMC1_HUMAN	Calcium-binding mitochondrial carrier protein SCaMC-1 OS=Homo sapiens OX=9606 GN=SLC25A24 PE=1 SV=2	SLC25A24	155	21	0	39.62	3.13506e+06	2.22053e+06	1.83262e+06	2.22942e+06	2.01394e+06	2.18092e+06	3.43484e+06	3.14778e+06	2.68741e+06	2.70379e+06	2.71789e+06	2.76002e+06	3.17269e+06	2.53947e+06	2.65872e+06	2.38415e+06	2.87576e+06	2.57935e+06
sp|Q13555|KCC2G_HUMAN	Calcium/calmodulin-dependent protein kinase type II subunit gamma OS=Homo sapiens OX=9606 GN=CAMK2G PE=1 SV=4	CAMK2G	62	13	0	30.47	1.06698e+06	988472	819882	904647	823456	908108	1.0808e+06	1.04399e+06	958583	1.02995e+06	980124	920502	1.06168e+06	956780	1.03717e+06	1.06311e+06	1.02284e+06	1.02151e+06
sp|Q13555-10|KCC2G_HUMAN	Isoform 10 of Calcium/calmodulin-dependent protein kinase type II subunit gamma OS=Homo sapiens OX=9606 GN=CAMK2G	CAMK2G	82	16	0	38.59	2.38806e+06	2.22205e+06	1.92975e+06	2.07804e+06	1.94086e+06	2.08331e+06	2.40804e+06	2.34466e+06	2.18402e+06	2.30045e+06	2.19741e+06	2.08026e+06	2.38301e+06	2.17157e+06	2.31606e+06	2.34546e+06	2.29018e+06	2.3433e+06
sp|Q13555-11|KCC2G_HUMAN	Isoform 11 of Calcium/calmodulin-dependent protein kinase type II subunit gamma OS=Homo sapiens OX=9606 GN=CAMK2G	CAMK2G	67	15	0	34.14	1.07182e+06	985504	825402	903864	826724	903357	1.08805e+06	1.04005e+06	966893	1.0282e+06	986117	916430	1.05598e+06	952021	1.03769e+06	1.05375e+06	1.02542e+06	1.02011e+06
sp|Q14738|2A5D_HUMAN	Serine/threonine-protein phosphatase 2A 56 kDa regulatory subunit delta isoform OS=Homo sapiens OX=9606 GN=PPP2R5D PE=1 SV=1	PPP2R5D	123	21	1	32.72	1.33269e+06	1.22216e+06	1.36956e+06	1.44687e+06	1.31918e+06	1.28628e+06	1.43393e+06	1.31307e+06	1.46626e+06	1.52441e+06	1.50102e+06	1.39247e+06	1.43396e+06	1.61296e+06	1.57951e+06	1.5493e+06	1.56598e+06	1.46128e+06
sp|O43615|TIM44_HUMAN	Mitochondrial import inner membrane translocase subunit TIM44 OS=Homo sapiens OX=9606 GN=TIMM44 PE=1 SV=2	TIMM44	92	20	12	43.14	1.35494e+06	1.39085e+06	1.20144e+06	1.32004e+06	1.21085e+06	1.36457e+06	1.26693e+06	1.26784e+06	1.2238e+06	1.26445e+06	1.24115e+06	1.20844e+06	1.27191e+06	1.36178e+06	1.37918e+06	1.31308e+06	1.33449e+06	1.40787e+06
sp|O43572|AKA10_HUMAN	A-kinase anchor protein 10, mitochondrial OS=Homo sapiens OX=9606 GN=AKAP10 PE=1 SV=2	AKAP10	6	5	1	8.31	51384.8	48789.3	48204.7	52485.5	50082.4	50829.1	47974.2	47461.3	45042.7	53255.3	43157.8	50629.7	46226.5	48831	49979	54079.8	45505.5	46749.7
sp|Q7L099|RUFY3_HUMAN	Protein RUFY3 OS=Homo sapiens OX=9606 GN=RUFY3 PE=1 SV=1	RUFY3	6	2	0	4.05	88167	92828.4	88955	85297.6	91565.9	86787.6	95248.2	92559.2	94084.1	102593	98430.9	100375	94401.2	85229.6	87794.6	100806	88784.5	84064.8
sp|Q7L099-2|RUFY3_HUMAN	Isoform 2 of Protein RUFY3 OS=Homo sapiens OX=9606 GN=RUFY3	RUFY3	7	3	0	5.34	85857.4	87645.4	91924.1	86074.6	92109.1	85386.3	92373.6	91052.9	98802.4	101485	102001	100029	96370.4	83888.7	89967.3	97275.8	89701.5	86227.3
sp|P23588|IF4B_HUMAN	Eukaryotic translation initiation factor 4B OS=Homo sapiens OX=9606 GN=EIF4B PE=1 SV=2	EIF4B	171	26	0	36.82	2.57237e+06	2.86447e+06	2.87161e+06	2.8216e+06	2.98297e+06	2.90041e+06	2.40201e+06	2.56849e+06	2.61483e+06	2.51995e+06	2.61165e+06	2.69268e+06	2.44815e+06	2.45157e+06	2.48023e+06	2.62103e+06	2.47204e+06	2.39757e+06
sp|Q15075|EEA1_HUMAN	Early endosome antigen 1 OS=Homo sapiens OX=9606 GN=EEA1 PE=1 SV=2	EEA1	129	60	58	44.37	714343	654053	618960	604782	618060	627350	732710	718652	656239	654295	643396	679767	705117	622305	628785	644947	658222	649520
sp|O75083|WDR1_HUMAN	WD repeat-containing protein 1 OS=Homo sapiens OX=9606 GN=WDR1 PE=1 SV=4	WDR1	805	38	0	68.15	1.6829e+07	1.42469e+07	1.41709e+07	1.46647e+07	1.46318e+07	1.43188e+07	1.66006e+07	1.56719e+07	1.55647e+07	1.58589e+07	1.58052e+07	1.61121e+07	1.72884e+07	1.60691e+07	1.66052e+07	1.75892e+07	1.72599e+07	1.50269e+07
tr|B4DS71|B4DS71_HUMAN	cDNA FLJ57081, moderately similar to WD repeat protein 1 OS=Homo sapiens OX=9606 PE=2 SV=1	NA	163	7	0	35.09	8.56081e+06	7.16251e+06	7.30319e+06	7.40413e+06	7.4557e+06	7.12731e+06	8.33043e+06	7.77233e+06	7.77537e+06	7.82362e+06	7.91911e+06	8.03909e+06	8.67401e+06	7.97652e+06	8.28872e+06	8.76609e+06	8.63412e+06	7.51772e+06
tr|B4DZX5|B4DZX5_HUMAN	cDNA FLJ59130, moderately similar to Homo sapiens WD repeat domain 1 (WDR1), transcript variant 2, mRNA OS=Homo sapiens OX=9606 PE=2 SV=1	NA	90	6	1	29.94	7.86392e+06	6.39123e+06	6.5881e+06	6.60843e+06	6.7529e+06	6.31536e+06	7.51005e+06	6.89954e+06	7.00742e+06	6.93425e+06	7.23071e+06	7.06941e+06	7.83331e+06	7.07503e+06	7.49997e+06	7.60025e+06	7.87361e+06	6.80568e+06
tr|Q59ER5|Q59ER5_HUMAN	WD repeat-containing protein 1 isoform 1 variant (Fragment) OS=Homo sapiens OX=9606 PE=2 SV=1	NA	811	39	1	67.47	1.68312e+07	1.42449e+07	1.41586e+07	1.46589e+07	1.46273e+07	1.43168e+07	1.65973e+07	1.5676e+07	1.55583e+07	1.58529e+07	1.58061e+07	1.61074e+07	1.72816e+07	1.60806e+07	1.65999e+07	1.75791e+07	1.72621e+07	1.50736e+07
sp|P45974|UBP5_HUMAN	Ubiquitin carboxyl-terminal hydrolase 5 OS=Homo sapiens OX=9606 GN=USP5 PE=1 SV=2	USP5	197	34	0	44.17	3.88397e+06	3.56107e+06	3.13852e+06	3.40432e+06	3.30249e+06	3.44083e+06	3.92318e+06	3.90333e+06	3.71331e+06	3.7783e+06	3.67348e+06	3.69453e+06	3.94955e+06	3.69295e+06	3.82946e+06	4.01165e+06	3.84896e+06	3.83141e+06
sp|P49915|GUAA_HUMAN	GMP synthase [glutamine-hydrolyzing] OS=Homo sapiens OX=9606 GN=GMPS PE=1 SV=1	GMPS	320	41	0	62.63	2.515e+06	2.85937e+06	3.23794e+06	2.98208e+06	3.23621e+06	2.94663e+06	2.56201e+06	2.70804e+06	2.76522e+06	2.72935e+06	2.78542e+06	2.98909e+06	2.52847e+06	2.54505e+06	2.44231e+06	2.57649e+06	2.49813e+06	2.60031e+06
sp|Q13618|CUL3_HUMAN	Cullin-3 OS=Homo sapiens OX=9606 GN=CUL3 PE=1 SV=2	CUL3	119	33	1	43.36	732287	756855	742711	753733	725218	765281	704565	713874	707139	720128	696914	705087	702516	754052	723424	669212	707293	754426
sp|Q96PV0|SYGP1_HUMAN	Ras/Rap GTPase-activating protein SynGAP OS=Homo sapiens OX=9606 GN=SYNGAP1 PE=1 SV=4	SYNGAP1	9	1	0	0.52	1.53235e+06	1.22465e+06	1.38681e+06	1.32529e+06	1.25867e+06	1.36164e+06	1.34696e+06	1.13903e+06	1.32797e+06	1.41185e+06	1.41485e+06	1.2902e+06	1.74036e+06	1.63769e+06	1.69283e+06	1.37223e+06	1.8212e+06	1.67187e+06
sp|Q71UI9|H2AV_HUMAN	Histone H2A.V OS=Homo sapiens OX=9606 GN=H2AZ2 PE=1 SV=3	H2AZ2	301	4	0	31.25	4.46703e+07	5.25035e+07	5.62946e+07	8.23146e+07	5.72943e+07	6.72832e+07	3.9035e+07	3.47749e+07	7.3101e+07	7.26429e+07	7.05048e+07	4.58493e+07	5.67676e+07	1.01034e+08	9.26651e+07	6.93228e+07	7.87172e+07	1.00699e+08
sp|Q08752|PPID_HUMAN	Peptidyl-prolyl cis-trans isomerase D OS=Homo sapiens OX=9606 GN=PPID PE=1 SV=3	PPID	166	23	17	64.86	3.61077e+06	3.75827e+06	3.9404e+06	3.70867e+06	3.8091e+06	3.82185e+06	4.13378e+06	4.14742e+06	3.79192e+06	3.81851e+06	3.88028e+06	4.22043e+06	3.23173e+06	3.14788e+06	3.10578e+06	3.13268e+06	3.14692e+06	2.98048e+06
sp|Q53H96|P5CR3_HUMAN	Pyrroline-5-carboxylate reductase 3 OS=Homo sapiens OX=9606 GN=PYCR3 PE=1 SV=3	PYCR3	14	5	0	25.18	82397.9	92583.6	84635.3	85358	88321	90980.6	88865.6	100058	87090.4	87209.1	89788.3	92451.1	82403.8	79370.7	88328.1	81711	83506.1	82835.7
sp|P63151|2ABA_HUMAN	Serine/threonine-protein phosphatase 2A 55 kDa regulatory subunit B alpha isoform OS=Homo sapiens OX=9606 GN=PPP2R2A PE=1 SV=1	PPP2R2A	100	21	0	49.89	793568	820679	794290	789564	789378	829782	794828	777006	777178	777626	773828	784504	793710	773862	795977	804913	780100	749256
sp|Q0VGL1|LTOR4_HUMAN	Ragulator complex protein LAMTOR4 OS=Homo sapiens OX=9606 GN=LAMTOR4 PE=1 SV=1	LAMTOR4	1	1	0	7.07	141959	142240	168565	137582	163908	135928	143313	143327	146563	130678	144544	139715	160339	129146	172704	150357	143246	107024
sp|P14649|MYL6B_HUMAN	Myosin light chain 6B OS=Homo sapiens OX=9606 GN=MYL6B PE=1 SV=1	MYL6B	54	9	1	39.42	5.20508e+06	4.25505e+06	3.64982e+06	4.01972e+06	3.87926e+06	4.23053e+06	5.70071e+06	5.65294e+06	4.806e+06	5.00557e+06	4.68028e+06	4.61853e+06	5.31698e+06	6.1449e+06	5.21007e+06	4.5218e+06	5.76706e+06	7.85016e+06
sp|P00338|LDHA_HUMAN	L-lactate dehydrogenase A chain OS=Homo sapiens OX=9606 GN=LDHA PE=1 SV=2	LDHA	533	26	0	53.01	2.84782e+07	2.94009e+07	3.02184e+07	2.84655e+07	2.96046e+07	2.90797e+07	3.16653e+07	3.10215e+07	2.99421e+07	3.13387e+07	2.94001e+07	3.1196e+07	2.74386e+07	2.88476e+07	2.62882e+07	2.64842e+07	2.76486e+07	3.26256e+07
sp|P30740|ILEU_HUMAN	Leukocyte elastase inhibitor OS=Homo sapiens OX=9606 GN=SERPINB1 PE=1 SV=1	SERPINB1	226	22	10	50.92	4.99586e+06	7.90049e+06	7.67872e+06	6.16062e+06	6.77702e+06	7.18102e+06	5.01397e+06	5.54689e+06	5.1599e+06	5.14332e+06	5.32922e+06	5.34245e+06	4.46864e+06	4.96291e+06	4.99906e+06	5.15823e+06	4.75425e+06	5.47785e+06
sp|P62491|RB11A_HUMAN	Ras-related protein Rab-11A OS=Homo sapiens OX=9606 GN=RAB11A PE=1 SV=3	RAB11A	223	13	0	58.79	9.34729e+06	8.84271e+06	8.73321e+06	8.96469e+06	8.90157e+06	8.60195e+06	9.19231e+06	9.06766e+06	9.03792e+06	9.05085e+06	9.08169e+06	9.06972e+06	9.53533e+06	8.83909e+06	9.05189e+06	9.42408e+06	9.19318e+06	8.64971e+06
sp|Q9Y3E1|HDGR3_HUMAN	Hepatoma-derived growth factor-related protein 3 OS=Homo sapiens OX=9606 GN=HDGFL3 PE=1 SV=1	HDGFL3	62	10	7	50.24	1.3299e+06	2.01189e+06	2.05812e+06	2.04167e+06	1.99655e+06	1.89527e+06	1.42039e+06	1.631e+06	1.68491e+06	1.65181e+06	1.6747e+06	1.69315e+06	1.51522e+06	1.7185e+06	1.89869e+06	2.03737e+06	1.61053e+06	1.48586e+06
sp|Q16774|KGUA_HUMAN	Guanylate kinase OS=Homo sapiens OX=9606 GN=GUK1 PE=1 SV=2	GUK1	53	8	0	42.13	990346	921165	830461	872986	851324	859075	1.02618e+06	1.01714e+06	924060	935903	940998	956535	991073	886361	944857	973981	946853	861520
sp|Q16774-2|KGUA_HUMAN	Isoform 2 of Guanylate kinase OS=Homo sapiens OX=9606 GN=GUK1	GUK1	56	9	0	44.03	996867	922152	831882	873096	852332	858693	1.02355e+06	1.01766e+06	922552	934143	940959	956790	992303	884845	945995	972843	945921	858555
sp|P62854|RS26_HUMAN	40S ribosomal protein S26 OS=Homo sapiens OX=9606 GN=RPS26 PE=1 SV=3	RPS26	80	4	1	37.39	6.04953e+06	7.63987e+06	8.43469e+06	9.37712e+06	8.3998e+06	8.78311e+06	5.24835e+06	4.771e+06	7.7493e+06	7.62558e+06	7.72741e+06	6.22682e+06	7.71518e+06	1.06267e+07	1.0193e+07	9.35684e+06	9.25438e+06	1.01223e+07
sp|O95139|NDUB6_HUMAN	NADH dehydrogenase [ubiquinone] 1 beta subcomplex subunit 6 OS=Homo sapiens OX=9606 GN=NDUFB6 PE=1 SV=3	NDUFB6	28	5	1	41.4	812052	791387	655618	681539	638652	696509	713328	724186	694625	693920	701984	685877	751745	741950	760437	685866	745555	785247
sp|P48729|KC1A_HUMAN	Casein kinase I isoform alpha OS=Homo sapiens OX=9606 GN=CSNK1A1 PE=1 SV=2	CSNK1A1	49	11	0	36.79	731223	745509	847283	835841	801096	784872	752923	760743	822086	841688	808732	781875	757174	848771	822790	754686	792339	825914
sp|P46778|RL21_HUMAN	60S ribosomal protein L21 OS=Homo sapiens OX=9606 GN=RPL21 PE=1 SV=2	RPL21	130	13	2	51.25	8.36072e+06	1.08062e+07	1.1401e+07	1.51336e+07	1.12308e+07	1.34563e+07	6.5953e+06	5.40834e+06	1.18444e+07	1.20909e+07	1.17073e+07	7.73103e+06	1.04243e+07	1.86028e+07	1.64962e+07	1.44186e+07	1.481e+07	1.69414e+07
sp|Q08257|QOR_HUMAN	Quinone oxidoreductase OS=Homo sapiens OX=9606 GN=CRYZ PE=1 SV=1	CRYZ	117	16	0	65.96	2.58433e+06	2.20711e+06	1.93327e+06	2.05853e+06	1.93528e+06	2.11732e+06	3.45577e+06	3.25487e+06	2.87985e+06	2.97021e+06	2.96844e+06	3.03762e+06	2.54485e+06	2.17372e+06	2.3029e+06	2.29791e+06	2.37878e+06	2.31515e+06
sp|Q9UKK9|NUDT5_HUMAN	ADP-sugar pyrophosphatase OS=Homo sapiens OX=9606 GN=NUDT5 PE=1 SV=1	NUDT5	152	11	0	57.08	3.60498e+06	3.44583e+06	3.30981e+06	3.32005e+06	3.37608e+06	3.4121e+06	3.6666e+06	3.70936e+06	3.37758e+06	3.41072e+06	3.39355e+06	3.55532e+06	3.39918e+06	3.31105e+06	3.17974e+06	3.36199e+06	3.38507e+06	3.29597e+06
sp|Q96IX5|ATPMD_HUMAN	ATP synthase membrane subunit DAPIT, mitochondrial OS=Homo sapiens OX=9606 GN=ATP5MD PE=1 SV=1	ATP5MD	4	1	1	17.24	346256	377118	287860	307531	288087	345344	304096	303986	285828	317280	261116	291693	298997	358451	302337	333614	327767	408942
sp|P12429|ANXA3_HUMAN	Annexin A3 OS=Homo sapiens OX=9606 GN=ANXA3 PE=1 SV=3	ANXA3	38	16	16	47.37	172103	710816	730425	589596	622330	592573	125558	196656	244420	216670	217766	158016	120705	170026	167891	201113	142065	215110
sp|Q9GZY8|MFF_HUMAN	Mitochondrial fission factor OS=Homo sapiens OX=9606 GN=MFF PE=1 SV=1	MFF	9	4	0	13.45	353853	367669	344743	377987	358329	378705	346873	366296	328300	354001	337605	350582	368492	358822	372628	401006	360976	364434
sp|Q8IXM3|RM41_HUMAN	39S ribosomal protein L41, mitochondrial OS=Homo sapiens OX=9606 GN=MRPL41 PE=1 SV=1	MRPL41	13	4	4	27.74	212467	228731	254717	247263	268579	246904	186041	204699	212901	199211	225306	211586	243798	213005	271738	253390	235567	191312
sp|Q9NRX4|PHP14_HUMAN	14 kDa phosphohistidine phosphatase OS=Homo sapiens OX=9606 GN=PHPT1 PE=1 SV=1	PHPT1	70	8	2	46.4	4.30461e+06	4.20652e+06	3.71971e+06	3.75532e+06	3.94389e+06	3.75484e+06	4.22075e+06	3.89657e+06	4.16081e+06	4.00816e+06	4.24693e+06	3.77255e+06	5.31228e+06	4.3991e+06	5.49138e+06	6.00176e+06	5.33667e+06	3.57477e+06
sp|Q9BWJ5|SF3B5_HUMAN	Splicing factor 3B subunit 5 OS=Homo sapiens OX=9606 GN=SF3B5 PE=1 SV=1	SF3B5	28	4	2	55.81	2.25517e+06	2.19964e+06	1.95166e+06	2.02692e+06	1.98583e+06	2.19116e+06	2.35567e+06	2.37147e+06	2.17493e+06	2.31779e+06	2.30319e+06	2.11709e+06	2.12876e+06	2.589e+06	2.08554e+06	1.51763e+06	2.46021e+06	3.18328e+06
sp|Q969H8|MYDGF_HUMAN	Myeloid-derived growth factor OS=Homo sapiens OX=9606 GN=MYDGF PE=1 SV=1	MYDGF	61	7	1	27.17	1.15502e+06	1.41171e+06	1.3284e+06	1.24606e+06	1.31414e+06	1.36976e+06	1.24007e+06	1.3302e+06	1.15409e+06	1.16885e+06	1.21938e+06	1.32709e+06	1.19245e+06	1.06875e+06	1.08683e+06	1.13446e+06	1.13538e+06	1.01876e+06
sp|P67775|PP2AA_HUMAN	Serine/threonine-protein phosphatase 2A catalytic subunit alpha isoform OS=Homo sapiens OX=9606 GN=PPP2CA PE=1 SV=1	PPP2CA	191	18	0	65.69	3.24845e+06	3.11522e+06	3.15351e+06	3.25538e+06	3.30455e+06	3.20098e+06	3.30242e+06	3.29267e+06	3.34679e+06	3.37341e+06	3.36297e+06	3.39138e+06	3.42032e+06	3.32121e+06	3.34855e+06	3.5845e+06	3.36899e+06	3.20537e+06
sp|Q13404|UB2V1_HUMAN	Ubiquitin-conjugating enzyme E2 variant 1 OS=Homo sapiens OX=9606 GN=UBE2V1 PE=1 SV=2	UBE2V1	139	11	0	68.02	6.8817e+06	6.86696e+06	6.36085e+06	6.18329e+06	6.37313e+06	6.5131e+06	6.58546e+06	6.80621e+06	6.23109e+06	6.20595e+06	6.38445e+06	6.78507e+06	6.66889e+06	6.12579e+06	6.20572e+06	6.44981e+06	6.36668e+06	5.94358e+06
sp|Q13404-1|UB2V1_HUMAN	Isoform 1 of Ubiquitin-conjugating enzyme E2 variant 1 OS=Homo sapiens OX=9606 GN=UBE2V1	UBE2V1	140	12	0	49.77	6.87408e+06	6.85505e+06	6.37015e+06	6.18482e+06	6.3787e+06	6.50545e+06	6.58326e+06	6.79806e+06	6.23162e+06	6.19972e+06	6.38247e+06	6.78544e+06	6.67874e+06	6.1239e+06	6.21104e+06	6.46236e+06	6.37076e+06	5.94083e+06
sp|O95865|DDAH2_HUMAN	N(G),N(G)-dimethylarginine dimethylaminohydrolase 2 OS=Homo sapiens OX=9606 GN=DDAH2 PE=1 SV=1	DDAH2	64	11	4	45.61	1.60981e+06	1.16577e+06	954393	1.12133e+06	1.11589e+06	1.12946e+06	1.34429e+06	1.47233e+06	1.55045e+06	1.59091e+06	1.57728e+06	1.28811e+06	1.74482e+06	1.78466e+06	1.74839e+06	1.72143e+06	1.90222e+06	1.74275e+06
sp|Q96SZ5|AEDO_HUMAN	2-aminoethanethiol dioxygenase OS=Homo sapiens OX=9606 GN=ADO PE=1 SV=2	ADO	15	7	0	24.81	178699	187374	202837	182524	187312	180242	175699	178852	177381	184570	181155	184072	186218	180757	179051	176419	168694	182739
sp|P21926|CD9_HUMAN	CD9 antigen OS=Homo sapiens OX=9606 GN=CD9 PE=1 SV=4	CD9	21	5	0	13.6	767361	1.30985e+06	1.50845e+06	1.62477e+06	1.51992e+06	1.34779e+06	966424	1.4923e+06	2.23123e+06	1.87918e+06	1.92205e+06	1.69655e+06	911940	2.09884e+06	2.04356e+06	2.2941e+06	1.38729e+06	1.1808e+06
sp|P04156|PRIO_HUMAN	Major prion protein OS=Homo sapiens OX=9606 GN=PRNP PE=1 SV=1	PRNP	15	4	0	15.81	428621	371184	306445	359217	334559	374813	515397	450413	355220	376201	359096	379462	387601	382543	364746	328098	398068	364013
sp|P00403|COX2_HUMAN	Cytochrome c oxidase subunit 2 OS=Homo sapiens OX=9606 GN=MT-CO2 PE=1 SV=1	MT-CO2	12	3	0	11.89	699894	660398	584798	644729	573189	660289	760509	684255	701070	684731	681787	630076	702249	750667	697715	628099	783508	938145
sp|Q7LG56|RIR2B_HUMAN	Ribonucleoside-diphosphate reductase subunit M2 B OS=Homo sapiens OX=9606 GN=RRM2B PE=1 SV=1	RRM2B	24	10	0	24.22	665716	663664	770659	666474	780092	698186	648044	625698	632081	645327	654282	749458	752263	616852	645600	685148	687485	572495
sp|P45973|CBX5_HUMAN	Chromobox protein homolog 5 OS=Homo sapiens OX=9606 GN=CBX5 PE=1 SV=1	CBX5	159	16	15	65.44	4.668e+06	5.14319e+06	6.18759e+06	5.75229e+06	6.21178e+06	5.44143e+06	4.52275e+06	4.95614e+06	5.64022e+06	5.37305e+06	5.65227e+06	5.56707e+06	4.71969e+06	5.1533e+06	4.67452e+06	5.05421e+06	4.74971e+06	4.99965e+06
sp|O75379|VAMP4_HUMAN	Vesicle-associated membrane protein 4 OS=Homo sapiens OX=9606 GN=VAMP4 PE=1 SV=2	VAMP4	5	3	0	26.95	193096	159007	160584	173536	163519	165242	194126	174249	161456	164962	172883	170935	171409	163503	172600	170326	193921	161278
sp|Q9UHQ4|BAP29_HUMAN	B-cell receptor-associated protein 29 OS=Homo sapiens OX=9606 GN=BCAP29 PE=1 SV=2	BCAP29	12	5	0	15.77	319580	281293	315550	269330	306848	289489	316821	278204	286099	267450	275092	295821	321290	275920	297081	270076	292865	267111
sp|Q16775|GLO2_HUMAN	Hydroxyacylglutathione hydrolase, mitochondrial OS=Homo sapiens OX=9606 GN=HAGH PE=1 SV=2	HAGH	55	8	0	28.25	1.43716e+06	1.38682e+06	1.32617e+06	1.25799e+06	1.26248e+06	1.26551e+06	1.66584e+06	1.51109e+06	1.396e+06	1.38052e+06	1.36805e+06	1.46652e+06	1.54976e+06	1.26383e+06	1.3576e+06	1.40092e+06	1.42096e+06	1.17132e+06
sp|Q02978|M2OM_HUMAN	Mitochondrial 2-oxoglutarate/malate carrier protein OS=Homo sapiens OX=9606 GN=SLC25A11 PE=1 SV=3	SLC25A11	90	15	1	47.13	2.52094e+06	2.79452e+06	2.51786e+06	2.47991e+06	2.41094e+06	2.55536e+06	2.43853e+06	2.38723e+06	2.32723e+06	2.38696e+06	2.31898e+06	2.25599e+06	2.81663e+06	2.58569e+06	2.76057e+06	2.65407e+06	2.68014e+06	2.72908e+06
sp|Q9H8Y8|GORS2_HUMAN	Golgi reassembly-stacking protein 2 OS=Homo sapiens OX=9606 GN=GORASP2 PE=1 SV=3	GORASP2	47	9	0	27.88	746551	807018	726175	723712	771793	780528	785190	806135	758537	749597	737100	714675	792307	765505	746992	688605	793070	836734
sp|Q9H8Y8-2|GORS2_HUMAN	Isoform 2 of Golgi reassembly-stacking protein 2 OS=Homo sapiens OX=9606 GN=GORASP2	GORASP2	40	8	1	29.95	729911	813544	719778	728281	766700	791528	776641	826712	744720	750499	729080	720831	789893	777244	733094	707930	775169	850844
sp|P30044|PRDX5_HUMAN	Peroxiredoxin-5, mitochondrial OS=Homo sapiens OX=9606 GN=PRDX5 PE=1 SV=4	PRDX5	177	7	0	36.45	8.99362e+06	8.91378e+06	7.25348e+06	7.67934e+06	7.35883e+06	8.31494e+06	7.88678e+06	7.8409e+06	6.82592e+06	7.08446e+06	7.01558e+06	7.3698e+06	8.21111e+06	7.59007e+06	7.77802e+06	7.68564e+06	7.96124e+06	7.92208e+06
sp|Q6IAA8|LTOR1_HUMAN	Ragulator complex protein LAMTOR1 OS=Homo sapiens OX=9606 GN=LAMTOR1 PE=1 SV=2	LAMTOR1	31	7	1	55.9	423251	433427	382970	409835	398085	403460	427084	453170	453695	438546	429090	414937	450197	480320	454707	399350	470657	466510
sp|P62987|RL40_HUMAN	Ubiquitin-60S ribosomal protein L40 OS=Homo sapiens OX=9606 GN=UBA52 PE=1 SV=2	UBA52	536	9	0	55.46	2.84748e+07	2.91566e+07	3.06908e+07	3.22226e+07	3.05548e+07	2.9362e+07	2.66256e+07	2.6157e+07	3.01064e+07	2.97001e+07	2.9723e+07	2.85907e+07	2.60712e+07	3.06014e+07	3.01588e+07	2.76748e+07	2.81009e+07	2.88257e+07
sp|Q9BYV8|CEP41_HUMAN	Centrosomal protein of 41 kDa OS=Homo sapiens OX=9606 GN=CEP41 PE=1 SV=1	CEP41	13	10	3	26	191772	201382	207518	219507	200453	205280	168167	190344	200395	209565	199866	186538	171730	208946	186475	180047	184233	210439
sp|Q9HAB8|PPCS_HUMAN	Phosphopantothenate--cysteine ligase OS=Homo sapiens OX=9606 GN=PPCS PE=1 SV=2	PPCS	43	9	2	25.4	677665	681011	574735	587216	562323	617961	665684	677817	578666	586061	585559	571469	652415	585377	626942	593529	619898	628111
sp|Q9NYB0|TE2IP_HUMAN	Telomeric repeat-binding factor 2-interacting protein 1 OS=Homo sapiens OX=9606 GN=TERF2IP PE=1 SV=1	TERF2IP	67	20	5	52.63	875531	930835	929523	861897	943961	932807	922455	1.00819e+06	904272	883419	882418	949100	851377	773874	761902	798736	793158	780488
sp|Q9NRN9|METL5_HUMAN	rRNA N6-adenosine-methyltransferase METTL5 OS=Homo sapiens OX=9606 GN=METTL5 PE=1 SV=1	METTL5	3	3	0	13.87	94976.2	84331.9	103865	90612.5	108103	90508.6	94357.9	85938.9	101134	97855	107333	90375.2	84478.2	87192.5	78717.9	80395.5	85940.4	96788.7
sp|P00390|GSHR_HUMAN	Glutathione reductase, mitochondrial OS=Homo sapiens OX=9606 GN=GSR PE=1 SV=2	GSR	203	24	0	56.51	4.36708e+06	3.31447e+06	3.10747e+06	3.31076e+06	3.25724e+06	3.20176e+06	4.15095e+06	4.01032e+06	3.87173e+06	3.83004e+06	3.88439e+06	3.91451e+06	5.14437e+06	4.17156e+06	4.60911e+06	4.80614e+06	4.78431e+06	4.04791e+06
sp|Q9BRK5|CAB45_HUMAN	45 kDa calcium-binding protein OS=Homo sapiens OX=9606 GN=SDF4 PE=1 SV=1	SDF4	25	10	0	29.83	258374	343051	367891	312909	349535	340527	228771	263779	245612	237084	229911	267424	220702	282193	236237	253122	240224	270135
sp|O15523|DDX3Y_HUMAN	ATP-dependent RNA helicase DDX3Y OS=Homo sapiens OX=9606 GN=DDX3Y PE=1 SV=2	DDX3Y	338	40	0	58.48	3.23497e+06	3.6596e+06	4.09753e+06	3.8488e+06	3.88569e+06	3.70306e+06	3.31258e+06	3.43386e+06	3.64652e+06	3.51147e+06	3.61679e+06	3.68774e+06	3.15741e+06	3.60739e+06	3.60498e+06	3.49135e+06	3.35958e+06	3.30547e+06
sp|P16104|H2AX_HUMAN	Histone H2AX OS=Homo sapiens OX=9606 GN=H2AX PE=1 SV=2	H2AX	396	10	5	49.65	2.38156e+08	2.82668e+08	3.05072e+08	4.42656e+08	3.15109e+08	3.57013e+08	2.07092e+08	1.84991e+08	3.98856e+08	3.93058e+08	3.81834e+08	2.51955e+08	3.05631e+08	5.28789e+08	5.02361e+08	3.70673e+08	4.19466e+08	4.88133e+08
sp|O15031|PLXB2_HUMAN	Plexin-B2 OS=Homo sapiens OX=9606 GN=PLXNB2 PE=1 SV=3	PLXNB2	15	12	5	6.42	113110	98826.5	90316.5	113261	103737	108325	134295	119989	129862	148129	146507	157576	132336	99582.4	115223	145128	115977	103252
sp|P10114|RAP2A_HUMAN	Ras-related protein Rap-2a OS=Homo sapiens OX=9606 GN=RAP2A PE=1 SV=1	RAP2A	26	5	3	24.59	1.10929e+06	820039	676394	792552	728885	812738	946985	912301	785290	832241	815137	812996	1.09914e+06	962888	911339	793176	982134	1.02489e+06
sp|P82932|RT06_HUMAN	28S ribosomal protein S6, mitochondrial OS=Homo sapiens OX=9606 GN=MRPS6 PE=1 SV=3	MRPS6	17	5	4	39.2	464711	568196	510398	498272	490038	537707	430121	446557	424979	447221	452013	455656	442996	456092	456293	443718	462359	483733
sp|Q9NUP9|LIN7C_HUMAN	Protein lin-7 homolog C OS=Homo sapiens OX=9606 GN=LIN7C PE=1 SV=1	LIN7C	17	7	1	39.08	738166	772334	782594	744617	762017	766467	737046	756198	750394	786534	759409	735092	626481	700932	703734	764925	691141	771885
sp|Q96BI3|APH1A_HUMAN	Gamma-secretase subunit APH-1A OS=Homo sapiens OX=9606 GN=APH1A PE=1 SV=1	APH1A	1	1	0	4.91	103786	127164	117104	101824	114391	109057	116038	111803	111206	119971	107320	118516	109874	105368	109688	107773	116989	91022.6
sp|Q07020|RL18_HUMAN	60S ribosomal protein L18 OS=Homo sapiens OX=9606 GN=RPL18 PE=1 SV=2	RPL18	138	8	0	45.74	2.89898e+06	3.54767e+06	3.89104e+06	5.13573e+06	3.7234e+06	4.44241e+06	2.44566e+06	2.09603e+06	4.13624e+06	4.34783e+06	3.96261e+06	2.50176e+06	3.35859e+06	6.20141e+06	5.67681e+06	4.2748e+06	4.79402e+06	5.40832e+06
sp|P50502|F10A1_HUMAN	Hsc70-interacting protein OS=Homo sapiens OX=9606 GN=ST13 PE=1 SV=2	ST13	207	20	0	46.61	3.33602e+06	3.97808e+06	4.25992e+06	3.86489e+06	4.16903e+06	3.89897e+06	3.4426e+06	3.52266e+06	3.56629e+06	3.48001e+06	3.60974e+06	3.67249e+06	3.33996e+06	3.2426e+06	3.30419e+06	3.57201e+06	3.33376e+06	3.10582e+06
sp|E9PAV3|NACAM_HUMAN	Nascent polypeptide-associated complex subunit alpha, muscle-specific form OS=Homo sapiens OX=9606 GN=NACA PE=1 SV=1	NACA	126	7	0	3.71	8.35118e+06	9.2151e+06	9.71473e+06	8.93231e+06	9.79919e+06	9.33375e+06	8.39404e+06	8.90704e+06	8.37478e+06	8.2747e+06	8.38302e+06	9.47485e+06	8.01032e+06	8.00663e+06	7.71636e+06	8.41745e+06	8.18935e+06	7.40261e+06
sp|P23193|TCEA1_HUMAN	Transcription elongation factor A protein 1 OS=Homo sapiens OX=9606 GN=TCEA1 PE=1 SV=2	TCEA1	148	21	0	61.46	2.4999e+06	2.65883e+06	2.78081e+06	2.73406e+06	2.71645e+06	2.71124e+06	2.43457e+06	2.66861e+06	2.65243e+06	2.59423e+06	2.68299e+06	2.80158e+06	2.39389e+06	2.38936e+06	2.40351e+06	2.47099e+06	2.33628e+06	2.45069e+06
sp|P49589|SYCC_HUMAN	Cysteine--tRNA ligase, cytoplasmic OS=Homo sapiens OX=9606 GN=CARS1 PE=1 SV=3	CARS1	176	31	0	47.46	1.67482e+06	1.74524e+06	1.38221e+06	1.62497e+06	1.41717e+06	1.72711e+06	1.71959e+06	1.86718e+06	1.55131e+06	1.595e+06	1.56035e+06	1.59962e+06	1.53936e+06	1.53977e+06	1.59145e+06	1.61294e+06	1.54336e+06	1.68002e+06
sp|P49589-3|SYCC_HUMAN	Isoform 3 of Cysteine--tRNA ligase, cytoplasmic OS=Homo sapiens OX=9606 GN=CARS1	CARS1	179	33	2	45.49	1.66664e+06	1.74267e+06	1.38629e+06	1.63034e+06	1.41932e+06	1.73006e+06	1.71282e+06	1.86453e+06	1.54889e+06	1.59412e+06	1.5607e+06	1.6e+06	1.53663e+06	1.54128e+06	1.59067e+06	1.61409e+06	1.54409e+06	1.6868e+06
tr|R4GMX3|R4GMX3_HUMAN	COMMD3-BMI1 readthrough OS=Homo sapiens OX=9606 GN=COMMD3-BMI1 PE=4 SV=1	COMMD3-BMI1	26	12	0	26.65	358904	329552	321292	317093	336251	338576	375992	386586	359542	379746	371741	366015	351140	374618	325133	264169	359140	381607
sp|O43809|CPSF5_HUMAN	Cleavage and polyadenylation specificity factor subunit 5 OS=Homo sapiens OX=9606 GN=NUDT21 PE=1 SV=1	NUDT21	126	14	14	48.9	1.97504e+06	2.15498e+06	2.22181e+06	2.243e+06	2.33547e+06	2.14637e+06	1.7722e+06	1.77025e+06	1.90948e+06	1.84371e+06	2.12466e+06	2.10198e+06	2.16927e+06	1.93942e+06	2.1173e+06	2.23697e+06	2.09209e+06	1.86636e+06
sp|O75438|NDUB1_HUMAN	NADH dehydrogenase [ubiquinone] 1 beta subcomplex subunit 1 OS=Homo sapiens OX=9606 GN=NDUFB1 PE=1 SV=1	NDUFB1	3	2	1	34.48	150380	147403	128383	150400	129552	132510	134056	126960	133502	157214	127256	138691	152758	132724	128569	118846	135296	136928
sp|P62714|PP2AB_HUMAN	Serine/threonine-protein phosphatase 2A catalytic subunit beta isoform OS=Homo sapiens OX=9606 GN=PPP2CB PE=1 SV=1	PPP2CB	181	18	2	65.69	1.70921e+06	1.62835e+06	1.65891e+06	1.70101e+06	1.72166e+06	1.67454e+06	1.73842e+06	1.72486e+06	1.75708e+06	1.77278e+06	1.77282e+06	1.78504e+06	1.80511e+06	1.74258e+06	1.77191e+06	1.88789e+06	1.7856e+06	1.69559e+06
sp|Q9Y3U8|RL36_HUMAN	60S ribosomal protein L36 OS=Homo sapiens OX=9606 GN=RPL36 PE=1 SV=3	RPL36	87	6	3	29.52	3.83656e+06	5.03215e+06	5.39125e+06	6.87819e+06	5.56428e+06	6.0244e+06	2.81199e+06	2.63662e+06	5.34645e+06	5.31119e+06	5.25517e+06	3.65476e+06	4.95373e+06	7.73375e+06	7.38946e+06	6.46153e+06	6.35665e+06	6.91753e+06
sp|O43583|DENR_HUMAN	Density-regulated protein OS=Homo sapiens OX=9606 GN=DENR PE=1 SV=2	DENR	48	6	6	28.28	1.90087e+06	2.1913e+06	2.08174e+06	2.08606e+06	2.14151e+06	2.23488e+06	1.84484e+06	1.8643e+06	1.99998e+06	1.96128e+06	1.94129e+06	1.84732e+06	1.75492e+06	1.94344e+06	1.94258e+06	1.71831e+06	1.81944e+06	1.81619e+06
sp|O14908|GIPC1_HUMAN	PDZ domain-containing protein GIPC1 OS=Homo sapiens OX=9606 GN=GIPC1 PE=1 SV=2	GIPC1	20	7	1	33.03	219996	164584	182074	174821	192837	165574	212963	196703	199921	194693	202145	202939	229206	189347	214819	223921	219510	157042
sp|P08708|RS17_HUMAN	40S ribosomal protein S17 OS=Homo sapiens OX=9606 GN=RPS17 PE=1 SV=2	RPS17	136	11	0	66.66	4.85089e+06	5.98668e+06	6.21908e+06	7.07414e+06	6.03037e+06	6.77785e+06	4.52747e+06	4.23638e+06	5.9659e+06	6.02969e+06	5.95286e+06	4.95341e+06	5.30964e+06	7.95086e+06	6.9089e+06	6.35097e+06	6.67476e+06	7.51001e+06
sp|Q4G0F5|VP26B_HUMAN	Vacuolar protein sorting-associated protein 26B OS=Homo sapiens OX=9606 GN=VPS26B PE=1 SV=2	VPS26B	44	10	7	32.14	469112	461413	409123	421632	427660	435689	467008	462117	454687	447626	445029	445554	475012	427214	437966	458469	451000	438701
sp|Q9Y5X3|SNX5_HUMAN	Sorting nexin-5 OS=Homo sapiens OX=9606 GN=SNX5 PE=1 SV=1	SNX5	95	20	0	46.53	1.12525e+06	1.02649e+06	1.13055e+06	1.11125e+06	1.14957e+06	1.07152e+06	1.07264e+06	1.03727e+06	1.0589e+06	1.03935e+06	1.03708e+06	1.18189e+06	1.17155e+06	1.09558e+06	1.07752e+06	1.09397e+06	1.10831e+06	951104
sp|O60925|PFD1_HUMAN	Prefoldin subunit 1 OS=Homo sapiens OX=9606 GN=PFDN1 PE=1 SV=2	PFDN1	25	7	1	60.65	879949	907681	851883	873095	883184	929519	841021	834809	796943	861853	804304	799194	824402	954518	794824	650989	903695	1.03828e+06
sp|P78371|TCPB_HUMAN	T-complex protein 1 subunit beta OS=Homo sapiens OX=9606 GN=CCT2 PE=1 SV=4	CCT2	555	45	0	72.71	7.06658e+06	7.42537e+06	7.1671e+06	6.9452e+06	7.21616e+06	7.30252e+06	7.09872e+06	7.30663e+06	6.71018e+06	6.73605e+06	6.73254e+06	7.22133e+06	6.60889e+06	6.34057e+06	6.33027e+06	6.61097e+06	6.47469e+06	6.45476e+06
sp|P60953|CDC42_HUMAN	Cell division control protein 42 homolog OS=Homo sapiens OX=9606 GN=CDC42 PE=1 SV=2	CDC42	190	10	0	49.74	2.73575e+07	2.14276e+07	2.07105e+07	2.37696e+07	2.28151e+07	2.22027e+07	2.66083e+07	2.43204e+07	2.52056e+07	2.54128e+07	2.59294e+07	2.48713e+07	2.79429e+07	2.59038e+07	2.75528e+07	2.72653e+07	2.78862e+07	2.22804e+07
sp|P60953-1|CDC42_HUMAN	Isoform 1 of Cell division control protein 42 homolog OS=Homo sapiens OX=9606 GN=CDC42	CDC42	158	9	1	40.84	2.70883e+07	2.13951e+07	2.1072e+07	2.38739e+07	2.31813e+07	2.2181e+07	2.64066e+07	2.416e+07	2.52766e+07	2.54281e+07	2.60609e+07	2.49399e+07	2.79685e+07	2.5682e+07	2.77073e+07	2.73169e+07	2.78628e+07	2.18136e+07
sp|O96000|NDUBA_HUMAN	NADH dehydrogenase [ubiquinone] 1 beta subcomplex subunit 10 OS=Homo sapiens OX=9606 GN=NDUFB10 PE=1 SV=3	NDUFB10	87	9	1	52.32	1.29256e+06	1.24391e+06	1.06377e+06	1.11201e+06	988454	1.13915e+06	1.23203e+06	1.21415e+06	1.11753e+06	1.09976e+06	1.11055e+06	1.13054e+06	1.20924e+06	1.19115e+06	1.23332e+06	1.19917e+06	1.23921e+06	1.35378e+06
sp|Q9Y5J7|TIM9_HUMAN	Mitochondrial import inner membrane translocase subunit Tim9 OS=Homo sapiens OX=9606 GN=TIMM9 PE=1 SV=1	TIMM9	28	5	2	65.16	496371	545867	411246	438268	418094	503369	447924	425323	395498	402974	416256	390812	407568	468370	411549	312949	469117	576282
sp|Q9Y5R8|TPPC1_HUMAN	Trafficking protein particle complex subunit 1 OS=Homo sapiens OX=9606 GN=TRAPPC1 PE=1 SV=1	TRAPPC1	16	6	1	44.82	478962	478226	512692	497573	514360	479228	502206	477124	508996	540531	490494	546407	525023	506864	527946	528294	508447	462595
sp|P02794|FRIH_HUMAN	Ferritin heavy chain OS=Homo sapiens OX=9606 GN=FTH1 PE=1 SV=2	FTH1	11	3	0	26.23	212365	280066	187121	219208	211912	261649	187948	230866	187576	208895	194604	186192	182881	208777	171535	147917	207234	305677
sp|P62913|RL11_HUMAN	60S ribosomal protein L11 OS=Homo sapiens OX=9606 GN=RPL11 PE=1 SV=2	RPL11	99	9	0	46.06	1.33462e+07	1.49575e+07	1.58977e+07	1.64213e+07	1.45269e+07	1.61446e+07	1.28717e+07	1.24786e+07	1.41732e+07	1.46419e+07	1.42636e+07	1.37464e+07	1.25449e+07	1.70693e+07	1.6025e+07	1.43828e+07	1.48578e+07	1.64717e+07
sp|P62851|RS25_HUMAN	40S ribosomal protein S25 OS=Homo sapiens OX=9606 GN=RPS25 PE=1 SV=1	RPS25	116	8	6	44.8	1.01404e+07	1.35916e+07	1.46423e+07	1.81211e+07	1.41595e+07	1.61338e+07	7.89266e+06	7.0227e+06	1.38803e+07	1.46405e+07	1.33838e+07	1.00712e+07	1.17393e+07	2.05019e+07	1.82957e+07	1.50616e+07	1.60077e+07	1.90195e+07
sp|Q9Y291|RT33_HUMAN	28S ribosomal protein S33, mitochondrial OS=Homo sapiens OX=9606 GN=MRPS33 PE=1 SV=1	MRPS33	8	3	0	31.13	181186	229672	214449	286894	226381	264340	148776	127544	224593	234684	238943	160749	208845	344978	321966	259606	284915	344973
sp|O75122|CLAP2_HUMAN	CLIP-associating protein 2 OS=Homo sapiens OX=9606 GN=CLASP2 PE=1 SV=3	CLASP2	64	30	0	24.96	443937	458654	502308	513166	492037	492196	419964	403699	490777	485526	490251	448491	422523	513174	494063	462914	472850	479870
sp|O75122-3|CLAP2_HUMAN	Isoform 3 of CLIP-associating protein 2 OS=Homo sapiens OX=9606 GN=CLASP2	CLASP2	75	35	1	23.96	441077	455586	506891	506806	491620	489775	420591	407507	489281	479979	488975	455500	435216	506112	495124	462083	475073	476197
sp|P62942|FKB1A_HUMAN	Peptidyl-prolyl cis-trans isomerase FKBP1A OS=Homo sapiens OX=9606 GN=FKBP1A PE=1 SV=2	FKBP1A	41	5	0	58.33	1.74313e+06	2.20819e+06	1.9731e+06	1.90117e+06	1.99367e+06	1.92906e+06	1.84785e+06	1.90884e+06	1.89772e+06	1.81471e+06	1.88641e+06	1.85489e+06	1.75655e+06	1.82631e+06	1.78533e+06	1.95257e+06	1.8367e+06	1.91906e+06
sp|Q9Y4G6|TLN2_HUMAN	Talin-2 OS=Homo sapiens OX=9606 GN=TLN2 PE=1 SV=4	TLN2	307	26	3	8.06	1.00665e+07	8.22446e+06	8.72308e+06	8.88305e+06	8.88124e+06	8.06886e+06	9.94968e+06	9.3907e+06	9.71086e+06	9.47134e+06	9.64725e+06	9.65887e+06	1.06114e+07	9.57862e+06	1.00353e+07	1.01174e+07	1.01397e+07	8.67255e+06
sp|P13010|XRCC5_HUMAN	X-ray repair cross-complementing protein 5 OS=Homo sapiens OX=9606 GN=XRCC5 PE=1 SV=3	XRCC5	558	44	41	56.01	1.09224e+07	1.15951e+07	1.07436e+07	1.06263e+07	1.08491e+07	1.11949e+07	1.11877e+07	1.12068e+07	1.08736e+07	1.10151e+07	1.06745e+07	1.08226e+07	1.03471e+07	1.02821e+07	9.99098e+06	1.03704e+07	1.03818e+07	1.07328e+07
sp|P18206|VINC_HUMAN	Vinculin OS=Homo sapiens OX=9606 GN=VCL PE=1 SV=4	VCL	598	81	0	71.87	9.52921e+06	6.13428e+06	4.95366e+06	6.6028e+06	5.59696e+06	6.14049e+06	8.40436e+06	7.86525e+06	7.89139e+06	7.66968e+06	7.69463e+06	7.14494e+06	9.35144e+06	8.68458e+06	8.4616e+06	8.04325e+06	9.05595e+06	7.88445e+06
sp|P28331|NDUS1_HUMAN	NADH-ubiquinone oxidoreductase 75 kDa subunit, mitochondrial OS=Homo sapiens OX=9606 GN=NDUFS1 PE=1 SV=3	NDUFS1	213	34	0	60.25	2.26987e+06	2.12308e+06	1.65163e+06	1.79073e+06	1.68479e+06	1.98132e+06	2.18373e+06	2.23503e+06	1.87667e+06	1.95006e+06	1.84292e+06	1.96262e+06	2.09372e+06	1.99408e+06	1.97541e+06	2.01363e+06	2.0677e+06	2.47271e+06
sp|O94826|TOM70_HUMAN	Mitochondrial import receptor subunit TOM70 OS=Homo sapiens OX=9606 GN=TOMM70 PE=1 SV=1	TOMM70	157	33	33	57.73	1.78089e+06	2.04422e+06	1.84895e+06	1.865e+06	1.78425e+06	1.95165e+06	1.69257e+06	1.73459e+06	1.6287e+06	1.70459e+06	1.65658e+06	1.71753e+06	1.80756e+06	1.83139e+06	1.86763e+06	1.86698e+06	1.73886e+06	1.832e+06
sp|P33176|KINH_HUMAN	Kinesin-1 heavy chain OS=Homo sapiens OX=9606 GN=KIF5B PE=1 SV=1	KIF5B	340	60	1	64.17	1.59044e+06	1.75221e+06	1.77718e+06	1.7592e+06	1.70946e+06	1.78525e+06	1.52121e+06	1.51832e+06	1.5407e+06	1.55559e+06	1.55701e+06	1.62559e+06	1.55732e+06	1.66678e+06	1.64474e+06	1.58715e+06	1.55641e+06	1.53644e+06
sp|Q01518|CAP1_HUMAN	Adenylyl cyclase-associated protein 1 OS=Homo sapiens OX=9606 GN=CAP1 PE=1 SV=5	CAP1	575	34	1	60.63	2.96577e+07	2.1855e+07	2.12134e+07	2.43167e+07	2.28387e+07	2.23854e+07	2.92744e+07	2.64657e+07	2.65888e+07	2.67098e+07	2.68767e+07	2.65882e+07	3.04917e+07	2.67195e+07	2.90766e+07	3.04461e+07	2.94955e+07	2.39407e+07
sp|Q14152|EIF3A_HUMAN	Eukaryotic translation initiation factor 3 subunit A OS=Homo sapiens OX=9606 GN=EIF3A PE=1 SV=1	EIF3A	549	82	5	47.47	5.10449e+06	5.41143e+06	5.06048e+06	4.95347e+06	5.03666e+06	5.36154e+06	4.95875e+06	5.04333e+06	4.52571e+06	4.59769e+06	4.62171e+06	5.11363e+06	4.79141e+06	4.77235e+06	4.51698e+06	4.6103e+06	4.68924e+06	4.93986e+06
sp|P53041|PPP5_HUMAN	Serine/threonine-protein phosphatase 5 OS=Homo sapiens OX=9606 GN=PPP5C PE=1 SV=1	PPP5C	149	27	2	52.9	1.81619e+06	1.59346e+06	1.57474e+06	1.6198e+06	1.61401e+06	1.58684e+06	1.6633e+06	1.59676e+06	1.543e+06	1.55243e+06	1.55316e+06	1.63139e+06	1.83573e+06	1.65779e+06	1.65059e+06	1.68141e+06	1.73328e+06	1.57528e+06
sp|P48735|IDHP_HUMAN	Isocitrate dehydrogenase [NADP], mitochondrial OS=Homo sapiens OX=9606 GN=IDH2 PE=1 SV=2	IDH2	432	34	0	56.64	1.56213e+07	1.33769e+07	1.16103e+07	1.37572e+07	1.23758e+07	1.29371e+07	1.45702e+07	1.37369e+07	1.32789e+07	1.43604e+07	1.41477e+07	1.36529e+07	1.62228e+07	1.47397e+07	1.52511e+07	1.5611e+07	1.5766e+07	1.76674e+07
sp|O43776|SYNC_HUMAN	Asparagine--tRNA ligase, cytoplasmic OS=Homo sapiens OX=9606 GN=NARS1 PE=1 SV=1	NARS1	162	27	16	50	4.0659e+06	4.47506e+06	3.79005e+06	4.18947e+06	3.93372e+06	4.48575e+06	4.01036e+06	4.25037e+06	3.87443e+06	3.9737e+06	3.8742e+06	3.95436e+06	3.881e+06	3.85148e+06	4.07473e+06	4.16207e+06	3.89894e+06	4.0175e+06
sp|P49189|AL9A1_HUMAN	4-trimethylaminobutyraldehyde dehydrogenase OS=Homo sapiens OX=9606 GN=ALDH9A1 PE=1 SV=3	ALDH9A1	176	23	0	47.97	5.51823e+06	5.12163e+06	4.20687e+06	4.42816e+06	4.22289e+06	4.77179e+06	4.67964e+06	4.67546e+06	4.28121e+06	4.33154e+06	4.29026e+06	4.36146e+06	5.72447e+06	4.94508e+06	5.14241e+06	5.20654e+06	5.31498e+06	4.88343e+06
sp|P04424|ARLY_HUMAN	Argininosuccinate lyase OS=Homo sapiens OX=9606 GN=ASL PE=1 SV=4	ASL	59	16	0	34.7	1.18906e+06	1.0447e+06	1.22038e+06	1.27184e+06	1.29733e+06	1.08479e+06	1.33819e+06	1.39776e+06	1.45664e+06	1.39767e+06	1.44013e+06	1.36783e+06	1.21665e+06	1.31329e+06	1.30207e+06	1.29219e+06	1.26243e+06	1.19407e+06
tr|H7C0S8|H7C0S8_HUMAN	RPOL4c domain-containing protein (Fragment) OS=Homo sapiens OX=9606 PE=3 SV=2	NA	16	8	0	19.87	387005	323400	381165	408820	402932	347976	418132	429614	468581	432744	463642	425021	397408	427822	409642	407759	399741	396769
sp|P06241|FYN_HUMAN	Tyrosine-protein kinase Fyn OS=Homo sapiens OX=9606 GN=FYN PE=1 SV=3	FYN	56	12	0	26.82	2.19499e+06	1.66411e+06	1.43123e+06	1.52542e+06	1.45911e+06	1.58359e+06	2.16833e+06	2.21766e+06	1.78599e+06	1.94418e+06	1.84808e+06	2.06532e+06	1.81962e+06	1.65454e+06	1.52615e+06	1.53053e+06	1.74846e+06	1.94999e+06
sp|P06241-2|FYN_HUMAN	Isoform 2 of Tyrosine-protein kinase Fyn OS=Homo sapiens OX=9606 GN=FYN	FYN	59	14	0	31.27	2.19265e+06	1.67245e+06	1.4222e+06	1.52418e+06	1.45588e+06	1.58949e+06	2.15889e+06	2.21357e+06	1.79357e+06	1.94276e+06	1.83754e+06	2.06197e+06	1.83128e+06	1.65792e+06	1.52974e+06	1.53672e+06	1.74684e+06	1.94585e+06
sp|Q14677|EPN4_HUMAN	Clathrin interactor 1 OS=Homo sapiens OX=9606 GN=CLINT1 PE=1 SV=1	CLINT1	120	21	0	32.16	1.20474e+06	1.21334e+06	1.16512e+06	1.21503e+06	1.20287e+06	1.21201e+06	1.14173e+06	1.18974e+06	1.17622e+06	1.15225e+06	1.14386e+06	1.14534e+06	1.10932e+06	1.08411e+06	1.07802e+06	1.13697e+06	1.10195e+06	1.06212e+06
sp|Q14677-2|EPN4_HUMAN	Isoform 2 of Clathrin interactor 1 OS=Homo sapiens OX=9606 GN=CLINT1	CLINT1	110	20	0	32.8	1.20578e+06	1.20462e+06	1.17741e+06	1.21724e+06	1.21535e+06	1.20549e+06	1.14398e+06	1.1851e+06	1.1799e+06	1.14682e+06	1.1503e+06	1.14098e+06	1.09425e+06	1.08194e+06	1.08038e+06	1.13495e+06	1.10479e+06	1.06592e+06
sp|O15066|KIF3B_HUMAN	Kinesin-like protein KIF3B OS=Homo sapiens OX=9606 GN=KIF3B PE=1 SV=1	KIF3B	12	6	1	7.9	3.75672e+06	3.97815e+06	4.57974e+06	5.2238e+06	4.39007e+06	4.54702e+06	3.28505e+06	2.88991e+06	4.80272e+06	4.79358e+06	4.82908e+06	4.46903e+06	4.00768e+06	5.35823e+06	5.15591e+06	3.78449e+06	4.81934e+06	5.35283e+06
sp|Q92747|ARC1A_HUMAN	Actin-related protein 2/3 complex subunit 1A OS=Homo sapiens OX=9606 GN=ARPC1A PE=1 SV=2	ARPC1A	30	11	1	30.27	935238	863271	876265	855170	896133	882997	886183	868409	826944	874034	846793	920576	896484	814404	840196	900189	852531	807767
tr|A0A1W2PNV4|A0A1W2PNV4_HUMAN	Uncharacterized protein OS=Homo sapiens OX=9606 PE=3 SV=1	NA	258	24	0	38.6	1.66375e+07	1.34727e+07	1.2151e+07	1.3832e+07	1.29025e+07	1.36467e+07	1.62975e+07	1.50375e+07	1.51308e+07	1.58332e+07	1.5242e+07	1.44855e+07	1.58363e+07	1.68545e+07	1.57475e+07	1.66432e+07	1.71397e+07	1.58999e+07
sp|Q9UI08|EVL_HUMAN	Ena/VASP-like protein OS=Homo sapiens OX=9606 GN=EVL PE=1 SV=2	EVL	452	40	0	68.03	1.5586e+07	1.54099e+07	1.5067e+07	1.60717e+07	1.59348e+07	1.49428e+07	1.79801e+07	1.77459e+07	1.83883e+07	1.79537e+07	1.81066e+07	1.68178e+07	1.77831e+07	1.75536e+07	1.94577e+07	2.12597e+07	1.84439e+07	1.5922e+07
sp|P20073|ANXA7_HUMAN	Annexin A7 OS=Homo sapiens OX=9606 GN=ANXA7 PE=1 SV=3	ANXA7	167	20	0	36.88	2.28753e+06	2.62851e+06	2.41836e+06	2.25905e+06	2.34103e+06	2.39258e+06	2.34245e+06	2.33547e+06	2.2068e+06	2.20198e+06	2.23338e+06	2.24714e+06	2.32951e+06	2.11854e+06	2.33773e+06	2.55091e+06	2.24873e+06	2.08017e+06
sp|P09525|ANXA4_HUMAN	Annexin A4 OS=Homo sapiens OX=9606 GN=ANXA4 PE=1 SV=4	ANXA4	222	25	0	66.14	5.34844e+06	4.27944e+06	4.33514e+06	4.58466e+06	4.47051e+06	4.19221e+06	4.03626e+06	3.88741e+06	3.87508e+06	3.77085e+06	3.78712e+06	3.85696e+06	5.85815e+06	4.75162e+06	5.4351e+06	5.49862e+06	5.32093e+06	4.49375e+06
sp|P09525-2|ANXA4_HUMAN	Isoform 2 of Annexin A4 OS=Homo sapiens OX=9606 GN=ANXA4	ANXA4	205	23	1	81.85	5.36956e+06	4.26408e+06	4.33703e+06	4.57817e+06	4.49265e+06	4.20259e+06	4.02927e+06	3.87956e+06	3.87541e+06	3.76353e+06	3.79819e+06	3.85989e+06	5.86407e+06	4.73082e+06	5.44658e+06	5.52094e+06	5.31805e+06	4.46203e+06
sp|O43639|NCK2_HUMAN	Cytoplasmic protein NCK2 OS=Homo sapiens OX=9606 GN=NCK2 PE=1 SV=2	NCK2	40	13	11	35.53	1.28707e+06	1.09005e+06	1.06641e+06	1.10534e+06	1.102e+06	1.06426e+06	1.23894e+06	1.20289e+06	1.11981e+06	1.1522e+06	1.11776e+06	1.12413e+06	1.24082e+06	1.09354e+06	1.10441e+06	1.13952e+06	1.17722e+06	1.08031e+06
sp|P07910|HNRPC_HUMAN	Heterogeneous nuclear ribonucleoproteins C1/C2 OS=Homo sapiens OX=9606 GN=HNRNPC PE=1 SV=4	HNRNPC	633	29	0	64.05	2.14498e+07	2.34164e+07	2.40018e+07	2.37306e+07	2.38157e+07	2.32955e+07	2.02496e+07	2.07265e+07	2.21918e+07	2.14595e+07	2.22345e+07	2.21214e+07	2.07363e+07	2.11406e+07	2.08487e+07	2.0924e+07	2.09257e+07	2.05501e+07
sp|P07910-2|HNRPC_HUMAN	Isoform C1 of Heterogeneous nuclear ribonucleoproteins C1/C2 OS=Homo sapiens OX=9606 GN=HNRNPC	HNRNPC	710	31	0	73.04	2.12796e+07	2.33507e+07	2.39947e+07	2.37017e+07	2.38659e+07	2.33021e+07	2.02476e+07	2.08336e+07	2.22031e+07	2.15132e+07	2.22248e+07	2.21094e+07	2.0693e+07	2.11704e+07	2.08055e+07	2.08949e+07	2.08463e+07	2.07728e+07
sp|P07910-3|HNRPC_HUMAN	Isoform 3 of Heterogeneous nuclear ribonucleoproteins C1/C2 OS=Homo sapiens OX=9606 GN=HNRNPC	HNRNPC	393	22	1	70.35	1.55493e+07	1.66433e+07	1.66222e+07	1.65523e+07	1.64534e+07	1.64557e+07	1.44274e+07	1.46727e+07	1.56819e+07	1.53893e+07	1.58322e+07	1.56149e+07	1.44831e+07	1.51747e+07	1.4639e+07	1.46126e+07	1.47705e+07	1.45769e+07
tr|B4DQQ2|B4DQQ2_HUMAN	cDNA FLJ54127, highly similar to Heterogeneous nuclear ribonucleoproteins C OS=Homo sapiens OX=9606 PE=2 SV=1	NA	346	18	1	50	1.54439e+07	1.64833e+07	1.63644e+07	1.65699e+07	1.6436e+07	1.6442e+07	1.43602e+07	1.45548e+07	1.5756e+07	1.54373e+07	1.58727e+07	1.55847e+07	1.43637e+07	1.53656e+07	1.45515e+07	1.45581e+07	1.49754e+07	1.50045e+07
sp|O95202|LETM1_HUMAN	Mitochondrial proton/calcium exchanger protein OS=Homo sapiens OX=9606 GN=LETM1 PE=1 SV=1	LETM1	132	27	20	37.35	999820	1.08901e+06	919504	912001	884399	976920	993954	993811	846925	878938	863169	908638	1.01601e+06	898847	984237	997652	942987	900455
sp|Q86VP6|CAND1_HUMAN	Cullin-associated NEDD8-dissociated protein 1 OS=Homo sapiens OX=9606 GN=CAND1 PE=1 SV=2	CAND1	486	51	4	43.98	6.46803e+06	6.50056e+06	6.2936e+06	6.18125e+06	6.29911e+06	6.35403e+06	6.11193e+06	6.12108e+06	5.79421e+06	5.96569e+06	5.85814e+06	6.04881e+06	6.33299e+06	6.15632e+06	5.9519e+06	6.18446e+06	6.12626e+06	6.26248e+06
sp|Q99873|ANM1_HUMAN	Protein arginine N-methyltransferase 1 OS=Homo sapiens OX=9606 GN=PRMT1 PE=1 SV=3	PRMT1	44	6	0	16.17	1.65776e+06	2.12112e+06	2.27178e+06	2.0051e+06	2.23469e+06	2.04654e+06	1.85346e+06	1.91206e+06	1.85721e+06	1.87244e+06	1.91959e+06	2.0205e+06	1.80417e+06	1.70953e+06	1.82599e+06	1.89631e+06	1.75401e+06	1.48697e+06
tr|A0A3S6H942|A0A3S6H942_HUMAN	Protein arginine N-methyltransferase 1 transcript variant 8 OS=Homo sapiens OX=9606 GN=PRMT1 PE=2 SV=1	PRMT1	54	5	0	14.81	1.32487e+06	1.62137e+06	1.63137e+06	1.54268e+06	1.62603e+06	1.5662e+06	1.40945e+06	1.46197e+06	1.42205e+06	1.4687e+06	1.47885e+06	1.58071e+06	1.35144e+06	1.38919e+06	1.39767e+06	1.52048e+06	1.38619e+06	1.20408e+06
tr|A0A3Q8APW9|A0A3Q8APW9_HUMAN	Protein arginine N-methyltransferase 1 transcript variant 7 OS=Homo sapiens OX=9606 GN=PRMT1 PE=2 SV=1	PRMT1	107	15	0	52.35	1.7061e+06	2.06252e+06	2.12114e+06	1.98418e+06	2.08866e+06	2.01301e+06	1.86495e+06	1.89259e+06	1.86367e+06	1.89495e+06	1.88024e+06	1.99405e+06	1.779e+06	1.82751e+06	1.81076e+06	1.93454e+06	1.78903e+06	1.6449e+06
sp|P04899|GNAI2_HUMAN	Guanine nucleotide-binding protein G(i) subunit alpha-2 OS=Homo sapiens OX=9606 GN=GNAI2 PE=1 SV=3	GNAI2	251	18	0	56.62	5.18795e+06	4.32397e+06	4.44413e+06	4.7158e+06	4.71522e+06	4.46784e+06	5.35539e+06	5.34932e+06	5.21957e+06	5.15381e+06	5.38637e+06	5.22954e+06	5.83358e+06	5.03922e+06	5.74945e+06	5.86935e+06	5.79827e+06	4.98614e+06
sp|P04899-3|GNAI2_HUMAN	Isoform 3 of Guanine nucleotide-binding protein G(i) subunit alpha-2 OS=Homo sapiens OX=9606 GN=GNAI2	GNAI2	218	17	1	59.43	5.36033e+06	4.55865e+06	4.385e+06	4.71782e+06	4.54265e+06	4.52783e+06	5.43131e+06	5.37169e+06	5.17762e+06	5.2812e+06	5.31368e+06	5.11808e+06	5.648e+06	5.16853e+06	5.48774e+06	5.68656e+06	5.71794e+06	5.24745e+06
sp|O75390|CISY_HUMAN	Citrate synthase, mitochondrial OS=Homo sapiens OX=9606 GN=CS PE=1 SV=2	CS	215	20	11	47.21	1.10449e+07	1.09847e+07	9.54417e+06	9.74242e+06	9.49024e+06	1.01462e+07	1.10002e+07	1.06147e+07	9.80326e+06	1.00747e+07	9.96084e+06	1.00235e+07	1.09366e+07	1.04499e+07	1.06704e+07	1.05181e+07	1.09035e+07	1.12134e+07
tr|F8VP03|F8VP03_HUMAN	DUF3456 domain-containing protein (Fragment) OS=Homo sapiens OX=9606 PE=1 SV=1	NA	11	3	0	25.71	7.99505e+06	7.81173e+06	6.75196e+06	6.16695e+06	6.52204e+06	6.61665e+06	7.76845e+06	7.15839e+06	7.02049e+06	6.30758e+06	6.93094e+06	6.618e+06	7.78746e+06	6.43101e+06	7.61235e+06	6.81204e+06	7.56275e+06	6.14614e+06
tr|F8W031|F8W031_HUMAN	DUF3456 domain-containing protein (Fragment) OS=Homo sapiens OX=9606 PE=1 SV=1	NA	48	8	0	35.36	7.17931e+06	8.50538e+06	7.44641e+06	7.08158e+06	7.24982e+06	7.73547e+06	6.9996e+06	7.34099e+06	6.48786e+06	6.47806e+06	6.54494e+06	6.61149e+06	6.45749e+06	6.88728e+06	6.34506e+06	6.26014e+06	6.69557e+06	7.66616e+06
sp|Q9Y5K5|UCHL5_HUMAN	Ubiquitin carboxyl-terminal hydrolase isozyme L5 OS=Homo sapiens OX=9606 GN=UCHL5 PE=1 SV=3	UCHL5	124	20	0	74.77	1.04152e+06	1.14759e+06	1.18603e+06	1.10177e+06	1.18129e+06	1.13854e+06	1.12116e+06	1.13919e+06	1.07236e+06	1.06141e+06	1.09837e+06	1.16787e+06	1.08537e+06	1.01639e+06	1.04178e+06	1.06741e+06	1.04924e+06	1.02626e+06
sp|Q9Y5K5-2|UCHL5_HUMAN	Isoform 2 of Ubiquitin carboxyl-terminal hydrolase isozyme L5 OS=Homo sapiens OX=9606 GN=UCHL5	UCHL5	123	20	0	77.53	1.04577e+06	1.15004e+06	1.18511e+06	1.09896e+06	1.18158e+06	1.137e+06	1.12125e+06	1.13984e+06	1.07237e+06	1.06126e+06	1.09971e+06	1.16563e+06	1.087e+06	1.0175e+06	1.03943e+06	1.0664e+06	1.04888e+06	1.02562e+06
sp|O75323|NIPS2_HUMAN	Protein NipSnap homolog 2 OS=Homo sapiens OX=9606 GN=NIPSNAP2 PE=1 SV=1	NIPSNAP2	37	10	3	37.76	1.17899e+06	1.32899e+06	1.02824e+06	1.05631e+06	1.0149e+06	1.15091e+06	1.20423e+06	1.20104e+06	1.05899e+06	1.08905e+06	1.05629e+06	1.06456e+06	1.11394e+06	1.05904e+06	1.07592e+06	1.05992e+06	1.09067e+06	1.2896e+06
sp|Q13303|KCAB2_HUMAN	Voltage-gated potassium channel subunit beta-2 OS=Homo sapiens OX=9606 GN=KCNAB2 PE=1 SV=2	KCNAB2	166	18	0	51.22	4.2017e+06	3.6844e+06	3.67201e+06	3.43363e+06	3.35314e+06	3.54589e+06	4.48038e+06	4.18486e+06	3.75646e+06	3.87583e+06	3.78746e+06	3.95055e+06	4.16093e+06	3.53918e+06	3.69904e+06	3.46798e+06	3.89681e+06	3.82361e+06
tr|A0A590UJU1|A0A590UJU1_HUMAN	Voltage-gated potassium channel subunit beta-2 (Fragment) OS=Homo sapiens OX=9606 GN=KCNAB2 PE=1 SV=1	KCNAB2	19	4	0	26.92	1.81435e+06	1.52226e+06	1.5311e+06	1.46725e+06	1.43699e+06	1.46522e+06	1.95563e+06	1.75533e+06	1.6309e+06	1.6488e+06	1.59956e+06	1.63909e+06	1.79897e+06	1.51866e+06	1.5024e+06	1.42366e+06	1.68771e+06	1.56111e+06
tr|A0A590UK89|A0A590UK89_HUMAN	Voltage-gated potassium channel subunit beta-2 OS=Homo sapiens OX=9606 GN=KCNAB2 PE=1 SV=1	KCNAB2	21	3	0	21.92	2.1413e+06	1.81363e+06	1.78074e+06	1.71637e+06	1.69983e+06	1.74806e+06	2.2491e+06	2.09747e+06	1.87177e+06	1.9274e+06	1.86495e+06	1.92633e+06	2.12215e+06	1.80356e+06	1.80945e+06	1.69994e+06	1.96327e+06	1.86574e+06
sp|Q4V328|GRAP1_HUMAN	GRIP1-associated protein 1 OS=Homo sapiens OX=9606 GN=GRIPAP1 PE=1 SV=2	GRIPAP1	98	34	0	43.52	970759	985603	1.02325e+06	952577	1.01546e+06	934017	976486	976709	930286	898113	937477	994204	1.01142e+06	887421	945133	943630	935815	812395
sp|P34932|HSP74_HUMAN	Heat shock 70 kDa protein 4 OS=Homo sapiens OX=9606 GN=HSPA4 PE=1 SV=4	HSPA4	527	61	49	69.76	4.84113e+06	5.40552e+06	5.44814e+06	5.01031e+06	5.35758e+06	5.23208e+06	4.85639e+06	5.08133e+06	4.81208e+06	4.77932e+06	4.8658e+06	5.10954e+06	4.64853e+06	4.5987e+06	4.71898e+06	4.84617e+06	4.65477e+06	4.50985e+06
sp|O14578|CTRO_HUMAN	Citron Rho-interacting kinase OS=Homo sapiens OX=9606 GN=CIT PE=1 SV=2	CIT	17	13	0	6.71	118356	150732	204793	151348	175552	163091	128846	145206	176163	164262	171250	180811	129841	120872	137435	134920	111896	106957
sp|O14578-4|CTRO_HUMAN	Isoform 4 of Citron Rho-interacting kinase OS=Homo sapiens OX=9606 GN=CIT	CIT	26	14	0	6.91	828718	875760	1.08145e+06	920662	1.01534e+06	920339	837576	872952	961623	909217	953122	1.00585e+06	838535	785658	858945	875280	775146	706344
sp|Q9UBP0|SPAST_HUMAN	Spastin OS=Homo sapiens OX=9606 GN=SPAST PE=1 SV=1	SPAST	36	18	0	33.93	290899	295516	295560	325316	287113	313662	268807	280751	304347	322730	306220	287867	263164	334362	309277	295815	297620	326854
sp|Q92598|HS105_HUMAN	Heat shock protein 105 kDa OS=Homo sapiens OX=9606 GN=HSPH1 PE=1 SV=1	HSPH1	361	48	0	62.12	2.79348e+06	3.83336e+06	4.2011e+06	3.48384e+06	4.05212e+06	3.94808e+06	3.26384e+06	3.47326e+06	3.45972e+06	3.41546e+06	3.56962e+06	4.16238e+06	2.91451e+06	2.87849e+06	2.88373e+06	3.17904e+06	2.8433e+06	2.52041e+06
sp|Q9NRR5|UBQL4_HUMAN	Ubiquilin-4 OS=Homo sapiens OX=9606 GN=UBQLN4 PE=1 SV=2	UBQLN4	10	5	0	11.48	118074	136189	118840	131624	132130	128870	116258	130614	130797	134059	129443	108728	120581	142670	120047	120665	129695	170798
sp|Q9P035|HACD3_HUMAN	Very-long-chain (3R)-3-hydroxyacyl-CoA dehydratase 3 OS=Homo sapiens OX=9606 GN=HACD3 PE=1 SV=2	HACD3	36	9	0	30.94	659361	744998	907896	820805	827064	766217	602357	643279	710243	671834	702783	657652	735677	761474	756970	739390	732364	739202
sp|O95721|SNP29_HUMAN	Synaptosomal-associated protein 29 OS=Homo sapiens OX=9606 GN=SNAP29 PE=1 SV=1	SNAP29	51	13	13	53.49	601810	517772	603859	583199	619539	535520	579572	591141	577042	569967	583648	610321	573145	552822	552127	563734	545279	505260
sp|Q96BQ5|CC127_HUMAN	Coiled-coil domain-containing protein 127 OS=Homo sapiens OX=9606 GN=CCDC127 PE=1 SV=1	CCDC127	8	4	4	13.46	120165	109978	80940.1	92379.6	79984.3	96651.2	107784	108690	87051.2	96894.8	84799.6	92207.4	107874	105258	97737.8	92986.4	106228	128473
sp|Q9BWF3|RBM4_HUMAN	RNA-binding protein 4 OS=Homo sapiens OX=9606 GN=RBM4 PE=1 SV=1	RBM4	98	17	0	48.08	1.78314e+06	1.90657e+06	1.91758e+06	1.83621e+06	1.91982e+06	1.85627e+06	1.83474e+06	1.88837e+06	1.89594e+06	1.89254e+06	1.82775e+06	1.97627e+06	1.69897e+06	1.69655e+06	1.62566e+06	1.69098e+06	1.6517e+06	1.70487e+06
sp|Q9NX46|ADPRS_HUMAN	ADP-ribose glycohydrolase ARH3 OS=Homo sapiens OX=9606 GN=ADPRS PE=1 SV=1	ADPRS	45	10	9	38.02	353007	333911	301053	297824	302804	324637	334853	333589	305673	310436	306160	299604	335264	314032	306435	317025	311663	335306
sp|Q9UKM9|RALY_HUMAN	RNA-binding protein Raly OS=Homo sapiens OX=9606 GN=RALY PE=1 SV=1	RALY	232	17	0	57.19	8.42926e+06	7.91961e+06	8.30591e+06	9.56493e+06	8.1665e+06	8.48012e+06	7.59561e+06	7.37645e+06	9.39225e+06	9.47236e+06	9.47759e+06	8.09361e+06	8.57595e+06	1.13091e+07	1.07323e+07	9.45368e+06	1.00013e+07	1.06569e+07
sp|Q9UKM9-2|RALY_HUMAN	Isoform 1 of RNA-binding protein Raly OS=Homo sapiens OX=9606 GN=RALY	RALY	234	17	1	56.89	8.42289e+06	7.91438e+06	8.29717e+06	9.55496e+06	8.17246e+06	8.46782e+06	7.59447e+06	7.37157e+06	9.39665e+06	9.47829e+06	9.46644e+06	8.08095e+06	8.58424e+06	1.13175e+07	1.07378e+07	9.44436e+06	1.00196e+07	1.06958e+07
sp|P61006|RAB8A_HUMAN	Ras-related protein Rab-8A OS=Homo sapiens OX=9606 GN=RAB8A PE=1 SV=1	RAB8A	102	11	4	44.93	8.53888e+06	7.58574e+06	7.70216e+06	7.35776e+06	7.54861e+06	7.46677e+06	7.92904e+06	7.61171e+06	7.5385e+06	7.51157e+06	7.64789e+06	7.96971e+06	8.64324e+06	7.86521e+06	7.66355e+06	7.16072e+06	8.0937e+06	7.45898e+06
sp|Q8IUD2|RB6I2_HUMAN	ELKS/Rab6-interacting/CAST family member 1 OS=Homo sapiens OX=9606 GN=ERC1 PE=1 SV=1	ERC1	32	24	0	21.77	245700	242484	238969	250107	242126	249612	242314	241942	234649	237076	235456	241657	238827	228383	234441	252207	233427	222735
sp|P05165|PCCA_HUMAN	Propionyl-CoA carboxylase alpha chain, mitochondrial OS=Homo sapiens OX=9606 GN=PCCA PE=1 SV=4	PCCA	20	16	0	25.96	206548	182701	129279	145509	138122	162963	177201	178873	152780	165145	148374	146666	187667	155676	170080	166600	178292	200014
sp|Q15811|ITSN1_HUMAN	Intersectin-1 OS=Homo sapiens OX=9606 GN=ITSN1 PE=1 SV=3	ITSN1	1	1	0	0.76	65630.4	56513.1	51121.5	49811	46571.3	52935.6	67164.7	68639.3	63903.6	60619.7	61011.6	55276.3	44122.6	63405.4	65128.3	49806.7	56952.4	72177.8
tr|Q8IWI5|Q8IWI5_HUMAN	Similar to intersectin 2 (Fragment) OS=Homo sapiens OX=9606 PE=2 SV=1	NA	50	17	0	28.97	449600	413224	427062	425452	422512	410473	457237	455804	450447	447727	448388	444285	405052	431950	427810	412077	423109	386226
sp|P56181|NDUV3_HUMAN	NADH dehydrogenase [ubiquinone] flavoprotein 3, mitochondrial OS=Homo sapiens OX=9606 GN=NDUFV3 PE=1 SV=2	NDUFV3	4	2	1	21.29	105964	122181	90763.9	103088	90754.9	120501	90861.4	118317	94940.6	97708.4	96687.7	105170	99410.5	117205	101914	110176	91498.4	130748
sp|P56181-2|NDUV3_HUMAN	Isoform 2 of NADH dehydrogenase [ubiquinone] flavoprotein 3, mitochondrial OS=Homo sapiens OX=9606 GN=NDUFV3	NDUFV3	66	18	17	43.13	997189	1.06047e+06	936850	996976	884242	994501	929362	976909	904448	913396	922537	945030	954612	1.03101e+06	1.03159e+06	941261	999624	1.07812e+06
sp|P11586|C1TC_HUMAN	C-1-tetrahydrofolate synthase, cytoplasmic OS=Homo sapiens OX=9606 GN=MTHFD1 PE=1 SV=3	MTHFD1	632	60	1	59.46	4.77035e+06	5.59887e+06	5.91718e+06	5.36644e+06	5.75504e+06	5.56761e+06	5.09741e+06	5.28153e+06	5.07448e+06	5.16418e+06	5.19003e+06	5.597e+06	4.59154e+06	4.71377e+06	4.61823e+06	4.83017e+06	4.60485e+06	4.778e+06
sp|Q8WVC6|DCAKD_HUMAN	Dephospho-CoA kinase domain-containing protein OS=Homo sapiens OX=9606 GN=DCAKD PE=1 SV=1	DCAKD	2	1	0	5.19	21843.5	20601.7	26160.7	28776.4	21769	23039.3	31428.5	26787.3	27959	32858.4	33564.2	26016.1	23877.4	30268.7	25597.3	26999.6	33715.3	33152.8
sp|Q92530|PSMF1_HUMAN	Proteasome inhibitor PI31 subunit OS=Homo sapiens OX=9606 GN=PSMF1 PE=1 SV=2	PSMF1	40	9	0	27.31	642212	662839	571351	641022	597524	664718	662021	698404	650998	675293	648589	674737	646765	656129	632806	685434	645584	688318
sp|P09661|RU2A_HUMAN	U2 small nuclear ribonucleoprotein A' OS=Homo sapiens OX=9606 GN=SNRPA1 PE=1 SV=2	SNRPA1	110	12	7	44.7	3.0325e+06	3.4527e+06	3.4062e+06	3.71069e+06	3.39274e+06	3.48255e+06	3.11443e+06	3.0807e+06	3.44894e+06	3.60311e+06	3.49669e+06	3.20217e+06	3.17464e+06	3.76967e+06	3.61883e+06	3.29934e+06	3.45976e+06	3.67022e+06
sp|Q15070|OXA1L_HUMAN	Mitochondrial inner membrane protein OXA1L OS=Homo sapiens OX=9606 GN=OXA1L PE=1 SV=3	OXA1L	27	10	0	22.07	666144	811223	808694	776532	768703	799016	694643	708226	717189	730185	700971	804874	697184	715581	720772	725518	699526	679134
sp|P53597|SUCA_HUMAN	Succinate--CoA ligase [ADP/GDP-forming] subunit alpha, mitochondrial OS=Homo sapiens OX=9606 GN=SUCLG1 PE=1 SV=4	SUCLG1	98	9	7	26.88	3.56834e+06	3.29924e+06	2.9456e+06	3.12644e+06	2.85193e+06	3.07103e+06	3.3824e+06	3.18996e+06	2.98341e+06	2.98901e+06	3.03512e+06	2.88232e+06	3.44868e+06	3.15544e+06	3.50975e+06	3.43165e+06	3.48755e+06	3.52353e+06
sp|P35613|BASI_HUMAN	Basigin OS=Homo sapiens OX=9606 GN=BSG PE=1 SV=2	BSG	79	12	0	35.58	939526	893841	757859	785047	795938	849173	900030	943859	775567	827192	780999	865024	814919	790114	756065	759638	785089	875213
sp|O00194|RB27B_HUMAN	Ras-related protein Rab-27B OS=Homo sapiens OX=9606 GN=RAB27B PE=1 SV=4	RAB27B	22	2	0	8.26	666379	642253	646371	590468	617158	644783	656585	684880	623737	639592	644982	729076	691585	559770	585626	537904	621724	614645
tr|B7Z8W3|B7Z8W3_HUMAN	cDNA FLJ53272, highly similar to Homo sapiens LIM domain 7 (LMO7), mRNA OS=Homo sapiens OX=9606 PE=2 SV=1	NA	7	7	0	5.02	166366	171967	198128	194717	183479	169816	171522	167684	183811	186844	189414	160916	161313	133499	142703	134358	140095	175844
sp|P11182|ODB2_HUMAN	Lipoamide acyltransferase component of branched-chain alpha-keto acid dehydrogenase complex, mitochondrial OS=Homo sapiens OX=9606 GN=DBT PE=1 SV=3	DBT	34	14	11	31.53	868338	842399	710967	723267	698907	734211	817863	827664	718845	758765	754974	753239	902513	792480	871986	873318	845383	843640
sp|O15498|YKT6_HUMAN	Synaptobrevin homolog YKT6 OS=Homo sapiens OX=9606 GN=YKT6 PE=1 SV=1	YKT6	64	12	3	55.55	1.50541e+06	1.43612e+06	1.43267e+06	1.472e+06	1.48769e+06	1.47184e+06	1.4501e+06	1.47494e+06	1.48441e+06	1.51105e+06	1.51813e+06	1.53121e+06	1.47373e+06	1.49269e+06	1.4218e+06	1.43556e+06	1.46664e+06	1.38258e+06
sp|Q9UEU0|VTI1B_HUMAN	Vesicle transport through interaction with t-SNAREs homolog 1B OS=Homo sapiens OX=9606 GN=VTI1B PE=1 SV=3	VTI1B	8	5	0	21.55	179926	185632	189967	188096	197519	199724	165970	178328	191012	184289	194559	191783	187859	184868	191172	184510	177122	163539
sp|O75223|GGCT_HUMAN	Gamma-glutamylcyclotransferase OS=Homo sapiens OX=9606 GN=GGCT PE=1 SV=1	GGCT	79	10	0	54.25	1.638e+06	1.59031e+06	1.54427e+06	1.48161e+06	1.5661e+06	1.55839e+06	1.4127e+06	1.51206e+06	1.42911e+06	1.55783e+06	1.47081e+06	1.49749e+06	1.4639e+06	1.40169e+06	1.43078e+06	1.53666e+06	1.44043e+06	1.4147e+06
sp|O60763|USO1_HUMAN	General vesicular transport factor p115 OS=Homo sapiens OX=9606 GN=USO1 PE=1 SV=2	USO1	259	39	0	46.36	3.31803e+06	3.43513e+06	3.028e+06	3.08155e+06	3.06668e+06	3.31634e+06	3.22199e+06	3.36753e+06	2.91319e+06	2.93356e+06	2.92346e+06	3.07371e+06	3.19401e+06	3.06331e+06	3.03634e+06	3.0695e+06	3.11035e+06	3.03057e+06
sp|P30038|AL4A1_HUMAN	Delta-1-pyrroline-5-carboxylate dehydrogenase, mitochondrial OS=Homo sapiens OX=9606 GN=ALDH4A1 PE=1 SV=3	ALDH4A1	28	12	0	23.45	498754	422655	354887	386921	370861	418514	494973	482410	459888	473467	479605	486436	542460	474640	487899	509672	522355	387470
sp|P20020|AT2B1_HUMAN	Plasma membrane calcium-transporting ATPase 1 OS=Homo sapiens OX=9606 GN=ATP2B1 PE=1 SV=4	ATP2B1	98	26	0	23.69	1.81571e+06	1.45525e+06	1.39415e+06	1.41721e+06	1.4224e+06	1.45509e+06	1.80201e+06	1.74095e+06	1.52093e+06	1.52301e+06	1.49783e+06	1.63145e+06	1.76647e+06	1.5832e+06	1.608e+06	1.59193e+06	1.67678e+06	1.50589e+06
sp|Q8IXI2|MIRO1_HUMAN	Mitochondrial Rho GTPase 1 OS=Homo sapiens OX=9606 GN=RHOT1 PE=1 SV=2	RHOT1	24	9	0	15.05	346567	360589	360453	364867	346263	359171	360432	354139	340371	358409	349164	348928	377397	361031	362040	362299	360305	412338
sp|Q8IV50|LYSM2_HUMAN	LysM and putative peptidoglycan-binding domain-containing protein 2 OS=Homo sapiens OX=9606 GN=LYSMD2 PE=1 SV=1	LYSMD2	13	5	3	22.79	179063	218869	241962	213057	219784	203535	183373	205214	195545	199203	203564	208288	201076	182426	172608	185827	185179	188193
sp|O94925|GLSK_HUMAN	Glutaminase kidney isoform, mitochondrial OS=Homo sapiens OX=9606 GN=GLS PE=1 SV=1	GLS	132	25	4	40.96	2.56786e+06	2.54984e+06	2.72522e+06	2.63212e+06	2.74084e+06	2.55115e+06	2.72764e+06	2.6692e+06	2.72884e+06	2.67595e+06	2.69765e+06	2.78216e+06	2.57631e+06	2.39346e+06	2.58037e+06	2.69113e+06	2.45789e+06	2.27975e+06
sp|O94925-3|GLSK_HUMAN	Isoform 3 of Glutaminase kidney isoform, mitochondrial OS=Homo sapiens OX=9606 GN=GLS	GLS	151	23	3	40.3	2.53585e+06	2.53146e+06	2.76089e+06	2.60789e+06	2.74503e+06	2.54607e+06	2.7172e+06	2.6439e+06	2.75196e+06	2.66402e+06	2.71054e+06	2.80699e+06	2.60158e+06	2.3955e+06	2.59009e+06	2.72003e+06	2.47853e+06	2.23194e+06
sp|Q9Y6E0|STK24_HUMAN	Serine/threonine-protein kinase 24 OS=Homo sapiens OX=9606 GN=STK24 PE=1 SV=1	STK24	128	20	0	46.27	5.08155e+06	4.5608e+06	4.68547e+06	4.70778e+06	4.71212e+06	4.53615e+06	5.24303e+06	4.95916e+06	4.8378e+06	4.87804e+06	4.84325e+06	4.8877e+06	4.9112e+06	4.49395e+06	4.7698e+06	4.97584e+06	4.73656e+06	4.29342e+06
sp|Q9UJU6|DBNL_HUMAN	Drebrin-like protein OS=Homo sapiens OX=9606 GN=DBNL PE=1 SV=1	DBNL	228	25	0	53.72	3.97873e+06	3.45748e+06	3.25558e+06	3.49896e+06	3.38315e+06	3.3337e+06	3.87998e+06	3.75244e+06	3.64035e+06	3.56118e+06	3.58925e+06	3.51744e+06	3.87701e+06	3.77741e+06	3.68092e+06	3.86157e+06	3.88004e+06	3.73626e+06
sp|Q9UJU6-2|DBNL_HUMAN	Isoform 2 of Drebrin-like protein OS=Homo sapiens OX=9606 GN=DBNL	DBNL	217	25	0	53.83	3.97471e+06	3.45584e+06	3.24893e+06	3.49699e+06	3.37522e+06	3.33778e+06	3.88443e+06	3.75672e+06	3.63156e+06	3.57159e+06	3.5938e+06	3.52259e+06	3.86187e+06	3.7873e+06	3.67765e+06	3.84861e+06	3.88957e+06	3.74671e+06
sp|Q9UJU6-3|DBNL_HUMAN	Isoform 3 of Drebrin-like protein OS=Homo sapiens OX=9606 GN=DBNL	DBNL	208	25	1	54.67	3.97563e+06	3.45249e+06	3.26258e+06	3.49861e+06	3.39578e+06	3.35634e+06	3.87409e+06	3.76513e+06	3.6063e+06	3.57342e+06	3.59447e+06	3.52414e+06	3.87077e+06	3.77588e+06	3.68108e+06	3.85077e+06	3.87962e+06	3.7188e+06
tr|F8WFE1|F8WFE1_HUMAN	Drebrin-like protein OS=Homo sapiens OX=9606 GN=DBNL PE=1 SV=1	DBNL	16	2	0	33.33	512820	463546	426610	477609	479283	441083	517313	486155	464952	457488	466822	484947	524599	460317	507292	521549	513618	462256
sp|Q86VS8|HOOK3_HUMAN	Protein Hook homolog 3 OS=Homo sapiens OX=9606 GN=HOOK3 PE=1 SV=2	HOOK3	108	32	15	48.75	2.68208e+06	2.63031e+06	2.68682e+06	2.65263e+06	2.68203e+06	2.54478e+06	2.64812e+06	2.79057e+06	2.69177e+06	2.64868e+06	2.67326e+06	2.76134e+06	2.67279e+06	2.43922e+06	2.5501e+06	2.58042e+06	2.49445e+06	2.50716e+06
sp|P51648|AL3A2_HUMAN	Aldehyde dehydrogenase family 3 member A2 OS=Homo sapiens OX=9606 GN=ALDH3A2 PE=1 SV=1	ALDH3A2	25	10	0	22.06	420735	394003	455580	435495	450563	403234	346760	369457	380024	389508	387591	371654	419051	423431	414249	418768	415877	457870
sp|O43674|NDUB5_HUMAN	NADH dehydrogenase [ubiquinone] 1 beta subcomplex subunit 5, mitochondrial OS=Homo sapiens OX=9606 GN=NDUFB5 PE=1 SV=1	NDUFB5	38	7	0	24.87	3.08767e+06	2.98422e+06	2.42132e+06	2.52736e+06	2.41569e+06	2.67218e+06	2.85833e+06	2.78092e+06	2.55036e+06	2.52534e+06	2.55756e+06	2.61479e+06	3.0026e+06	2.50439e+06	2.80498e+06	2.70618e+06	2.78058e+06	2.50365e+06
sp|Q9Y262|EIF3L_HUMAN	Eukaryotic translation initiation factor 3 subunit L OS=Homo sapiens OX=9606 GN=EIF3L PE=1 SV=1	EIF3L	243	23	0	42.73	2.14226e+06	2.30171e+06	2.21147e+06	2.11278e+06	2.19571e+06	2.32071e+06	2.18608e+06	2.16598e+06	1.97737e+06	2.03399e+06	1.99007e+06	2.18841e+06	2.06176e+06	2.06259e+06	1.95157e+06	2.00791e+06	2.01392e+06	2.13226e+06
sp|P09104|ENOG_HUMAN	Gamma-enolase OS=Homo sapiens OX=9606 GN=ENO2 PE=1 SV=3	ENO2	276	19	0	65.44	1.44955e+07	1.32188e+07	1.34698e+07	1.30789e+07	1.33314e+07	1.32094e+07	1.5095e+07	1.47478e+07	1.36794e+07	1.43608e+07	1.36888e+07	1.44616e+07	1.56218e+07	1.38335e+07	1.38676e+07	1.44999e+07	1.44015e+07	1.68385e+07
sp|Q6YN16|HSDL2_HUMAN	Hydroxysteroid dehydrogenase-like protein 2 OS=Homo sapiens OX=9606 GN=HSDL2 PE=1 SV=1	HSDL2	43	17	2	38.76	921135	1.00387e+06	816492	855924	813160	928329	940609	900282	818978	874803	835193	879114	947665	949443	1.00103e+06	993098	938504	939855
sp|Q6YN16-2|HSDL2_HUMAN	Isoform 2 of Hydroxysteroid dehydrogenase-like protein 2 OS=Homo sapiens OX=9606 GN=HSDL2	HSDL2	36	16	1	45.22	897299	1.00835e+06	833720	872931	841815	934030	933997	920174	821381	860043	825882	891147	954617	936375	1.01821e+06	994841	926290	883567
sp|Q7Z5G4|GOGA7_HUMAN	Golgin subfamily A member 7 OS=Homo sapiens OX=9606 GN=GOLGA7 PE=1 SV=2	GOLGA7	13	5	0	35.76	152185	142535	169401	151834	167756	158645	151006	151050	160266	144347	156482	168713	166372	159893	163949	160724	151839	145403
sp|Q6KCM7|SCMC2_HUMAN	Calcium-binding mitochondrial carrier protein SCaMC-2 OS=Homo sapiens OX=9606 GN=SLC25A25 PE=1 SV=1	SLC25A25	2	2	0	3.41	204593	158925	204011	146916	170241	142371	211655	166217	175959	159268	181848	175449	203131	146807	188847	152261	195180	151651
sp|P63244|RACK1_HUMAN	Receptor of activated protein C kinase 1 OS=Homo sapiens OX=9606 GN=RACK1 PE=1 SV=3	RACK1	429	21	0	71.29	1.53687e+07	1.65424e+07	1.80689e+07	1.69722e+07	1.84545e+07	1.72245e+07	1.54922e+07	1.55802e+07	1.5315e+07	1.5332e+07	1.57399e+07	1.70948e+07	1.63738e+07	1.52893e+07	1.64495e+07	1.81482e+07	1.60538e+07	1.4246e+07
tr|H0Y8R5|H0Y8R5_HUMAN	Receptor of-activated protein C kinase 1 (Fragment) OS=Homo sapiens OX=9606 GN=RACK1 PE=1 SV=1	RACK1	206	8	0	76.81	3.19993e+06	3.37212e+06	3.71816e+06	3.55432e+06	3.86397e+06	3.6345e+06	3.29107e+06	3.30243e+06	3.27961e+06	3.27626e+06	3.34288e+06	3.56875e+06	3.42806e+06	3.33019e+06	3.54897e+06	3.87492e+06	3.41713e+06	3.23244e+06
sp|P22314|UBA1_HUMAN	Ubiquitin-like modifier-activating enzyme 1 OS=Homo sapiens OX=9606 GN=UBA1 PE=1 SV=3	UBA1	577	52	0	55.67	1.07465e+07	1.05108e+07	1.03924e+07	1.01881e+07	1.0597e+07	1.0408e+07	1.09198e+07	1.06418e+07	1.02813e+07	1.03363e+07	1.03938e+07	1.06196e+07	1.08499e+07	9.901e+06	1.0265e+07	1.05925e+07	1.04512e+07	1.00064e+07
sp|Q7LBR1|CHM1B_HUMAN	Charged multivesicular body protein 1b OS=Homo sapiens OX=9606 GN=CHMP1B PE=1 SV=1	CHMP1B	32	8	8	30.15	1.23883e+06	986170	900933	1.01433e+06	922518	934026	1.17841e+06	1.04473e+06	1.04529e+06	1.05285e+06	1.04361e+06	947880	1.17243e+06	1.12165e+06	1.1737e+06	1.09573e+06	1.16593e+06	1.05277e+06
sp|P26639|SYTC_HUMAN	Threonine--tRNA ligase 1, cytoplasmic OS=Homo sapiens OX=9606 GN=TARS1 PE=1 SV=3	TARS1	309	40	1	53.66	2.97406e+06	3.27086e+06	2.97154e+06	3.12032e+06	3.02315e+06	3.39229e+06	3.05311e+06	3.19996e+06	2.93363e+06	2.93928e+06	2.97648e+06	3.09442e+06	2.77795e+06	2.69094e+06	2.90547e+06	2.98696e+06	2.72705e+06	2.73544e+06
sp|P62834|RAP1A_HUMAN	Ras-related protein Rap-1A OS=Homo sapiens OX=9606 GN=RAP1A PE=1 SV=1	RAP1A	147	13	6	64.67	8.73036e+06	8.85248e+06	8.44823e+06	8.47359e+06	8.44662e+06	8.70065e+06	8.25569e+06	8.81059e+06	8.06382e+06	8.07134e+06	8.19063e+06	8.59363e+06	8.93287e+06	8.43051e+06	8.303e+06	8.20985e+06	8.47411e+06	8.09945e+06
sp|Q9BZV1|UBXN6_HUMAN	UBX domain-containing protein 6 OS=Homo sapiens OX=9606 GN=UBXN6 PE=1 SV=1	UBXN6	24	9	0	28.57	712976	669086	584472	642070	595421	634539	672581	653216	618194	621922	587541	583249	696651	673908	683680	671331	697362	701318
sp|Q9Y6B6|SAR1B_HUMAN	GTP-binding protein SAR1b OS=Homo sapiens OX=9606 GN=SAR1B PE=1 SV=1	SAR1B	65	8	2	36.87	2.88982e+06	2.7546e+06	3.22332e+06	3.12079e+06	3.25881e+06	2.8734e+06	2.93046e+06	2.9058e+06	3.25762e+06	3.19935e+06	3.3192e+06	3.13003e+06	3.23167e+06	3.08919e+06	3.12297e+06	3.69283e+06	3.10819e+06	2.80656e+06
sp|P52594|AGFG1_HUMAN	Arf-GAP domain and FG repeat-containing protein 1 OS=Homo sapiens OX=9606 GN=AGFG1 PE=1 SV=2	AGFG1	48	14	0	22.95	1.19172e+06	1.4179e+06	1.66764e+06	1.38178e+06	1.58738e+06	1.41912e+06	1.24021e+06	1.30742e+06	1.37985e+06	1.27157e+06	1.33568e+06	1.33033e+06	1.27644e+06	1.20508e+06	1.23881e+06	1.24658e+06	1.2353e+06	1.14466e+06
sp|Q9NRZ7|PLCC_HUMAN	1-acyl-sn-glycerol-3-phosphate acyltransferase gamma OS=Homo sapiens OX=9606 GN=AGPAT3 PE=1 SV=1	AGPAT3	26	11	0	26.6	270052	265178	270921	253351	247484	270390	276373	261396	232980	248178	239054	253940	292451	250523	255123	235847	260705	260121
sp|Q9NZW5|MPP6_HUMAN	MAGUK p55 subfamily member 6 OS=Homo sapiens OX=9606 GN=MPP6 PE=1 SV=2	MPP6	15	13	12	25.93	314519	401433	405136	384569	388220	399020	304725	346018	307408	337002	321655	329416	253673	283001	276234	279771	244462	306230
sp|Q8N9R8|SCAI_HUMAN	Protein SCAI OS=Homo sapiens OX=9606 GN=SCAI PE=1 SV=2	SCAI	2	2	0	3.63	41054.9	67722.8	66218.5	66997.4	55662.4	56603.5	86325.7	76061.1	77468.3	65852.6	72873	77651.9	77899	122408	83985.7	109836	103128	133747
sp|O75688|PPM1B_HUMAN	Protein phosphatase 1B OS=Homo sapiens OX=9606 GN=PPM1B PE=1 SV=1	PPM1B	109	21	0	46.35	1.0082e+06	1.00983e+06	931258	969857	974026	963337	991776	1.02238e+06	983510	1.00476e+06	974048	984257	1.01455e+06	985888	972901	1.0155e+06	985963	994934
sp|Q9BUP0|EFHD1_HUMAN	EF-hand domain-containing protein D1 OS=Homo sapiens OX=9606 GN=EFHD1 PE=1 SV=1	EFHD1	43	10	0	41.42	9.11703e+06	5.35642e+06	5.74398e+06	5.241e+06	5.61997e+06	5.53647e+06	8.38325e+06	7.34891e+06	5.57199e+06	6.09958e+06	6.0153e+06	7.56868e+06	8.0183e+06	5.68477e+06	5.4763e+06	5.41302e+06	6.54141e+06	6.5615e+06
sp|Q16630|CPSF6_HUMAN	Cleavage and polyadenylation specificity factor subunit 6 OS=Homo sapiens OX=9606 GN=CPSF6 PE=1 SV=2	CPSF6	143	20	0	33.76	2.03575e+06	2.17802e+06	2.06062e+06	2.03977e+06	2.04021e+06	2.10772e+06	1.98749e+06	1.99065e+06	1.94496e+06	1.94708e+06	1.98603e+06	2.01315e+06	1.89181e+06	1.89839e+06	1.84219e+06	1.92566e+06	1.90832e+06	1.97673e+06
tr|B4DSU9|B4DSU9_HUMAN	cDNA FLJ58421, highly similar to Cleavage and polyadenylation specificity factor 6 OS=Homo sapiens OX=9606 PE=2 SV=1	NA	43	6	0	29	1.99363e+06	2.0951e+06	1.96313e+06	2.06485e+06	1.99518e+06	2.19429e+06	1.90168e+06	1.93389e+06	1.88734e+06	1.93935e+06	1.98584e+06	2.08495e+06	1.93629e+06	2.01686e+06	1.847e+06	1.92319e+06	1.97652e+06	2.0369e+06
sp|P09960|LKHA4_HUMAN	Leukotriene A-4 hydrolase OS=Homo sapiens OX=9606 GN=LTA4H PE=1 SV=2	LTA4H	256	34	0	58.76	4.05356e+06	4.2967e+06	3.54855e+06	3.77533e+06	3.6004e+06	4.02848e+06	3.98723e+06	3.96568e+06	3.64853e+06	3.77341e+06	3.72164e+06	3.61028e+06	3.82794e+06	3.73197e+06	3.60625e+06	3.80964e+06	3.83078e+06	4.17022e+06
sp|Q5VWJ9|SNX30_HUMAN	Sorting nexin-30 OS=Homo sapiens OX=9606 GN=SNX30 PE=1 SV=1	SNX30	1	1	1	2.29	116972	73148.7	71043.7	75167.2	71184	80483	104795	100775	94245.8	77472.8	101542	94908.6	95173.5	78210.9	92515.9	88039.1	89159.6	87980.5
sp|P26641|EF1G_HUMAN	Elongation factor 1-gamma OS=Homo sapiens OX=9606 GN=EEF1G PE=1 SV=3	EEF1G	403	28	0	54	1.96175e+07	2.23094e+07	2.32579e+07	2.08943e+07	2.30124e+07	2.27336e+07	1.99232e+07	2.05485e+07	1.98035e+07	1.9433e+07	1.96401e+07	2.10375e+07	1.91562e+07	1.85954e+07	1.8813e+07	1.92491e+07	1.89645e+07	1.79156e+07
sp|Q9ULJ8|NEB1_HUMAN	Neurabin-1 OS=Homo sapiens OX=9606 GN=PPP1R9A PE=1 SV=2	PPP1R9A	8	1	0	0.91	328735	442644	465101	402445	438886	398364	376260	404359	392988	367785	397120	368848	375974	324915	359301	353349	331350	282087
sp|Q9Y6X4|F169A_HUMAN	Soluble lamin-associated protein of 75 kDa OS=Homo sapiens OX=9606 GN=FAM169A PE=1 SV=2	FAM169A	1	1	0	1.49	57761.5	58148.1	46592.7	50643.8	55183.9	58573.7	49058.6	55302.7	43457.7	51600.8	49187	43659	48342.2	35286.9	39986.3	48490.9	50578.3	44307.3
sp|Q96HN2|SAHH3_HUMAN	Adenosylhomocysteinase 3 OS=Homo sapiens OX=9606 GN=AHCYL2 PE=1 SV=1	AHCYL2	73	18	0	29.79	1.17817e+06	1.1031e+06	988022	1.06215e+06	1.01894e+06	1.09059e+06	1.20714e+06	1.22303e+06	1.1538e+06	1.15058e+06	1.14216e+06	1.16995e+06	1.17483e+06	1.09955e+06	1.11698e+06	1.1521e+06	1.15069e+06	1.16505e+06
sp|P17987|TCPA_HUMAN	T-complex protein 1 subunit alpha OS=Homo sapiens OX=9606 GN=TCP1 PE=1 SV=1	TCP1	412	35	0	64.93	1.05422e+07	1.14098e+07	1.1176e+07	1.06704e+07	1.10406e+07	1.12844e+07	1.05173e+07	1.08274e+07	1.01286e+07	1.03503e+07	1.02919e+07	1.11643e+07	1.0241e+07	9.55577e+06	9.69463e+06	1.03464e+07	9.7767e+06	9.60937e+06
sp|P00367|DHE3_HUMAN	Glutamate dehydrogenase 1, mitochondrial OS=Homo sapiens OX=9606 GN=GLUD1 PE=1 SV=2	GLUD1	349	32	1	54.84	6.64836e+06	6.77475e+06	4.91871e+06	5.50733e+06	5.01606e+06	5.99362e+06	6.69112e+06	6.86521e+06	5.7011e+06	5.85968e+06	5.72848e+06	5.87034e+06	6.21767e+06	5.90919e+06	6.03101e+06	6.20038e+06	6.15149e+06	6.69856e+06
sp|Q9Y496|KIF3A_HUMAN	Kinesin-like protein KIF3A OS=Homo sapiens OX=9606 GN=KIF3A PE=1 SV=4	KIF3A	19	13	0	17.88	205290	218750	266117	214470	233923	215460	220583	205512	198144	203064	197316	224248	210675	193434	193576	187282	196795	189275
sp|P49411|EFTU_HUMAN	Elongation factor Tu, mitochondrial OS=Homo sapiens OX=9606 GN=TUFM PE=1 SV=2	TUFM	403	32	0	68.8	7.3409e+06	7.61947e+06	6.62575e+06	6.52255e+06	6.52431e+06	6.92597e+06	6.85135e+06	6.88838e+06	6.12529e+06	6.14373e+06	6.09667e+06	6.43926e+06	7.01174e+06	6.23559e+06	6.63035e+06	6.82304e+06	6.80241e+06	6.87041e+06
sp|Q16576|RBBP7_HUMAN	Histone-binding protein RBBP7 OS=Homo sapiens OX=9606 GN=RBBP7 PE=1 SV=1	RBBP7	162	17	2	35.06	6.94932e+06	7.4806e+06	8.18069e+06	7.62035e+06	8.32271e+06	7.61944e+06	6.91391e+06	7.53445e+06	7.91147e+06	7.7773e+06	7.90271e+06	8.2589e+06	7.18659e+06	7.05357e+06	6.77287e+06	7.35511e+06	6.89639e+06	6.67228e+06
sp|O95831|AIFM1_HUMAN	Apoptosis-inducing factor 1, mitochondrial OS=Homo sapiens OX=9606 GN=AIFM1 PE=1 SV=1	AIFM1	177	26	0	46.17	1.53285e+06	1.71107e+06	1.47402e+06	1.44996e+06	1.41963e+06	1.59202e+06	1.58611e+06	1.58776e+06	1.36189e+06	1.40816e+06	1.39473e+06	1.4643e+06	1.4805e+06	1.39864e+06	1.43296e+06	1.3923e+06	1.46097e+06	1.52189e+06
sp|O60784|TOM1_HUMAN	Target of Myb protein 1 OS=Homo sapiens OX=9606 GN=TOM1 PE=1 SV=2	TOM1	26	11	0	28.66	303931	275580	216006	242737	232869	258583	365235	309507	313114	320929	299852	268491	275506	322226	307927	263802	320360	308015
sp|Q8NI60|COQ8A_HUMAN	Atypical kinase COQ8A, mitochondrial OS=Homo sapiens OX=9606 GN=COQ8A PE=1 SV=1	COQ8A	7	4	0	6.18	88129.9	85835.1	65019.9	75631.5	63817.3	84014.2	76992.5	80777.8	78491.7	76193.2	75087.5	74151.1	83555.4	79723.5	78890.9	77231.3	77675.3	81170.7
sp|O94905|ERLN2_HUMAN	Erlin-2 OS=Homo sapiens OX=9606 GN=ERLIN2 PE=1 SV=1	ERLIN2	22	8	2	25.96	276798	338691	406894	297170	355549	345715	260369	266202	217703	243176	231770	292601	268057	214900	203614	204125	234112	222891
sp|Q9Y2Y0|AR2BP_HUMAN	ADP-ribosylation factor-like protein 2-binding protein OS=Homo sapiens OX=9606 GN=ARL2BP PE=1 SV=1	ARL2BP	14	5	0	39.87	243662	194489	198424	192968	215227	186941	169933	154596	174026	179261	168261	171265	262803	237440	253761	252994	264763	213135
sp|P61457|PHS_HUMAN	Pterin-4-alpha-carbinolamine dehydratase OS=Homo sapiens OX=9606 GN=PCBD1 PE=1 SV=2	PCBD1	20	5	4	43.27	523996	654905	644895	563589	632298	626714	548487	602795	553329	565852	560582	575046	497159	490719	491332	515217	497863	549230
sp|Q8N9N7|LRC57_HUMAN	Leucine-rich repeat-containing protein 57 OS=Homo sapiens OX=9606 GN=LRRC57 PE=1 SV=1	LRRC57	26	11	0	40.17	257868	228354	251461	237502	247141	230391	269612	241130	254670	246417	253604	265658	307501	281859	293669	297840	299405	250773
sp|P19404|NDUV2_HUMAN	NADH dehydrogenase [ubiquinone] flavoprotein 2, mitochondrial OS=Homo sapiens OX=9606 GN=NDUFV2 PE=1 SV=2	NDUFV2	50	9	0	44.98	601680	573808	448190	463536	481427	537892	554864	558400	471341	480713	488422	494672	561084	561315	525683	524205	596138	653837
sp|Q96GK7|FAH2A_HUMAN	Fumarylacetoacetate hydrolase domain-containing protein 2A OS=Homo sapiens OX=9606 GN=FAHD2A PE=1 SV=1	FAHD2A	54	13	3	59.87	555125	600537	551694	546595	540113	556137	461132	475261	425913	440304	432766	453016	535633	508247	495483	515469	499863	548436
sp|P12694|ODBA_HUMAN	2-oxoisovalerate dehydrogenase subunit alpha, mitochondrial OS=Homo sapiens OX=9606 GN=BCKDHA PE=1 SV=2	BCKDHA	30	11	0	33.03	555134	595598	486840	481172	477951	521344	510687	493848	462533	463533	443298	451716	531040	512106	512929	516352	516231	597638
sp|P00167|CYB5_HUMAN	Cytochrome b5 OS=Homo sapiens OX=9606 GN=CYB5A PE=1 SV=2	CYB5A	6	4	0	39.55	55830.5	75487.5	58974.2	56888	61269.3	65255.7	92883.7	97607.7	87489.2	106834	86063.9	88235	43414.1	62370.4	48805.5	41912.7	47559.3	73682.2
sp|Q8WW59|SPRY4_HUMAN	SPRY domain-containing protein 4 OS=Homo sapiens OX=9606 GN=SPRYD4 PE=1 SV=2	SPRYD4	9	4	3	21.26	90780.8	85307.2	77955.7	86982.5	78314.2	89161.6	80545.6	82982.1	68371.4	79616.5	82898.8	91472.5	97283.8	83125.1	107314	115934	90562	85644.6
sp|P41091|IF2G_HUMAN	Eukaryotic translation initiation factor 2 subunit 3 OS=Homo sapiens OX=9606 GN=EIF2S3 PE=1 SV=3	EIF2S3	221	24	2	53.81	3.2563e+06	3.31028e+06	3.12657e+06	3.26852e+06	3.15298e+06	3.34857e+06	3.27739e+06	3.24754e+06	3.14023e+06	3.19776e+06	3.12968e+06	3.27866e+06	3.10571e+06	3.09868e+06	3.09345e+06	3.05152e+06	3.10446e+06	2.98466e+06
sp|O95433|AHSA1_HUMAN	Activator of 90 kDa heat shock protein ATPase homolog 1 OS=Homo sapiens OX=9606 GN=AHSA1 PE=1 SV=1	AHSA1	181	25	1	75.74	2.13774e+06	2.3764e+06	2.66297e+06	2.46534e+06	2.69517e+06	2.4115e+06	2.14708e+06	2.16185e+06	2.27904e+06	2.2448e+06	2.31439e+06	2.43653e+06	2.22361e+06	2.09624e+06	2.22969e+06	2.42807e+06	2.16399e+06	1.88288e+06
sp|P68036|UB2L3_HUMAN	Ubiquitin-conjugating enzyme E2 L3 OS=Homo sapiens OX=9606 GN=UBE2L3 PE=1 SV=1	UBE2L3	113	7	0	68.18	1.16283e+07	9.54019e+06	1.02473e+07	1.07691e+07	1.05352e+07	9.78911e+06	1.17113e+07	1.0615e+07	1.03981e+07	1.04158e+07	1.04151e+07	1.08075e+07	1.18224e+07	1.06644e+07	1.07525e+07	1.13308e+07	1.12857e+07	1.00756e+07
sp|Q6GMV3|PTRD1_HUMAN	Putative peptidyl-tRNA hydrolase PTRHD1 OS=Homo sapiens OX=9606 GN=PTRHD1 PE=1 SV=1	PTRHD1	23	4	4	30.71	367493	336703	322257	309485	333523	326074	364746	344849	341372	332505	336667	328559	385787	374849	371796	310510	374171	333073
sp|Q96E17|RAB3C_HUMAN	Ras-related protein Rab-3C OS=Homo sapiens OX=9606 GN=RAB3C PE=1 SV=1	RAB3C	12	2	0	8.37	2.40814e+06	1.84418e+06	2.28487e+06	2.08532e+06	2.01165e+06	2.0255e+06	2.31609e+06	2.01817e+06	2.11383e+06	2.11168e+06	2.06642e+06	2.07694e+06	2.68661e+06	2.19376e+06	2.18906e+06	2.0123e+06	2.36746e+06	2.11524e+06
sp|O75382|TRIM3_HUMAN	Tripartite motif-containing protein 3 OS=Homo sapiens OX=9606 GN=TRIM3 PE=1 SV=2	TRIM3	3	3	0	3.63	107075	82571.3	54970.3	88859.2	67112.2	84771.8	105088	93507.1	83985.1	97995.3	89896.1	117322	123642	130523	115689	134255	112378	119849
sp|Q9HD33|RM47_HUMAN	39S ribosomal protein L47, mitochondrial OS=Homo sapiens OX=9606 GN=MRPL47 PE=1 SV=2	MRPL47	29	10	0	34	296502	332385	312424	338911	308349	321071	269803	263024	291512	298819	308418	275240	292752	354532	345374	297639	336547	350359
sp|Q92871|PMM1_HUMAN	Phosphomannomutase 1 OS=Homo sapiens OX=9606 GN=PMM1 PE=1 SV=2	PMM1	9	3	2	8.78	422795	470995	396768	369937	359783	409549	484906	440143	391697	427975	376007	418446	390959	427436	363447	371577	400939	419966
sp|P20290|BTF3_HUMAN	Transcription factor BTF3 OS=Homo sapiens OX=9606 GN=BTF3 PE=1 SV=1	BTF3	123	16	0	82.03	3.62118e+06	4.01263e+06	4.26141e+06	4.1233e+06	4.31854e+06	4.15622e+06	3.44025e+06	3.45008e+06	3.61383e+06	3.70613e+06	3.70402e+06	3.75758e+06	3.25997e+06	3.8359e+06	3.52174e+06	3.5429e+06	3.65544e+06	3.65943e+06
sp|P20290-2|BTF3_HUMAN	Isoform 2 of Transcription factor BTF3 OS=Homo sapiens OX=9606 GN=BTF3	BTF3	113	14	0	85.18	3.59697e+06	4.02403e+06	4.25581e+06	4.10245e+06	4.29421e+06	4.20875e+06	3.44023e+06	3.49682e+06	3.59052e+06	3.71139e+06	3.71568e+06	3.81351e+06	3.22748e+06	3.84241e+06	3.49206e+06	3.58625e+06	3.63624e+06	3.61187e+06
sp|P05455|LA_HUMAN	Lupus La protein OS=Homo sapiens OX=9606 GN=SSB PE=1 SV=2	SSB	273	35	24	67.16	3.99526e+06	4.07631e+06	3.35122e+06	3.83829e+06	3.47193e+06	3.9263e+06	3.73481e+06	3.73436e+06	3.43929e+06	3.56992e+06	3.4721e+06	3.52865e+06	3.59509e+06	3.69349e+06	3.71433e+06	3.53827e+06	3.6807e+06	3.7168e+06
sp|P26885|FKBP2_HUMAN	Peptidyl-prolyl cis-trans isomerase FKBP2 OS=Homo sapiens OX=9606 GN=FKBP2 PE=1 SV=2	FKBP2	28	5	0	28.87	710949	818218	743303	756085	744768	798265	664516	737842	678810	666576	674130	702127	725402	706867	725512	734552	697148	730753
sp|Q9NUM4|T106B_HUMAN	Transmembrane protein 106B OS=Homo sapiens OX=9606 GN=TMEM106B PE=1 SV=2	TMEM106B	7	3	0	11.31	181362	208171	163675	158796	160887	175783	187070	183445	191493	164512	188713	160908	205144	173422	223256	206899	203341	173495
sp|P43155|CACP_HUMAN	Carnitine O-acetyltransferase OS=Homo sapiens OX=9606 GN=CRAT PE=1 SV=5	CRAT	29	10	0	15.97	344637	331598	283358	314056	284911	316638	376679	368945	338600	349029	341373	338347	362719	355489	344975	348232	353488	378959
sp|Q92930|RAB8B_HUMAN	Ras-related protein Rab-8B OS=Homo sapiens OX=9606 GN=RAB8B PE=1 SV=2	RAB8B	132	12	7	48.79	9.07198e+06	7.13276e+06	7.13143e+06	7.06541e+06	7.20433e+06	6.96545e+06	8.25849e+06	7.44308e+06	7.49829e+06	7.491e+06	7.56558e+06	7.58204e+06	9.30505e+06	8.09555e+06	8.19557e+06	7.39073e+06	8.59903e+06	7.63444e+06
sp|Q8IUH5|ZDH17_HUMAN	Palmitoyltransferase ZDHHC17 OS=Homo sapiens OX=9606 GN=ZDHHC17 PE=1 SV=2	ZDHHC17	7	5	3	9.65	98858.3	107317	119492	122478	114536	111123	107471	110389	114909	111598	114096	111835	116988	110897	118860	121314	111716	107244
sp|Q13496|MTM1_HUMAN	Myotubularin OS=Homo sapiens OX=9606 GN=MTM1 PE=1 SV=2	MTM1	50	17	2	30.68	319649	333513	353106	324477	343515	329503	326285	346224	344085	323938	333294	332128	325727	323229	339523	344069	328334	301509
sp|O00303|EIF3F_HUMAN	Eukaryotic translation initiation factor 3 subunit F OS=Homo sapiens OX=9606 GN=EIF3F PE=1 SV=1	EIF3F	162	17	0	45.66	2.23279e+06	2.38837e+06	2.39481e+06	2.22151e+06	2.41647e+06	2.42352e+06	2.25135e+06	2.30305e+06	2.12188e+06	2.13256e+06	2.15304e+06	2.33178e+06	2.25935e+06	2.14247e+06	2.12386e+06	2.20578e+06	2.15896e+06	2.15366e+06
sp|Q96KP4|CNDP2_HUMAN	Cytosolic non-specific dipeptidase OS=Homo sapiens OX=9606 GN=CNDP2 PE=1 SV=2	CNDP2	189	24	0	54.31	3.70379e+06	3.51274e+06	3.02422e+06	3.27873e+06	3.16722e+06	3.51327e+06	4.12918e+06	3.9261e+06	3.54272e+06	3.66601e+06	3.60805e+06	3.7306e+06	3.6116e+06	3.3216e+06	3.45521e+06	3.54517e+06	3.5079e+06	3.49051e+06
sp|O75689|ADAP1_HUMAN	Arf-GAP with dual PH domain-containing protein 1 OS=Homo sapiens OX=9606 GN=ADAP1 PE=1 SV=2	ADAP1	7	6	0	15.24	131733	173210	209454	151598	187201	163794	133058	185951	187532	176800	211457	206146	126155	158002	151305	149826	139978	135030
sp|Q9NZQ3|SPN90_HUMAN	NCK-interacting protein with SH3 domain OS=Homo sapiens OX=9606 GN=NCKIPSD PE=1 SV=1	NCKIPSD	7	3	0	3.74	74060.5	92196.1	109252	104769	115934	97815.4	78209.3	87844.4	99176.7	101275	102736	97394.6	81017.3	99730	97178.8	92914	83022.8	99921.8
sp|Q9UQ80|PA2G4_HUMAN	Proliferation-associated protein 2G4 OS=Homo sapiens OX=9606 GN=PA2G4 PE=1 SV=3	PA2G4	544	32	0	68.53	8.3837e+06	8.13728e+06	8.43993e+06	8.49901e+06	8.65795e+06	8.40849e+06	8.57066e+06	8.70124e+06	8.54433e+06	8.60511e+06	8.66183e+06	9.06481e+06	8.54743e+06	8.66609e+06	8.63331e+06	8.83439e+06	8.69505e+06	8.23248e+06
sp|Q9Y6V0|PCLO_HUMAN	Protein piccolo OS=Homo sapiens OX=9606 GN=PCLO PE=1 SV=5	PCLO	3	3	0	0.58	35274.9	36072.8	35195.8	37579.6	30785.1	30570	57836	47046.4	43707.2	33153.7	39155.4	41379.6	50665.6	61175.9	48908.9	50961.6	64548.8	118115
sp|Q16531|DDB1_HUMAN	DNA damage-binding protein 1 OS=Homo sapiens OX=9606 GN=DDB1 PE=1 SV=1	DDB1	431	57	25	47.37	4.50767e+06	4.47283e+06	4.60722e+06	4.48685e+06	4.65633e+06	4.58789e+06	4.5936e+06	4.52706e+06	4.36601e+06	4.34617e+06	4.43646e+06	4.7228e+06	4.91645e+06	4.35424e+06	4.64752e+06	4.94865e+06	4.66893e+06	4.06449e+06
sp|Q6U841|S4A10_HUMAN	Sodium-driven chloride bicarbonate exchanger OS=Homo sapiens OX=9606 GN=SLC4A10 PE=1 SV=1	SLC4A10	5	2	0	1.43	148696	128726	131581	116811	125771	126668	167020	148048	113918	117721	112134	140898	143969	118390	103253	89575.4	128068	155313
sp|P16615|AT2A2_HUMAN	Sarcoplasmic/endoplasmic reticulum calcium ATPase 2 OS=Homo sapiens OX=9606 GN=ATP2A2 PE=1 SV=1	ATP2A2	345	55	0	47.41	1.78842e+06	1.85852e+06	2.14252e+06	1.92223e+06	2.01438e+06	1.92405e+06	1.86501e+06	1.88067e+06	1.79836e+06	1.81957e+06	1.82991e+06	2.00144e+06	1.818e+06	1.75331e+06	1.72809e+06	1.69581e+06	1.73691e+06	1.66754e+06
sp|P35659|DEK_HUMAN	Protein DEK OS=Homo sapiens OX=9606 GN=DEK PE=1 SV=1	DEK	253	19	0	35.73	4.45315e+06	5.09437e+06	5.47063e+06	6.05574e+06	5.26345e+06	5.552e+06	4.56357e+06	4.58269e+06	5.77558e+06	5.83146e+06	5.67272e+06	5.13675e+06	4.8099e+06	6.2917e+06	5.78185e+06	5.07403e+06	5.46034e+06	6.1152e+06
sp|P68400|CSK21_HUMAN	Casein kinase II subunit alpha OS=Homo sapiens OX=9606 GN=CSNK2A1 PE=1 SV=1	CSNK2A1	97	17	0	53.45	688206	765841	808599	820537	781239	769375	693322	735650	773939	790350	785198	754005	769423	841394	880649	837516	809152	777579
tr|A0A2R8YF47|A0A2R8YF47_HUMAN	Casein kinase II subunit alpha OS=Homo sapiens OX=9606 GN=CSNK2A1 PE=4 SV=1	CSNK2A1	10	3	0	51.06	65809.2	68554.1	76459.5	85960	81777.7	68377.5	71140.9	70292.6	76215.6	76083.8	82908.4	75982	78635.3	84908.6	92239.3	87287.1	82121.7	74099.5
sp|Q5T5P2|SKT_HUMAN	Sickle tail protein homolog OS=Homo sapiens OX=9606 GN=KIAA1217 PE=1 SV=2	KIAA1217	7	3	0	1.65	518016	476331	354472	365543	335478	385565	505265	451452	418088	465780	367335	479010	405985	454857	320438	285002	398984	605101
sp|O95782|AP2A1_HUMAN	AP-2 complex subunit alpha-1 OS=Homo sapiens OX=9606 GN=AP2A1 PE=1 SV=3	AP2A1	255	43	0	47.18	3.36054e+06	3.24166e+06	3.30549e+06	3.31579e+06	3.37042e+06	3.23589e+06	3.54372e+06	3.52482e+06	3.49254e+06	3.5326e+06	3.54728e+06	3.67185e+06	3.54631e+06	3.42553e+06	3.50681e+06	3.59388e+06	3.45087e+06	3.23947e+06
sp|Q8WUX9|CHMP7_HUMAN	Charged multivesicular body protein 7 OS=Homo sapiens OX=9606 GN=CHMP7 PE=1 SV=1	CHMP7	31	13	7	30.68	449187	376296	340477	434095	369803	373839	456703	421948	442077	449296	458235	376254	414033	455781	492396	447096	477873	436059
sp|P84085|ARF5_HUMAN	ADP-ribosylation factor 5 OS=Homo sapiens OX=9606 GN=ARF5 PE=1 SV=2	ARF5	198	14	4	64.44	6.66976e+06	6.32138e+06	6.62194e+06	6.60346e+06	6.71136e+06	6.4936e+06	6.89521e+06	6.84316e+06	6.75067e+06	6.74404e+06	6.66717e+06	6.96718e+06	7.07708e+06	6.63719e+06	6.91476e+06	6.9569e+06	6.94826e+06	6.36504e+06
sp|Q6YP21|KAT3_HUMAN	Kynurenine--oxoglutarate transaminase 3 OS=Homo sapiens OX=9606 GN=KYAT3 PE=1 SV=1	KYAT3	72	17	0	42.73	1.10151e+06	1.06881e+06	1.05459e+06	1.04124e+06	1.04843e+06	1.08201e+06	1.09605e+06	1.08959e+06	989755	1.01891e+06	987577	1.01737e+06	1.09601e+06	1.04963e+06	1.0543e+06	1.09701e+06	1.06185e+06	1.06913e+06
sp|P54709|AT1B3_HUMAN	Sodium/potassium-transporting ATPase subunit beta-3 OS=Homo sapiens OX=9606 GN=ATP1B3 PE=1 SV=1	ATP1B3	116	11	1	39.07	7.34915e+06	5.91448e+06	5.46783e+06	5.80602e+06	5.59777e+06	6.05856e+06	6.95513e+06	6.60173e+06	5.74995e+06	6.11037e+06	5.90893e+06	6.31632e+06	6.9097e+06	6.25396e+06	6.07266e+06	6.13321e+06	6.49452e+06	6.43051e+06
sp|Q08722|CD47_HUMAN	Leukocyte surface antigen CD47 OS=Homo sapiens OX=9606 GN=CD47 PE=1 SV=1	CD47	54	5	0	13.93	3.53238e+06	2.78651e+06	2.34891e+06	2.73866e+06	2.58194e+06	2.64647e+06	3.29215e+06	3.21189e+06	2.98882e+06	3.02961e+06	3.02967e+06	2.91067e+06	3.28217e+06	2.95528e+06	2.96705e+06	3.02713e+06	3.18396e+06	3.0948e+06
sp|Q92734|TFG_HUMAN	Protein TFG OS=Homo sapiens OX=9606 GN=TFG PE=1 SV=2	TFG	36	7	0	21.5	771595	915178	940088	909963	983152	900017	813233	791167	863916	866726	885855	789302	738214	715792	836893	913214	738278	699365
sp|P08758|ANXA5_HUMAN	Annexin A5 OS=Homo sapiens OX=9606 GN=ANXA5 PE=1 SV=2	ANXA5	410	34	10	82.18	2.21308e+07	1.9247e+07	1.72869e+07	1.91546e+07	1.80647e+07	1.86777e+07	2.40056e+07	2.26453e+07	2.29322e+07	2.23702e+07	2.27277e+07	2.15635e+07	2.19029e+07	2.09572e+07	2.19562e+07	2.34744e+07	2.16075e+07	1.97248e+07
sp|P25787|PSA2_HUMAN	Proteasome subunit alpha type-2 OS=Homo sapiens OX=9606 GN=PSMA2 PE=1 SV=2	PSMA2	131	12	10	61.96	9.12817e+06	9.53063e+06	9.45152e+06	9.27568e+06	9.5644e+06	9.51362e+06	9.66737e+06	9.36519e+06	9.07015e+06	9.15978e+06	9.34031e+06	9.50713e+06	9.72852e+06	8.98276e+06	9.07228e+06	9.63742e+06	9.20026e+06	8.73847e+06
sp|Q16595|FRDA_HUMAN	Frataxin, mitochondrial OS=Homo sapiens OX=9606 GN=FXN PE=1 SV=2	FXN	5	2	1	10.95	123324	118027	74060.3	99799.7	86534.6	108926	114381	107169	110855	99240.4	110043	93322.3	113641	146352	116038	79807.4	131912	212260
tr|A0A0B6XK12|A0A0B6XK12_HUMAN	Ras homolog family member A (Fragment) OS=Homo sapiens OX=9606 GN=RHOA PE=2 SV=1	RHOA	141	8	1	54.45	9.93539e+06	8.34459e+06	7.92235e+06	8.8071e+06	8.24642e+06	8.33665e+06	9.28455e+06	8.70316e+06	8.89887e+06	9.06907e+06	9.17407e+06	8.85703e+06	9.57169e+06	9.87027e+06	9.69185e+06	9.67385e+06	9.84594e+06	9.8241e+06
sp|Q5TDH0|DDI2_HUMAN	Protein DDI1 homolog 2 OS=Homo sapiens OX=9606 GN=DDI2 PE=1 SV=1	DDI2	56	13	1	44.36	842950	821400	777804	809176	843068	835976	886699	934866	873306	857644	849365	850195	800830	814020	802735	825547	819668	844370
sp|P30048|PRDX3_HUMAN	Thioredoxin-dependent peroxide reductase, mitochondrial OS=Homo sapiens OX=9606 GN=PRDX3 PE=1 SV=3	PRDX3	164	10	0	44.53	9.51617e+06	1.05305e+07	8.53293e+06	8.35889e+06	8.4749e+06	9.63963e+06	1.02839e+07	1.01038e+07	8.91403e+06	9.12349e+06	8.89906e+06	9.51869e+06	9.59288e+06	8.29322e+06	8.70136e+06	9.02291e+06	8.99309e+06	8.78459e+06
sp|Q99816|TS101_HUMAN	Tumor susceptibility gene 101 protein OS=Homo sapiens OX=9606 GN=TSG101 PE=1 SV=2	TSG101	72	17	4	41.28	1.35134e+06	1.20316e+06	1.16975e+06	1.23862e+06	1.2188e+06	1.19165e+06	1.20011e+06	1.21722e+06	1.17541e+06	1.19732e+06	1.18319e+06	1.22177e+06	1.39381e+06	1.27194e+06	1.26948e+06	1.28256e+06	1.31905e+06	1.24798e+06
sp|Q04760|LGUL_HUMAN	Lactoylglutathione lyase OS=Homo sapiens OX=9606 GN=GLO1 PE=1 SV=4	GLO1	143	15	1	59.24	5.06237e+06	4.21428e+06	3.82956e+06	3.99168e+06	4.12879e+06	4.35344e+06	5.61136e+06	5.39547e+06	4.08192e+06	4.46248e+06	4.27239e+06	4.77916e+06	5.69302e+06	5.29476e+06	4.87298e+06	4.72091e+06	5.76956e+06	5.08487e+06
sp|Q07960|RHG01_HUMAN	Rho GTPase-activating protein 1 OS=Homo sapiens OX=9606 GN=ARHGAP1 PE=1 SV=1	ARHGAP1	174	20	2	56.95	3.83092e+06	3.21424e+06	3.16442e+06	3.43239e+06	3.30468e+06	3.2583e+06	3.87486e+06	3.75305e+06	3.77259e+06	3.79211e+06	3.76979e+06	3.77936e+06	3.72106e+06	3.73276e+06	3.57489e+06	3.64017e+06	3.70883e+06	3.63862e+06
sp|P11441|UBL4A_HUMAN	Ubiquitin-like protein 4A OS=Homo sapiens OX=9606 GN=UBL4A PE=1 SV=1	UBL4A	31	8	1	56.68	524622	572617	592794	612068	605561	590652	560121	569974	579690	561134	572303	625733	538511	595965	544825	592201	551697	622962
sp|Q9H1K1|ISCU_HUMAN	Iron-sulfur cluster assembly enzyme ISCU, mitochondrial OS=Homo sapiens OX=9606 GN=ISCU PE=1 SV=2	ISCU	29	6	0	40.72	668416	682233	673010	622445	620664	635061	674461	649738	617034	617582	610442	634925	644481	615979	623072	634844	644249	587793
sp|O43765|SGTA_HUMAN	Small glutamine-rich tetratricopeptide repeat-containing protein alpha OS=Homo sapiens OX=9606 GN=SGTA PE=1 SV=1	SGTA	36	9	9	32.91	500891	555535	512792	520932	549971	570014	532972	594451	528066	541221	531427	546472	502154	602692	499944	528700	551364	707085
sp|Q9Y285|SYFA_HUMAN	Phenylalanine--tRNA ligase alpha subunit OS=Homo sapiens OX=9606 GN=FARSA PE=1 SV=3	FARSA	118	21	0	47.05	1.06093e+06	1.20044e+06	1.05635e+06	1.03521e+06	1.06036e+06	1.13125e+06	1.12235e+06	1.15092e+06	1.00868e+06	1.05254e+06	1.02114e+06	1.09281e+06	961351	991338	960590	968098	981457	1.12579e+06
sp|P55010|IF5_HUMAN	Eukaryotic translation initiation factor 5 OS=Homo sapiens OX=9606 GN=EIF5 PE=1 SV=2	EIF5	117	22	19	49.65	1.8695e+06	1.89428e+06	2.04916e+06	1.95543e+06	2.03801e+06	2.00171e+06	1.84893e+06	1.91792e+06	1.84677e+06	1.81748e+06	1.86226e+06	1.996e+06	1.72995e+06	1.75269e+06	1.71243e+06	1.69999e+06	1.73077e+06	1.74967e+06
sp|Q9NP79|VTA1_HUMAN	Vacuolar protein sorting-associated protein VTA1 homolog OS=Homo sapiens OX=9606 GN=VTA1 PE=1 SV=1	VTA1	64	10	0	32.25	1.61051e+06	1.45615e+06	1.68814e+06	1.62108e+06	1.675e+06	1.48795e+06	1.60495e+06	1.53501e+06	1.68288e+06	1.66123e+06	1.73545e+06	1.64606e+06	1.73517e+06	1.64344e+06	1.77914e+06	1.87395e+06	1.76266e+06	1.50086e+06
sp|Q13200|PSMD2_HUMAN	26S proteasome non-ATPase regulatory subunit 2 OS=Homo sapiens OX=9606 GN=PSMD2 PE=1 SV=3	PSMD2	354	43	0	48.79	5.25375e+06	5.44976e+06	5.56151e+06	5.2522e+06	5.51929e+06	5.37215e+06	5.4426e+06	5.62502e+06	5.27651e+06	5.27819e+06	5.24149e+06	5.50046e+06	5.35406e+06	5.1492e+06	5.2358e+06	5.54507e+06	5.29943e+06	5.28404e+06
tr|H7C1H2|H7C1H2_HUMAN	26S proteasome non-ATPase regulatory subunit 2 (Fragment) OS=Homo sapiens OX=9606 GN=PSMD2 PE=1 SV=1	PSMD2	82	11	1	69.95	2.54054e+06	2.57264e+06	2.74665e+06	2.58435e+06	2.7734e+06	2.62637e+06	2.7288e+06	2.74644e+06	2.61501e+06	2.60815e+06	2.65832e+06	2.77283e+06	2.66089e+06	2.49828e+06	2.6599e+06	2.75576e+06	2.61689e+06	2.68649e+06
sp|O75935|DCTN3_HUMAN	Dynactin subunit 3 OS=Homo sapiens OX=9606 GN=DCTN3 PE=1 SV=1	DCTN3	62	11	0	51.07	1.00572e+06	1.03909e+06	1.018e+06	987818	1.023e+06	1.02233e+06	1.01975e+06	1.03726e+06	968840	991218	986717	1.06932e+06	1.0781e+06	953842	984542	1.05038e+06	971015	906153
sp|Q96EQ0|SGTB_HUMAN	Small glutamine-rich tetratricopeptide repeat-containing protein beta OS=Homo sapiens OX=9606 GN=SGTB PE=1 SV=1	SGTB	22	6	6	21.05	435866	293804	287353	321913	302419	306908	588579	519124	466852	495032	482670	483751	454225	408280	434010	446118	495132	371644
sp|A7KAX9|RHG32_HUMAN	Rho GTPase-activating protein 32 OS=Homo sapiens OX=9606 GN=ARHGAP32 PE=1 SV=1	ARHGAP32	8	2	0	0.91	309130	228280	220622	265988	227052	269068	289355	272629	273710	281205	279107	249687	250399	312479	304323	289438	286504	289043
sp|O95140|MFN2_HUMAN	Mitofusin-2 OS=Homo sapiens OX=9606 GN=MFN2 PE=1 SV=3	MFN2	18	13	5	19.15	446759	449907	379057	392575	371731	409693	414515	411993	360337	383591	372259	406487	492810	415409	467942	493232	444022	404943
sp|Q8NFH8|REPS2_HUMAN	RalBP1-associated Eps domain-containing protein 2 OS=Homo sapiens OX=9606 GN=REPS2 PE=1 SV=2	REPS2	4	1	0	1.52	217142	263390	268404	230541	253138	255934	216264	221691	232894	209927	235322	204653	219873	213333	217867	204177	226510	233872
sp|P62993|GRB2_HUMAN	Growth factor receptor-bound protein 2 OS=Homo sapiens OX=9606 GN=GRB2 PE=1 SV=1	GRB2	175	15	2	53.45	4.11948e+06	3.65066e+06	3.99866e+06	3.84153e+06	4.08587e+06	3.70673e+06	3.80294e+06	3.66361e+06	3.90607e+06	3.86439e+06	3.92423e+06	3.86e+06	4.30276e+06	3.83378e+06	4.08126e+06	4.28339e+06	4.18459e+06	3.78727e+06
sp|Q9NZJ7|MTCH1_HUMAN	Mitochondrial carrier homolog 1 OS=Homo sapiens OX=9606 GN=MTCH1 PE=1 SV=1	MTCH1	10	6	0	20.31	406233	391187	421234	422590	369190	373663	381716	314544	386673	353877	381122	348424	407381	414641	418198	436950	422489	416975
sp|P35232|PHB_HUMAN	Prohibitin OS=Homo sapiens OX=9606 GN=PHB PE=1 SV=1	PHB	217	17	6	62.87	8.4879e+06	8.74668e+06	7.45653e+06	7.44147e+06	7.54488e+06	7.88626e+06	7.98784e+06	8.28751e+06	7.16432e+06	7.38452e+06	7.36282e+06	7.82493e+06	8.15955e+06	7.4543e+06	7.73077e+06	7.99686e+06	7.86604e+06	8.44045e+06
sp|Q9HAV7|GRPE1_HUMAN	GrpE protein homolog 1, mitochondrial OS=Homo sapiens OX=9606 GN=GRPEL1 PE=1 SV=2	GRPEL1	87	11	2	56.22	2.18139e+06	2.71041e+06	3.00538e+06	2.58906e+06	2.88575e+06	2.58622e+06	2.183e+06	2.34598e+06	2.18876e+06	2.16812e+06	2.16821e+06	2.29434e+06	2.1742e+06	2.18934e+06	2.1706e+06	2.26573e+06	2.19891e+06	2.15663e+06
sp|O43488|ARK72_HUMAN	Aflatoxin B1 aldehyde reductase member 2 OS=Homo sapiens OX=9606 GN=AKR7A2 PE=1 SV=3	AKR7A2	80	14	1	37.32	3.68212e+06	3.50886e+06	3.25124e+06	3.50206e+06	3.4823e+06	3.42888e+06	3.52942e+06	3.45565e+06	3.482e+06	3.45149e+06	3.61631e+06	3.3503e+06	3.91123e+06	3.57815e+06	3.84233e+06	4.01003e+06	3.82298e+06	3.77737e+06
sp|Q9UHQ9|NB5R1_HUMAN	NADH-cytochrome b5 reductase 1 OS=Homo sapiens OX=9606 GN=CYB5R1 PE=1 SV=1	CYB5R1	30	9	1	29.84	846133	729410	570475	676022	617709	674916	917774	814823	762333	792374	781484	722615	929635	832333	898876	877032	890227	815184
sp|O00154|BACH_HUMAN	Cytosolic acyl coenzyme A thioester hydrolase OS=Homo sapiens OX=9606 GN=ACOT7 PE=1 SV=3	ACOT7	180	18	0	43.68	3.68835e+06	3.99372e+06	5.31026e+06	4.71825e+06	5.23434e+06	4.45457e+06	4.30702e+06	4.33149e+06	5.08655e+06	4.89772e+06	5.17083e+06	5.71783e+06	4.79388e+06	4.29155e+06	4.77636e+06	5.55401e+06	4.52093e+06	3.37052e+06
sp|P27695|APEX1_HUMAN	DNA-(apurinic or apyrimidinic site) endonuclease OS=Homo sapiens OX=9606 GN=APEX1 PE=1 SV=2	APEX1	111	17	0	63.52	2.7311e+06	2.91703e+06	2.40776e+06	2.68199e+06	2.50568e+06	2.80652e+06	2.70404e+06	2.59386e+06	2.63933e+06	2.61473e+06	2.60726e+06	2.50478e+06	2.7523e+06	2.90795e+06	3.03233e+06	2.8269e+06	2.84458e+06	2.72033e+06
sp|P49354|FNTA_HUMAN	Protein farnesyltransferase/geranylgeranyltransferase type-1 subunit alpha OS=Homo sapiens OX=9606 GN=FNTA PE=1 SV=1	FNTA	45	9	0	22.16	745025	675304	599046	639250	639258	649057	723505	692999	689415	691417	708584	711436	768392	656092	710073	746112	719436	644223
sp|P40855|PEX19_HUMAN	Peroxisomal biogenesis factor 19 OS=Homo sapiens OX=9606 GN=PEX19 PE=1 SV=1	PEX19	2	2	0	5.69	60156	51101.3	53527.6	58082.3	58797	49903.2	67316.2	66969.4	59603.7	58370.2	56977.3	54973.6	54805.8	64074.7	62711.7	48459.9	58002.6	72628.8
sp|Q9BSJ8|ESYT1_HUMAN	Extended synaptotagmin-1 OS=Homo sapiens OX=9606 GN=ESYT1 PE=1 SV=1	ESYT1	483	47	2	41.21	1.33162e+07	1.16957e+07	1.22218e+07	1.3791e+07	1.26092e+07	1.21432e+07	1.33795e+07	1.3142e+07	1.45272e+07	1.40288e+07	1.42823e+07	1.27449e+07	1.32503e+07	1.419e+07	1.49964e+07	1.43954e+07	1.39363e+07	1.29597e+07
sp|Q9BSJ8-2|ESYT1_HUMAN	Isoform 2 of Extended synaptotagmin-1 OS=Homo sapiens OX=9606 GN=ESYT1	ESYT1	465	46	1	41.65	1.33147e+07	1.16956e+07	1.21991e+07	1.38029e+07	1.26146e+07	1.21401e+07	1.33752e+07	1.31522e+07	1.45224e+07	1.40043e+07	1.42747e+07	1.27176e+07	1.32617e+07	1.42119e+07	1.50066e+07	1.44098e+07	1.39507e+07	1.29616e+07
sp|Q9BQE5|APOL2_HUMAN	Apolipoprotein L2 OS=Homo sapiens OX=9606 GN=APOL2 PE=1 SV=1	APOL2	64	15	0	32.64	1.10963e+06	1.14774e+06	1.10193e+06	1.0926e+06	1.12746e+06	1.13021e+06	1.22772e+06	1.24711e+06	1.04019e+06	1.06828e+06	1.0207e+06	1.25822e+06	1.28745e+06	1.00926e+06	1.08184e+06	1.09297e+06	1.07647e+06	980392
tr|J3KQL8|J3KQL8_HUMAN	Apolipoprotein L2 OS=Homo sapiens OX=9606 GN=APOL2 PE=1 SV=2	APOL2	65	16	0	28.28	1.10811e+06	1.14609e+06	1.1007e+06	1.09402e+06	1.12571e+06	1.12914e+06	1.23037e+06	1.24505e+06	1.04035e+06	1.07218e+06	1.02303e+06	1.2601e+06	1.28298e+06	1.00773e+06	1.08284e+06	1.09365e+06	1.07436e+06	982806
sp|P31321|KAP1_HUMAN	cAMP-dependent protein kinase type I-beta regulatory subunit OS=Homo sapiens OX=9606 GN=PRKAR1B PE=1 SV=4	PRKAR1B	41	7	0	11.55	2.22018e+06	2.08912e+06	2.03308e+06	2.15633e+06	2.14585e+06	1.96413e+06	2.26908e+06	2.16526e+06	2.20683e+06	2.26662e+06	2.30772e+06	2.19556e+06	2.28753e+06	2.17616e+06	2.40538e+06	2.51137e+06	2.33726e+06	2.10982e+06
sp|P30519|HMOX2_HUMAN	Heme oxygenase 2 OS=Homo sapiens OX=9606 GN=HMOX2 PE=1 SV=2	HMOX2	141	19	0	56.96	2.26326e+06	1.77327e+06	1.80804e+06	1.90353e+06	1.8513e+06	1.75706e+06	2.12066e+06	1.98232e+06	1.77385e+06	1.84533e+06	1.80035e+06	1.95731e+06	2.23878e+06	1.90194e+06	1.89513e+06	1.92044e+06	2.01978e+06	1.85299e+06
sp|Q9Y277|VDAC3_HUMAN	Voltage-dependent anion-selective channel protein 3 OS=Homo sapiens OX=9606 GN=VDAC3 PE=1 SV=1	VDAC3	138	14	1	57.95	5.18207e+06	5.13965e+06	4.63278e+06	4.77444e+06	4.48489e+06	4.88426e+06	5.07671e+06	4.74613e+06	4.44829e+06	4.57154e+06	4.54057e+06	4.5796e+06	5.6699e+06	5.00745e+06	5.29589e+06	5.55425e+06	5.34759e+06	5.24385e+06
[truncated: 6,631 more rows]
